# Supplementary material for: Transcriptome sequencing of the human pathogen Corynebacterium diphtheriae NCTC 13129 provides detailed insights into its transcriptional landscape and into DtxR-mediated transcriptional regulation
Source: BMC Genomics. 2018 Jan 25;19:82. doi: 10.1186/s12864-018-4481-8 (PMC5784534; doi:10.1186/s12864-018-4481-8)
Supplement: Supplementary file 1 — Oligonucleotide sequences. (XLSX 5 kb) [file 12864_2018_4481_MOESM1_ESM.xlsx]

## Sheet: Tabelle1
Table S1: Oligonucleotide Sequences
Oligo Name	Sequence 5'-3'
dtxR-A	CGGGATCCGGAAGAATCTGGCATTGAAGA
dtxR-B	CCCATCCACTAAACTTAAACAATCGACTAAGTCCTTCATTGTA
dtxR-C	TGTTTAAGTTTAGTGGATGGGGGCCACATCACGTTGAGC
dtxR-D	CGGGATCCCGCAGACTCGTCGCCGC
RNA Adaptor	CCCUACACGACGCUCUUCCGAUCGAG
stem-loop DNA adaptor	AGATCGGAAGAGAGACGTGTGCTCTTCCGATCTNNNNNNN
amplification primer 1	AATGATACGGCGACCACCGAGATCTACACTCTTTCCCTACACGACGCTCTTCCGATCGAG
amplification primer 2	CAAGCAGAAGACGGCATACGAGATGCCTAAGTGACTGGAGTTCAGACGTGTGCTCTTCCGATCT
