# Supplementary material for: Transcriptome sequencing of the human pathogen Corynebacterium diphtheriae NCTC 13129 provides detailed insights into its transcriptional landscape and into DtxR-mediated transcriptional regulation
Source: BMC Genomics. 2018 Jan 25;19:82. doi: 10.1186/s12864-018-4481-8 (PMC5784534; doi:10.1186/s12864-018-4481-8)
Supplement: Supplementary file 2 — Number of cDNA reads of the cDNA libraries. (XLSX 5 kb) [file 12864_2018_4481_MOESM2_ESM.xlsx]

## Sheet: Tabelle1
Number and type of reads of the constructed cDNA libraries
C. diphtheriae cDNA library	Illumina read type	Total number of reads	Number and percentage of mapped reads
primary 5'-end	single-end	2,812,117	2,742,095 (97.51 %)
wild type replicate 1	paired-end	3,402,352	3,367,307 (98.97 %)
wild type replicate 2	paired-end	2,009,475	1,960,443 (97.56 %)
wild type replicate 3	paired-end	2,534,579	2,434,970 (96.07 %)
ΔdtxR mutant replicate 1	paired-end	2,945,471	2,920,139 (99.14 %)
ΔdtxR mutant replicate 2	paired-end	2,550,287	2,458,986 (99.42 %)
ΔdtxR mutant replicate 3	paired-end	2,231,733	2,221,243 (98.53 %)
