# Supplementary material for: Transcriptome sequencing of the human pathogen Corynebacterium diphtheriae NCTC 13129 provides detailed insights into its transcriptional landscape and into DtxR-mediated transcriptional regulation
Source: BMC Genomics. 2018 Jan 25;19:82. doi: 10.1186/s12864-018-4481-8 (PMC5784534; doi:10.1186/s12864-018-4481-8)
Supplement: Supplementary file 3 — List of transcription start sites assigned to known CDS. (XLSX 70 kb) [file 12864_2018_4481_MOESM3_ESM.xlsx]

## Sheet: Tabelle1
TSS	Strand	CDS	UTR length in bp	Sequence 60 bp upstream of TSS (plus TSS base on rightmost position)
1984	+	DIP0002	332	AAGGATTGTGGAGGGAATACGGCTTGGAAAAGTTATCCACAACCCTCTATAGTTATCCACA
2233	+	DIP0002	83	TACAAAAATCTGGCGAATACGAGTTTTCGTTCTTGGCGTTCACAGGTACGGTTAGTTTTTG
3372	+	DIP0003	170	TCGGCATATCTGCGTGATGGCTTGAGCGTGATCCGGACTAGCCGTGTAGTCTTCGGTTTCA
5352	+	DIP0005	27	CTGTGGGGCGTGTGCGAGGGGCTACCTAGTGGGGAGGTAGGCAGTGTAATATGGGAGAGTC
7981	-	DIP0006	202	GAGCCGAAAATCCCACGGTTTTGTTGTATGCCACTGCGCCACTCCTGTAACATTTGTGACT
8142	-	DIP0006	41	ATGGAGGTCGCTTTTATGTTTCAACTAGCACCAACCGCATAACAGGCTAGAATGCCGAATA
8747	+	DIP0009	45	AATGGTATCAATCTGATACCAAAAATGCTTGGATGTGGCGTTAGAAGCTAGAATAGAGGGG
15001	+	DIP0013	158	TCGCTTACAAATCTTTAAAACACTCTTGAAATGAGAATGATTATCCGTATGGTGTGTGGTG
24856	-	DIP0024	31	TTCAAAGTCATGCCATTCATCATAAGCATGAAACCCGCAACCTCGCTACGCTTGATGGATA
24858	-	DIP0024	33	TCTTCAAAGTCATGCCATTCATCATAAGCATGAAACCCGCAACCTCGCTACGCTTGATGGA
24906	+	DIP0025	0	TGTGGTTACTTATCCATCAAGCGTAGCGAGGTTGCGGGTTTCATGCTTATGATGAATGGCA
25895	+	DIP0027	0	CCATGTTTATGCCATGTGATCGCATTCTTTAACGAAGTGGGGGTGGTGCATACTGAAGTGA
52908	-	DIP0059	49	TACCGGTGGGTCAATGCGCACAGCTAGGGACATGGCCGTTGGACACCTATACTTAGTGCCA
64417	+	DIP0075	185	CGATTCTAAAAGCTTCTTCCACTTTTCCTTCTTGCACTAACTTTTCCTATAGTTTTCTATA
71501	+	DIP0084	71	TGGGCAGTCTACGGAAATAAAGCAGTACTAGCTGCTGGCCCTAGACGATAGACTGGATAGA
77806	+	DIP0093A	52	ATGATTTCCATTAATGAAAACGTATTGAAAATATTGGCGCAGCGGTGTATTTTCATTTTTA
80557	-	DIP0097	0	GCTGGTAGTACTTCTCCGCGAGGAAAGGTACTTGCCGAGGTCGTAGTGTAGCGTGGCGTCA
81732	-	DIP0099	0	GCAGAAGTAGATTTTTCGCTGGTCGCTGTATGCGGTGTGACCGCTGTAGAGTTATTGGTCA
82103	-	DIP0100	23	GAAAAAACTTTTTTCACCCAACCGCAATCCGTTTCCCATCGGAGCTCCGAATACCCCTATG
84964	-	DIP0103	0	TCCGCCTCACTGTTGCCGGATACCAGCAGCTAGTAGAGAAATTTCTGTAGACTGACCTGCA
86351	+	DIP0105	48	CCACATTAAGGGCAATGGGGGTGATTGACATCCAAGATTAAACACCGTTCAATGATTATCG
88006	+	DIP0108	35	TCAACCAGATGATGTATTGAGATTTTCTTTGCCTAGCCTAATTAGGTTATAGTAAGCCTTG
91077	+	DIP0111	45	TCCCGTGGAGGATTAGGTCTTTCACTTCTTAGGCCGGCGGGAGTTGCTAGGCTGGGGTGCC
92618	+	DIP0112	0	TATGGATATTTATCCTCGCCCAGGGTTTGTTTCTTACCAATAACTGTATTGTGGTGGGCTA
94403	+	DIP0114	0	TTCGGGCTCTCGACGCCTATAACGCTTGTAAACGCTGAGTAATCAGATAGGTTAAGGGGTA
97784	+	DIP0118	71	GCAGAAAGCGGCAGGTGATGCTGGACAACTGCCATGGTTTTCTCCTTGTACTATCAGTGCG
100171	-	DIP0119	0	GTTTAGAACAACAACTGCCACCGCATAAAACAACTTGCTGGGAAAATGTATACTTTGTTCA
100491	-	DIP0119	320	ACTGTGTTCTGCGGTGCGGCAGATGGTATCGCCGATGGCATTTCCGTTAGGCTGCACAATA
101238	+	DIP0122	0	TAACTTGTTGTTGCGTGCCTACTGGGTTGATCGAGGGCTTCTCGGCATAGTGTTGTAGCTA
102787	-	DIP0123	0	AAACTTTTGAACACCGTCTAATTTAGACAAGCTGGTCTACGAACCCCTAAAATTTGACACA
103120	+	DIP0124	35	AGACAATAAAAATATTGAACTTTAGGGAACTCTTGCCTTATTGCTGCCGACAACTACTGCG
104676	+	DIP0125	0	CACTCGCAATCATCACGGCAGTTATTACACAATCCTCGTAGTGCCCTAGACTGTGTTCACA
105773	+	DIP0126	0	AGGCTTCAGCTCGTGGGTGAACCCTGGTCTGAAGTGGCTGTCCGACTAGACTGTCGAGGCA
107432	+	DIP0127	0	GAGATACTTCGCTAACCCATGATTTCCACTCCACCTGTTGCGCGCAATATAATGCGGTGTA
109405	-	DIP0129	10	CTTTGTTCGTCTTCTGCGCCCTGTCAGCGTTGTTCGTGGTTACACACTACGCTCGGAGGTA
113172	-	DIP0132	30	TCACCACTACCCCAACCGCTATCACTGAAAAGATCTGGCATACCCACTAACCTAGCCATCA
114529	+	DIP0135	0	TGGGGATGGTAGATGATCGCCCCCGTGGCGCGTCGCCACTTCTCGTGGAAAGCTAGTGCCA
115447	+	DIP0136	71	GTTGCCGGAATTGTGAGTTAAGCCACTTTAATCTTTTTAATGTGTGCTAGTCTGCGACACA
117074	-	DIP0138	29	AATATCGAAGTTCGTGATTTGGGGTTTCGTTTCTTTGGTTGTGTCTTTAATGTGTACGGTA
121429	+	DIP0149	0	GATTGTGGGCTTGAGGGGGTGCCGAGGCCATAAGCGGCCGCACCGGTTAGACTGATGTGCA
123787	-	DIP0152	0	AACGTGGCGCGGTAATGTCCTGCAGCGGGGGTGATCCCCAACACGCGTAGGATGAAAAATA
123872	+	DIP0153	55	GATCACCCCCGCTGCAGGACATTACCGCGCCACGTTCTCAACAAAAGGTGTAGAAACAATA
126525	-	DIP0154	1	GTACAACCTACTAGGTCATCGTGACATGCGGTTACCCCCAATGTTGGATAACCTAACTAGA
126599	+	DIP0155	0	GTTAGGTTATCCAACATTGGGGGTAACCGCATGTCACGATGACCTAGTAGGTTGTACTTTA
129535	-	DIP0158	31	GCAGCCAACCCCTTAGCCCTTTACAGCTAATCCACAGCTTGCCGACGCATGCTAGAAACTA
137591	-	DIP0162	1	CCCGCTCGGACACGCCCAGTCATAGTCACATGTCACGTGAAGCGGGTACCGTTGTAAAACG
137955	-	DIP0163	0	ATAGGACACACACTAGCGAACCCCCATGACATGCACCCCCATTCACAGTAAAGTGGCAGTA
138014	+	DIP0164	0	ATACTGCCACTTTACTGTGAATGGGGGTGCATGTCATGGGGGTTCGCTAGTGTGTGTCCTA
141587	+	DIP0169	21	GTGTGTTGTTTTAGCTTAGCCCTAGCTAATTTGCTTCTTATCGCAATAAGATTCATTTTCA
145236	+	DIP0173	36	ATGGGTATCTAAGTGTGCGCTTCCTAGTGCACATGACAATCGTTGCCTATAGTGGCGGTCA
148042	-	DIP0175	45	ACCTAGTTAGTATGCCTGTCAGATTCAATCCCCGCACAAAGCCAGCTAGGCTTAACATTTG
148101	+	DIP0176	32	ACAAATGTTAAGCCTAGCTGGCTTTGTGCGGGGATTGAATCTGACAGGCATACTAACTAGG
150270	-	DIP0177	0	TTCGGATCCAACGCGAAAAACTATACCCGAAGTTGCCGAAATTCTTTAAAGTGGGGGCGTA
151661	-	DIP0178	0	CTGGTACAAAACACGAGGCAGTGCCCCCTATCTACGGCACGCGGGGCTACAATTGCCGGCA
154365	+	DIP0180	0	CCGAACGGGGTAATTCCCATAGATCAGTTTCTGCGTCCCTTGTAGGTAAGATGATCACTTA
159525	-	DIP0186	329	TCAAGCGCCAATGCTTCGCAATGTGTTGTATTTACTACAGGGGTGTGTCATTATTAGCTCA
160859	-	DIP0188	413	ATGCTTCATTTTTCGGTGGAATCTGCTGTCGTGTTTGATCCTGCGGATTACTCTTTTCGTA
163454	+	DIP0197	28	TCACCGGAACGATTCTGCAGAAATCGGAGATCCTGTCCGCACAATCATTAGAGTCAAACAA
188935	+	DIP0222	43	CCCATGTAACCAATCTATCAAAAAAGGGCATTGATTTCAGAGCACCCTTATAATTAGGATA
188941	+	DIP0222	38	TAACCAATCTATCAAAAAAGGGCATTGATTTCAGAGCACCCTTATAATTAGGATAGCTTTA
191220	+	DIP0225	0	AAAGTGTCTCACCCGGAAGAATTCCTCGCTCAACTGGTGTGGATGCGCTAAGTTTTCCTTA
198631	+	DIP0235	231	TCTCAATCGTTCTTGCAGGCGGAGAAATATGAAACTTGCAGCTTGGTGTATGTTAATTCAG
209263	-	DIP0245	0	GTCACAGCAAAATTAGACTTCATACCGCATAACCGTAGTCGGGTATGTAAGACTTGTCAGG
209301	+	DIP0246	0	CGAGAAACCTCATTGATAGTCACCTGACAAGTCTTACATACCCGACTACGGTTATGCGGTA
210601	+	DIP0248	39	GAGAAATGCTGCCCAGAACCATCCGGATCATGCGCCTAGAGTGAAAAGTGTATGATCGTCC
210602	+	DIP0248	38	AGAAATGCTGCCCAGAACCATCCGGATCATGCGCCTAGAGTGAAAAGTGTATGATCGTCCA
211574	+	DIP0250	39	CCCGCGAACCCGCGGAGCCCCCAAAACCAGCAAATCCTAATCAAGGTCTACACTGGAAGAC
214616	+	DIP0251	0	CAACTACTGTTTGTTCCCCCAAAGTGCCTGTCCACGTGCAACAAGCTAGAATTTCTCTCTA
216859	+	DIP0253	32	TAAGGAGGTATAAGTCTCATATAAGTGTGGAGTATGCATGCATACACATACATTAGAGGGG
218868	-	DIP0254	89	CAGGCAAGTCCGAACCAATCTCACACCGCAGCGCTCCCCCACCAAACATATACTTTAGAAA
219517	+	DIP0257	57	GGGGGTGTCAGGGTGGTTTGGGGGTACTCATTGAGCGGTCCCTTGTCTAAAGTCGTTGGGG
221399	+	DIP0259	0	AGTCGGAGATTGCGCGGTCGGGAATCGATCTACTGGATTGGAGTCGGTAGGCTAGGGCACG
223536	+	DIP0260	59	TTGCCGTGGACATTCTCTCCGAAGAGCTAGGTGCTCGACAGCTTTAGGTACACTATTCGAA
226597	-	DIP0263	0	GGTTGAACACGTCAAGCCGGGCAAGCCAGCAGAGACCTAAGTGGACTAGACTTAGGCGCCA
227694	-	DIP0264	0	TTTAACCTCTAGGATTTGAATGTTTCCCTGCCCACAAGACCGCCAGCTAGACTGTTCCCCA
228531	-	DIP0265	24	GGCAATTACTTCTGCGGTCAACCGTGCGCTGAGTTAAATAACTACTTACACTTGGCGGACA
230614	+	DIP0267	0	ATGTGGAACATGTTGTGGGGTGTGTCGTGGTTGGGGGTGGAGTGGGGTAAAAATGTACATA
234315	+	DIP0271	33	ATAGAACAAATGTAAAAGTGGCCGTTGACATTTGTAACTACTCGGGCTTAACCTCACAGTA
240810	+	DIP0277	79	TCTGCACTATTCACCCCCGAATTATATGCAGTGATCAAAATTGACTGTAGTATAGAAATTC
240811	+	DIP0277	78	CTGCACTATTCACCCCCGAATTATATGCAGTGATCAAAATTGACTGTAGTATAGAAATTCG
242346	+	DIP0278	155	TGCAAGAATCTCTAAAACGTGACTAAAGCTTAACTATTATTTCTGCTATTCTCAGTTTTTA
245887	+	DIP0279	129	TGTCTAGACGGCATGTTGTATGGGATGAGGGAGTCAAATGCAACGGGTATCGTGGTGCTGA
245954	+	DIP0279	62	CTTCTCTTACGTTATAGAAGAGTTTATAGTGCGCGTTTTTGTGTGTAGGCTACTGTATTCA
247614	-	DIP0280	0	ATGAACTTTTTTTGTTAGGTATTACCTACAACTAAAGGTGGAGTGCTAGAGTTCATGAACA
247709	+	DIP0281	39	GGTAATACCTAACAAAAAAAGTTCATTGCTAGGGTTTGCTTTTTAATGTAAGCTATTAATC
247710	+	DIP0281	38	GTAATACCTAACAAAAAAAGTTCATTGCTAGGGTTTGCTTTTTAATGTAAGCTATTAATCG
254740	-	DIP0285	413	GTGGTGCGTCGTAGTGGTGGGGTTGTGCAGCCGGAGTTGCGGGAGATTATTGTGGGTGAGG
255947	-	DIP0287	0	AAAATTGCTCATTTCCTTTAACCAAAACATTTCGGGTGAGCCACGGTAGTGTTATCTAGTA
261973	-	DIP0293	58	AAAGCCGGTTAAAGTTTTTCGACCATTAAGTTCACGCTCAACACTGGTAACGTTGGAAACG
262085	+	DIP0294	0	ACCGGCTTTTCGGTGAGTCAAAAACCACAGACCTATACCTATTAATTAAGTTGGACAACTA
264449	-	DIP0295	0	TGAGTTCGAGGTCACGAATTTGTGGTGGCAAAAACACCAGTCTGCCATTAGCGTGTAGGTA
265732	-	DIP0296	0	AATTTTGTTTTTCAATTCACTCATGGTTGCCCAGCCTACTCGGAAGGTAGAGTGATATGGG
265769	+	DIP0297	0	TAGCAGTGTTTTTAAAAGTCGCACCCATATCACTCTACCTTCCGAGTAGGCTGGGCAACCA
268628	-	DIP0298	6	TCACACTTTGAGGGGAGTTTTCCACTTCCCCCACGGGCAGTCCTTAGCTAGGGTAAGGGAG
268731	+	DIP0299	90	ACTCCCCTCAAAGTGTGACTCATTCGACTTAGAAGGTTTGCTGTGAATACACTAACAGCTG
269209	+	DIP0300	0	GCGAACTTCTCGGCATGTAGGGCGTGTGTGCGCTCACAAGATTTCGGTACAGTGGCATGCA
271576	-	DIP0303	128	GAGTGTGATAATTCAACTTGGGAGGTGCAAAAGTGACTCAACACATAGTATGGTGATCTAG
271577	-	DIP0303	460	GGTCAGGTCTACTCATGTCCTCTACCTTAACGTGAGTTGGTAGTGCGCTAGGCTATGCCTA
271909	-	DIP0303	127	AGTGTGATAATTCAACTTGGGAGGTGCAAAAGTGACTCAACACATAGTATGGTGATCTAGG
271954	+	DIP0304	0	CGAGCGCAAGAATCATAGGCATAGCCTAGCGCACTACCAACTCACGTTAAGGTAGAGGACA
276780	-	DIP0309	15	ACGGCAACAATTGGCCCACAAAATTCACCCTCGGCGCAAATTCGTGGCAACATTGGGGATA
276871	+	DIP0310	1	GGGTGAATTTTGTGGGCCAATTGTTGCCGTTTCGTAGTCTTAGCGAGGATCATGGGCAGCT
276872	+	DIP0310	0	GGTGAATTTTGTGGGCCAATTGTTGCCGTTTCGTAGTCTTAGCGAGGATCATGGGCAGCTA
285477	+	DIP0320	175	AATCTACCAGTTGAGAAAAATCCCTGTTTTTGTTTGGGAAAACGTGACACACTTGGGTCTG
285965	+	DIP0321	64	GGAGGTTAAGACCTTTTTGTCATATCTAGGGGAAAGAACATAGTGTGCGCTAAGCTTATCC
293310	-	DIP0326	0	CAACTCGGGTACTCAAGTGGGGGAAGCATGCCATGTTTTTGGTACGTACACTGTCCAATTA
293405	+	DIP0327	46	CTTCCCCCACTTGAGTACCCGAGTTGGACAAAAGTGCGTAGTAGACCCGTACTATAAGGAG
293408	+	DIP0327	43	CCCCCACTTGAGTACCCGAGTTGGACAAAAGTGCGTAGTAGACCCGTACTATAAGGAGCCA
299413	-	DIP0329	39	CTATGCCCTTTAAAAAGGTCACAATTTTCTTTTCAAATATTCTGCACATACGCTAATAAAG
304046	-	DIP0332	0	TCCGTGCTCATTACTTCAATAGAGTATCGCTTGTAGTAGCCGACCGTTAAAGTAGTGGGCA
305564	+	DIP0334	131	AGTTTCTAGCTGGGGTTTCGCTTGCGGATATTAAATAGCGTGTTGCGTATTGTTGCAGGTG
305683	+	DIP0334	12	ATGGAGGAACAATCCCAAAACATCTATTTAATTCATGCATGAACGGGTTATCATATTGACA
308832	+	DIP0343	65	CTCCATGGGAAAATTGGGTGACATGAAAATTACTTTTAAGAAAATTTGTTAAACATTGTTC
313246	+	DIP0351	0	AAGACAATCGAGAAGCTATGTGGGTGCTGTAGTGTCTGGTCTGCTCGTTAAGCTGTTTTTA
313914	-	DIP0352	26	CTTCGTGACTTAGGTGCTGAACTAATCGGCGTGGCCGGGGTTTCTGATACTGTTTCAACTA
316072	+	DIP0357	30	TTTGAGTGGTCAAAGTAACAGATTTAGGTCAAAAGATAGAAGAGTCACTATTCTGAATGTA
325609	+	DIP0359	48	GACAATTTGTATGGCATAGCGGTTTATATGCAGAAGTGACCCCGATGTTACGCTCCATTTG
325623	+	DIP0359	34	CATAGCGGTTTATATGCAGAAGTGACCCCGATGTTACGCTCCATTTGATAACATCTTTAAC
327281	-	DIP0360	0	ACCGCGCCCATGGCGGGATGCTGTGCGGGATTACTTGGGCACCAAGTAGGCTTAGGATCCA
334267	-	DIP0365	78	GCGAGGACACATGCCTTACTTCTTCTATCTTCTTTTCTACCAAGCTGTTAACATTTTCTTC
334268	-	DIP0365	77	CGAGGACACATGCCTTACTTCTTCTATCTTCTTTTCTACCAAGCTGTTAACATTTTCTTCT
334658	+	DIP0368	0	TTTGTTTAATTTGAGCAGAGGGCACGACAATTTGATGTGATGCACGTATCCTAGGAAATTG
337699	-	DIP0369	0	ACCACAGTCGATTTTTGAATAATCATCCACCATGGCGCAGCTCACGTAGTGTAGAAACCCA
337700	-	DIP0369	1	CACCACAGTCGATTTTTGAATAATCATCCACCATGGCGCAGCTCACGTAGTGTAGAAACCC
338135	+	DIP0370	15	TAATTCACAATGGGTGTTTGTAAGTGGTCTATAGGCGAGTTCGGGTCGTAAAATTATAGCG
342204	+	DIP0374	0	CGGTGGAGTCATCACACAAGTGGTGGCTCCGCCGATTTTGCATCTGTAGGGTAGAAAAACA
342318	+	DIP0375	0	ATTGGTATCCGCTACATCGCCATGGGGCTGGCGCTGATCTAGCGTGGGATAATAGTCGGCA
343567	+	DIP0376	32	TTCGCCTTAATGGCACGGTGGTAGGTGCATTAGCGGGCCTTGCCATTTACACTGTGTCCTA
350149	-	DIP0383	42	TTCCGTCTAAAATGTGGTTCAGTGATTTTTCCAGCACCTCATTAAAGGTAGTCTGTATGCA
350173	+	DIP0384	0	GATTGATAGTTACGGTGTTTTCACTTCGCGTTGTCATGCATACAGACTACCTTTAATGAGG
350189	-	DIP0383	82	ACAAAGGCGGCGTCGTCGATCGCCTCGATCTGGGGGCGGATTCCGTCTAAAATGTGGTTCA
355139	-	DIP0387	30	TCATCATTCTAGGCGCCGTTATTACCCAACCAAGCGAAACATGAGTATATGCTCGTATTTA
355202	+	DIP0388	0	ATACGAGCATATACTCATGTTTCGCTTGGTTGGGTAATAACGGCGCCTAGAATGATGACTA
359992	+	DIP0393	220	ACATGGCAGGAAAACCGAGATACTTCACGTGTTTAGGCTATACCGTCTAACCTAAAGGGCG
360122	+	DIP0393	90	GGCGCCCCCGCTCCGGCGCGTTGGTCGCTGAGGCGGCGATGCGTGCGCTTAACATTGAGCA
360878	+	DIP0394	0	CCCATGTTGGTTTCTTAAACTGGTTGCCCACTGTGAGGGCTTCGTGGCAGAGTGTTCGCCA
361869	+	DIP0395	69	CTTTATCCAGAGTGTCTCGTTGGGTCGCACCTGTCACATGATTCACGCTAAGCTGATTTGA
362191	+	DIP0396	2488627	TGCTTAACATTTTTGGTGTTGATTTTGGTCAGTAGCGGGGCGCTCGGTATGCTTGTTAGCA
362478	+	DIP0397	19	AGCCTCTTGGCTCTTTTCCGCCCAAGGAATGTTATTTCCTTGGGCGGTTTTGTATTCTGCG
364415	+	DIP0399	26	TTCTGGGATGGACTGACTCACAGTGCCGTTCACGCCTTTCTAGGGGGTATTCTTCTCACCA
364776	+	DIP0400	24	GTCACTATAGGCCAGAGTGTTTAATGATCAATCATTCTTATGGTTGATATTGTGGTGAGGG
373818	-	DIP0406	0	CCAACTTTTGGATGATATGAAAGCAAGGCGTACCTACTTGGATGCCTTAGTATCTAACCCA
373893	+	DIP0407	0	GGCATCCAAGTAGGTACGCCTTGCTTTCATATCATCCAAAAGTTGGGCATGATGGTGAGCA
376342	+	DIP0409	0	ACTGAGACGTGGCCGGCGTCGATAAGCGTTGTGATCTTCATGTCGGATAGGATGGTCGGCA
382620	+	DIP0417	0	ATAAGAACAAGGAGAATAATGAGTCGGCCCATGGTTTCCTTTTCCGGTAGGGTCTTGTGGG
383769	-	DIP0418	0	GTTCGCTACTATCCAACTATAAATTAACCACACAAGAAACGCAATGGAAGAATAGACAACA
386966	-	DIP0421	0	AGGGCAACCACATGAGCACGTTCGAGAATTTCGTCCATAGGGGCGACTATAGTCACCCTTA
386989	+	DIP0422	0	TCAAAGCCTTCGACTGGCTTCCAAAGTTCTGGATTCATAAGGGTGACTATAGTCGCCCCTA
387917	+	DIP0423	0	TCACTGGCCCGCGCCGGGATTGGTGGCTGGATCGAGTTCGGGGCGCGTTAGAATGTCTGCA
390814	+	DIP0426	0	GGGAGACTGTCTGTAGCCAGCTCTTCGCCCATTATCGTGATGTTGTTACACTGGACAACCG
392440	-	DIP0427	0	CCGGTTGGGGTGTGACAAAAATCCGTGGCGGGTCCCCACTGTGGGACTAAGCTCGATGGCA
393644	-	DIP0428	0	AACCCCCTAACCGTAGTCGAAATACTCGTACTTCTACACATACATGCCACAATGGGGCACG
393676	+	DIP0429	59	ACATCAACCGAAAAAGGGGAATTACTCACGTGCCCCATTGTGGCATGTATGTGTAGAAGTA
393702	+	DIP0429	33	CACGTGCCCCATTGTGGCATGTATGTGTAGAAGTACGAGTATTTCGACTACGGTTAGGGGG
395400	+	DIP0430	0	AATGAAAGCGCTGAGCACTTACGTGTTCAGCGCTTTTTGCTTAATCGCTATTCTGATATAG
395757	+	DIP0431	81	GTGGACTTCCTTGCCGGCCTCGGAGTTGAGAAGGTGCTTACTAAGTAGGTAAGCTACTAAA
396641	+	DIP0432	133	CGAAACCCCAGTTGAATTGGCCTTCGATCAGGTTGAGAAGATCAGCTAACATCCTGTAGTG
396650	+	DIP0432	124	AGTTGAATTGGCCTTCGATCAGGTTGAGAAGATCAGCTAACATCCTGTAGTGTTGTTGCTC
399500	+	DIP0436	228	AGCTTGGGGGGATTTTTCTATGATTTGCCCAATTATGGAATCGGTGATAGGCTTCGTCAAA
400761	+	DIP0438	32	CGGGAGTTTTTTCGTACCCCCAATAATGAAAATGATTGTGATGTGCACTAATATGCTTAGA
406729	+	DIP0443	9	GGGCATAGTGGGTGCTTTTGTTTTGTTCCGTAAAAGTATGCGAAATAACTAAACTTGAGTA
408621	+	DIP0445	0	GCATCGTGTTCTTTAGTCAAGCCAAAAACATGAAGAAACAGCAAGGTAAGATCTGAGTCTA
409586	+	DIP0446	137	CGCGTTTCGCCGTCGCCCAGTTGCTTTACATTAGGGCACTTATGCTATAAGCTAGGTCGTT
409587	+	DIP0446	136	GCGTTTCGCCGTCGCCCAGTTGCTTTACATTAGGGCACTTATGCTATAAGCTAGGTCGTTG
420133	+	DIP0450	34	AATCTTAGATCGCCGAAATTCGGCCTGCGCGATAGCTCGGTAGAAGTTATCATTATTAGCA
421292	-	DIP0452	0	TCCCTCATTGTGAAGTGCCCCAGGTTTTGTTCCGTTTGAATAGATGGGAAAATCTGGAACA
427085	-	DIP0455	24	TACACCACCGTGGGGCGCCACAAGGAGATTGACAATCTCATGGCTCGTAAAATCTACAAGC
429577	+	DIP0459	39	GTGCGTTGATTCATGGTGGTCGGGCGCGGTGGGGAGCGTCGATAAGCTACGTTGGGGGATG
436098	-	DIP0465	0	GAGTTTTTGCACAACTATATCTTGTAGTTTTTGGGGATCTCAAGCCTTAAGTTGTTCCATA
436256	+	DIP0466	0	GCTGGCAAAAGTGCCCACATATTGTGGCAGTGACATTGATCGGCGTGTAAAAACGAACCCA
436654	+	DIP0467	230	GATTATTTCGGAGTAATTTTTAAGTTGACTCAGGCTGCCTTAGTTGGTAGGGTGGCCAACA
437805	+	DIP0469	120	CCCAACCTTCCTGGCACGGCTTCGCTGCTTGTGCGCGAAGTTACCATTATTGTTGCAGGTA
440227	+	DIP0470	196	AGCGTAGGCGGGGGTAGCGGCTTGCTGAGCACTTCCTCTACATCAAAGGGAATGTTGAGCC
440305	+	DIP0470	118	ATCCCATCTGGTTTCTTCGGTGGTTTGATAAATACCCCGTTGTGACCCTAGGATCATGTAA
441691	+	DIP0471	27	GCGCATAGAATTGCCGCTTCCCCACAAAGGGGAGGCGGCTTTTCTCGTATTATCGAACCTA
442339	+	DIP0472	421	TTTTTAAAAAAACTTAGCAATGGTGTTGCAATGTCGTTTTATACGTGTTTTAATAATCAAG
448015	+	DIP0483	67	CTGCCTTTATGGTGAGTCTGGGGGTTTTGCTATGCCGCAAAATTCTATTTAATGAACAATG
448029	+	DIP0483	53	AGTCTGGGGGTTTTGCTATGCCGCAAAATTCTATTTAATGAACAATGTTATACTTTTGGAA
451796	+	DIP0486	159	ATTGAGGCTCTTCGCTACGAATAGTTGAGAAGCGGGGTGGGGTTGTGGTTAAATGTTCAGG
453692	+	DIP0489	217	AAAGTGATTCTAATTACACTGCAAACTAAGGCTTTCAAGTTTCCCATAGCGTGAGAAATCA
453708	+	DIP0489	201	CACTGCAAACTAAGGCTTTCAAGTTTCCCATAGCGTGAGAAATCAGTTACGCTCGCTTATG
471792	-	DIP0501	87	TAGGCAAAATCCGAGTTTTTCCGTTTTAATTTTCTGTTGCACTTATGTAGCTTTCACCATA
473460	-	DIP0502	123	CACAGCCCTGAAGCACATCTCCAATTTTTAGACCGACAAAATCATGATTAAATAACTAGCG
473536	+	DIP0503	55	ATGATTTTGTCGGTCTAAAAATTGGAGATGTGCTTCAGGGCTGTGATATATACCTTAAGTG
477496	-	DIP0507	58	CTACATGGGGTTTTGCTGCGTAAAGCGAGTTTTTAGCGCACCAATGTTAGTATTAACACCA
485926	-	DIP0515	52	AGGTGTGATGTTAACACATTTCCACCCCCGACATCAGACGTCTGATGTAGGATGCTTTGTA
485987	+	DIP0517	229	ACAAAGCATCCTACATCAGACGTCTGATGTCGGGGGTGGAAATGTGTTAACATCACACCTG
494009	+	DIP0524	219	CCGCTTTGATGTGTAAAAAATATTTTGACTAATTTCTTGTGATTTGCTTTTTTGATGTGTA
494021	+	DIP0524	207	GTAAAAAATATTTTGACTAATTTCTTGTGATTTGCTTTTTTGATGTGTAACCTCTTTCTTT
494022	+	DIP0524	206	TAAAAAATATTTTGACTAATTTCTTGTGATTTGCTTTTTTGATGTGTAACCTCTTTCTTTG
497028	+	DIP0530	42	TACATGTGTCAGGGGTAACAGAATTAAAGAAATGTAACCTGCGACCTTTATTATCGAAGGG
500293	-	DIP0532	0	CAGCGTGGTTGAGTTGGGTCCTACTTCTGGCGTCATCTTGTCCGTGTAACAATGTTGTCTA
501903	-	DIP0533	0	GTAATAACCTCATACCTCACAACGAAAAACACCTCGCGTGAGCTCAGTACGATAGAGAGCA
502215	+	DIP0534	107	GCTCAGGTAACTCTATAAAAATTTGTCGGTCTTAGTCACACAATATTAAGCTTACAGCTTG
509388	-	DIP0539	119	ATAGACCTCTCACGGGGTTAGTTCCGTAAAATCTCACGTTTTATCGCGTACTATGTCACTG
509566	+	DIP0540	193	CCTAAAAGTCGTGGGTGGGGTAACTAGTGAACTGTAGTAATGCGGTGGTAGGGTAGACCGG
512729	+	DIP0543	143	GTGGGACACAATTTTGTTCATTTTGTGACCTCCGGCAGGAATCTCGCTACGCTAAAACTCA
515170	+	DIP0544	0	GACATGCCGACGGTGGTAAGTTTTCTCATATTTTTAATGAGCGTGACTATAGTTACTCTTA
516074	+	DIP0545	140	GCTTTGCAAATTTTTAAAGAAACGCTTGAAATATCTAGATCTACGCGGTAGTGTTTTCGTT
519791	+	DIP0551	0	ACTCCCCCGCACGCGAGGGACACGTGGTGCGGTTTTTCGTTGCTGCTAGCATTAATCGCTA
522110	+	DIP0553	98	CTGAAGGCAGCGCATTGACAGCCGAGGCGGCGCTCGCGCCACTGTACTAGCGTGGTGTATA
531180	+	DIP0561	131	ATTTTTAAAAGATTTTTGCATAACTACTTGTGATAACGCAGGGTAGTGCCGTAAAGTTGGC
531184	+	DIP0561	127	TTAAAAGATTTTTGCATAACTACTTGTGATAACGCAGGGTAGTGCCGTAAAGTTGGCGGTC
532453	+	DIP0563	0	ATAAGCATGCCTGCGCGGGGAGTATAAGGTTTAGAGCTTCGGACATGCATAATGGAGGGCA
536640	-	DIP0567	0	CAGCTCCAAGCCTTATTCTTCGGCCACTTAGCCCCGTGGTTTCCACTATCCTTGACTATCG
536812	+	DIP0568	0	GGAAAGAAAAAGGGGGAGCCGCTGCAGCATGAAAAGACAGCAGTGGCATGATAGGACGTTA
540434	+	DIP0571	46	CTCGCACCAACCATCGCGGGGAAGCTGGGATTTTCGGTTCGTGCGTAGTACTCTGCTTAAA
540435	+	DIP0571	45	TCGCACCAACCATCGCGGGGAAGCTGGGATTTTCGGTTCGTGCGTAGTACTCTGCTTAAAG
541021	+	DIP0572	0	TGCACCAAATCGGCACCGCGCAACAAGCACGCCTAGCGCAAGCGACTACGCTTACTAGGCG
543280	+	DIP0575	96	GTGCATTCGCTGTAGGCGTACGGTGTTGAGAGCTGGCACTCTCAGGGGTAGAGTGCCAGTA
545432	+	DIP0577	72	CTCCCACCGGCATGTGGTGTTTTAAGGAAAACCAACACTTATCCAGTAGATTTTTAAAATA
545458	+	DIP0577	46	GAAAACCAACACTTATCCAGTAGATTTTTAAAATAGTTATGTGCTCGATAGGCTTCGACCA
547425	-	DIP0579	0	AGTTATAACCACTTAGGCGACGGTTGCCTCACACACTAGCGGGGCAATAGGGTGGGACACG
547524	+	DIP0580	58	CGTCGCCTAAGTGGTTATAACTTATTCTCCAATTATGCGTATAGGGGCTAATCTAGGAACA
549006	+	DIP0581	124	ACTCGTCGGCGGCCTGCGCGCTGCCATGGGATACACCGGTTCGGCTACGATTAATGACTTG
550406	+	DIP0582	2	AGATATCGATGGGGGCTGACCCCATTCCCCAGATAGTTAGGGTTGTGTTACCTTGGGAAGC
560376	-	DIP0589	143	TCACAGATAGTGATCGACGTGTTTGATTTTTTGTTCATTCCGCCGATAATGTCGATGTGTT
562012	+	DIP0594	113	GTTCTTCATTGCAACTCTTGCTTACGTAGCTAGCTGCGTTTTGCTGATACTGTCACTACCG
562428	+	DIP0595	0	TACGCAGGAAAATGACAGACAGTGAGGGATTATGCGGGCACGTCAGGTAAGATTTTGGCCG
566444	-	DIP0598	0	GGTGAAGTTCAGGGCTATCCCTGATGTGGGGAGGGCGCGGTGGTCGGCACAATGGGAGTCA
566583	+	DIP0599	0	TGAACATTCAGGGACATCCCCTATGTGCCCGTGGCCACGGCACATGCAACAATAATCCACA
567764	+	DIP0600	0	CACCTCCAATAACGGCACGGAAGTCGTGATTCGAATGCCTTTTGACGGACAATAGAAGGCA
569682	+	DIP0603	0	AGCAGTTCCTTTGCTACTTAAGGCTTGACGGGGTGTTCACATAGGTTCTATTATAGCCACA
572656	-	DIP0605	0	TTTGCCGTAGTCTCTCTTCTGGCTTCCCCCTAATAGGCCATAACAGGTTACGGTAGGGATA
572761	+	DIP0606	0	GAGAGACTACGGCAAATCGTTGCCAAAATGATATGTGCTTCGGGGAGGTACTCTAGAGGCA
575113	-	DIP0607	0	TACGGGGGCGCCTTCGCTTCTCTTCCCCGCGACACCCGCCACAGGACTACCCTTGGGCGCA
577850	-	DIP0610	30	CATCGCTTCCCCACTAGACCGAGCTGTACATAATGCGGCTTTCTGCGATAGGCTGCCTGTG
579088	+	DIP0612	7	GTCTACTTTTTATTCATGTATATGTGAACATGTGTGTGAATGTGGTAGTTTTAGGATGGTG
582231	+	DIP0613	0	TGATGAGTGCTGGGTCACGAGACTTCCGCTAGGAGTTTTTATTGTGAAAATATGATGCTTA
584068	+	DIP0615	29	ATTCAATACGCTGAACAGTTAATCTTGTTAGTTGTGAACAAAGGTGTTACCGTCCTTGGTG
587500	+	DIP0619	57	TTACTTCAAATTGTCCGTTGGAGGCACGATTGCCATCGTTGCCGGTGTATTCTACTGTCTA
588393	+	DIP0620	0	ACCTGCGGTTATGGGAAGGAGTCGTCGATTCTTTCCTCAACACATGCAATAATCAAGGCCG
592778	-	DIP0624	47	GAAATATGCAGACGACATTGCAAGTTTTTCTACACCCAAAAACATGTATAGGCTACACTTA
592796	+	DIP0625	148	TCTTTCAAGAGTTTGATGGGGGAGCTGGACTAGAAAGTTAGGTAAGTGTAGCCTATACATG
597837	+	DIP0629	34	CGTGGGGTTATTTATCTCAACCGATTGAAAGTTAAAGCAAACCTTTGTAAGGTACGCCTTG
602780	-	DIP0631	41	AAGGGCGTTTTTACAGCTGAAGACTGAAAAAGTGCTGGGTGACAGGTATTCTTGTCGGTTG
604219	+	DIP0633	0	TCCCAGCGCATATCACGCGCAGCAAACAAGAACGCAAACAGCACAGCTAGGATGGCCAGCA
605234	+	DIP0634	36	TGGGGCTAAGGTCAGACACCTCGTTTCGATTAATTTTGCTTGCGGTAGTACTGTCAGTGCG
605642	+	DIP0635	0	ACATCAACAGGTGGGGGTCGTATTCCTCGTGTGTTGTGACTGCGCTGTAGGATGTTCACCA
606765	+	DIP0636	40	TCCGACTGCTTCGCCACTATGAGGCAGCCGGATTGCTGTTTCTGCCTATAGTCTGGATTAA
606766	+	DIP0636	39	CCGACTGCTTCGCCACTATGAGGCAGCCGGATTGCTGTTTCTGCCTATAGTCTGGATTAAG
609337	+	DIP0638	0	ATGAGGGTTTTTGGCACACGTTTCATACTTATGATGGTGCCGTGGCTTAAGGTGTAGTTCA
611787	-	DIP0639	0	GGGAATGCCGTTTAAAGGTTACTTCCGACCCACAGGGTAGACCCGCTAAGATGCATAGCCA
612990	+	DIP0642	0	GTTTAGACGTAATGAGTGTGGGTTCTGGTTCCCACGCATTCCGGCGCTACGATGGCTGGTA
613820	+	DIP0643	0	CAGTGCTCTGCACAATGTATTGGGCGGACGTTGTCCACTGTATTGGGCACATTTAAGCGCA
614436	+	DIP0644	32	TTTCCTATGAACGAGGGGCTATAACTTTCCTTTCTTCTTGCTGTGGTTAGGATGAAAGATT
614437	+	DIP0644	31	TTCCTATGAACGAGGGGCTATAACTTTCCTTTCTTCTTGCTGTGGTTAGGATGAAAGATTG
617581	+	DIP0646	112	GTCAATTAATGTGGCAGCGGAGGTTTCGTAGGGGTAAAACGACGGGTAAGCTCGAAGCCTG
624570	-	DIP0649	223	GGCGAAGAGCCCGGCGTGGCACCCTAGAAAAATAATAGTTTTGACTATAAAATGAATTCCT
624571	-	DIP0649	224	AGGCGAAGAGCCCGGCGTGGCACCCTAGAAAAATAATAGTTTTGACTATAAAATGAATTCC
625591	-	DIP0650	106	GACTGCTCACAATGTGAACTTTGTATGGAACAATCAACTGAGCTGCCACGTTGTGACAATA
625611	-	DIP0650	126	AAGAATAATGGCAGCTGTAAGACTGCTCACAATGTGAACTTTGTATGGAACAATCAACTGA
625900	+	DIP0651	182	TGTGTGTTGTTGATTACTCCTTAGTGTGTTCTATCCCCTAGGAGTGAGATGTTTAATAGCA
625909	+	DIP0651	173	TTGATTACTCCTTAGTGTGTTCTATCCCCTAGGAGTGAGATGTTTAATAGCATCAGCTTTG
629877	-	DIP0653	0	TACGTCGTGCGCTATATGCGGCAGGCTACAACGTCAGCGAATTCTGGAACAATAACTAATA
631480	-	DIP0655	81	TTCTCACCCCCACGGCAGAAATCCAGCCACCGACCATATTTTTCCTTAATAATGGTGAATA
632639	-	DIP0656	40	CCGTCACTAAGGGTTTCTCAATCTTGACTTAAAAACAGCGACCTCAGTAGATTCAAAATTA
633285	-	DIP0657	34	CGGTCGCAGTTACGTTTTCTACCTCACCTCTCGCAGGTGAGGTGAGGTAGAATGGCTCGCA
634978	-	DIP0658	0	ATTCGACAAAGTTGTCAAACAGTTCACAAGTTTTTGCCCCAGCCCCTACACTATTGTGTCA
635505	+	DIP0659	102	ACTCGGTTAGGGTGCCCTACTTGGGGTGCACATTTAATACAAAGCTGTTAATGATAAGGTG
635506	+	DIP0659	101	CTCGGTTAGGGTGCCCTACTTGGGGTGCACATTTAATACAAAGCTGTTAATGATAAGGTGG
638575	-	DIP0660	0	TCCACACGCCGAACGTTTTTGTATTGAAAACTAACCATCGAGGCGCTATCCTCTCAAAACA
638715	+	DIP0661	12	CCAAAGGTCACCGGCAGCCGGCATACCCACCTTTTTGCGGCAACGACTATTATCTAAGGAA
643535	+	DIP0668	104	TCGGCAAGAAGATCGGTGGAAACCATGCGCGAGACGCCACTCATGCTTACAGTAGCTCTCG
643783	-	DIP0667	202	CGGCGGCGTCGCCACGCATCTCGAGGTGATCGTTACCGTATCCGGAGTAGAATATGTTTTC
646952	-	DIP0669	0	GACGGCACGCGCCAACTGAGAACTTAACGCCACTTCATGCACAAGCACTAGCCTAGAACTA
646971	+	DIP0670	0	CCCCTGAACTACACCCCTGAGAAGGTATCGAGTGCGCAACATAGTTCTAGGCTAGTGCTTG
653421	-	DIP0676	0	CAACGAACTGATCCAAGCGCAGTGTTGTACTCACTGGTTATAGCTCCTCATAATGGTTATA
655413	-	DIP0679	0	CTCCCCTGAAATCGACGCCGGTGGGCAAGGACCTCGCTGCGTGAACTAGCATGAGCAGGCA
657029	-	DIP0680	126	GGGACACGAGGATAAAGAAAAAAGTTACTGATTTAAAGGTATCTCCCCTAAACTTTGAGCA
657162	+	DIP0681	0	ATGGGTTTACACCGCGTGGCACTCCCTATCTGGTGGACGTACACCGCTAGGCTGATTGCCG
658097	+	DIP0682	109	TGCGAAGTTCAAGTGAGTTCAATAATTAACTTACTTTTCTAGGATTGTTACACTATTTACC
659654	+	DIP0684	99	CCGATCGGAATTACATGTTCAGGTTGACGTTATCTTGTGTTGGCGTGTTGAATCTCAGTTA
659738	+	DIP0684	15	AATCGCTCCCAACCCATGTATCGGGGTTTATGGGAGCCTGTCAATACTGAAACATAACGAG
660581	-	DIP0685	0	TAACGGGCACATCGGCGCGCTATCGCCACCATAGACACGCAACACATTATCCTGATCCCCA
660680	+	DIP0686	0	TAGCGCGCCGATGTGCCCGTTACTACCTAAACCTCAAGTTGCAGTCTAGACTTAATCACCG
661152	+	DIP0687	39	AGGGCATAAAGCTGGACTGCGGGCGGACTCGTATCCGTCCTAGGGGGTAGAATCCCTGTGA
662615	+	DIP0688	1	CATTCGCACATAATCTTTAGGAGAAGAAGCATCACAGTGGCGAAGCCTATAATGGCCACTG
665808	-	DIP0690	99	CCATCGAGCAACACATATGCACTCTTCCTCATCAATGATTTTTATGATAGCGTGACTTTTG
665833	+	DIP0691	217	TGCGTCACAGTGACAACTGTGTCACATTTTGATAACAAAAGTCACGCTATCATAAAAATCA
665926	+	DIP0691	124	TGGCAAGAGTGTTCCCTGCACAGTTGGGTGTGCAAGGAACGCGCATTAGTCTTTATGGGTA
666452	+	DIP0692	57	GCACTGAGCTAAGTTTCTTTTCCCAGCTTGTGTGTCACGTGCTACCTGTAGGCTGGGTTCG
668582	+	DIP0694	37	ATACGGTGACTCAACGAATTATTCAAGCGCTCAGTGCATAACTGAGGCTACGATGAGGTGC
668584	+	DIP0694	35	ACGGTGACTCAACGAATTATTCAAGCGCTCAGTGCATAACTGAGGCTACGATGAGGTGCTA
673306	+	DIP0698	78	AGCTCTTAAGTCGGTGAAACCGGTAGCGAAAAGGTTATGACCAGATGTAGTGTTGGCGGTA
674120	+	DIP0699	110	CCCAAAGTCAGCGCACGATATCGCTATTGCTGATAGTGCTATTGTGTTAGCCTAGGCTAAA
677408	+	DIP0701	47	TTTGGGCATGTGTGACGCGTGGGCGCGCGTTCGGACCGACTTGTGTGACACAATAGCGGAG
677413	-	DIP0700	2488065	GCATGTGTGACGCGTGGGCGCGCGTTCGGACCGACTTGTGTGACACAATAGCGGAGAATGT
678554	+	DIP0703	51	ACAGAGATACTTTTCTCTCCAAATGTTTGACGGAAAAACTTACGCTGACGTAACATGCATA
678558	+	DIP0703	47	AGATACTTTTCTCTCCAAATGTTTGACGGAAAAACTTACGCTGACGTAACATGCATACTCA
683279	-	DIP0706	0	AAAGCGACTCGTCGGTGGTAAACAAAACAAAGCGTCCGCACATGCCTTTATTATGGAGGAA
684467	-	DIP0708	19	AACGTGCGTCAAGGTCGCTTGTTTTCGTAGCCACTGGTCTCCTTAGATATTGTTAAAACCA
684474	+	DIP0709	20	GCAGGTGTAGCACCGGACGGCTTTTTCTTGCTCATTTATGCCTCCTACTAGAATGGTTTTA
685773	-	DIP0711	59	CATCTCCCAGATAATGGAAAAGATGGACTTTGCATCGCGAGCTTTGTTATTCTCGTATTTG
685811	-	DIP0711	97	AAGCCATTAAGAGCACAACAAAGCTCGCGATTCGAGGCCATCTCCCAGATAATGGAAAAGA
685812	-	DIP0711	98	TAAGCCATTAAGAGCACAACAAAGCTCGCGATTCGAGGCCATCTCCCAGATAATGGAAAAG
686944	+	DIP0715	1	GTTGTGTGCAATGGGCTTGTAGTTAAGGAACTCCGATGGCTGCTGCACTACACTTTTCACG
686945	+	DIP0715	0	TTGTGTGCAATGGGCTTGTAGTTAAGGAACTCCGATGGCTGCTGCACTACACTTTTCACGG
689969	-	DIP0717	0	CCCCACAGATTCGACCCCCGAGCGAGACGATACCTAGGTAAACCCGTTAGTATCAGTGATG
690162	+	DIP0719	65	GATGTGTCTAGCTTTGAGGGGGAGCTGGGGTGGAATCAACGAGCAGACTATGATGTTGTGA
690163	+	DIP0719	64	ATGTGTCTAGCTTTGAGGGGGAGCTGGGGTGGAATCAACGAGCAGACTATGATGTTGTGAG
690186	-	DIP0718	10	AAACCGATCTTAATGTCCATATATTTTAGTCTCCTCTTGTTTCGGCCTAACGTGAGTTAGA
690188	-	DIP0718	12	AAAAACCGATCTTAATGTCCATATATTTTAGTCTCCTCTTGTTTCGGCCTAACGTGAGTTA
698636	+	DIP0724	35	CAATTGCCTGATGGGGAAGAACTTGCATTGAAACTAGACCCAAGCGTGTAGTCTTGACTAG
703234	+	DIP0728	158	GATAGCGGTTGTTTTTGCAATTGGCTGCCAGAAACCGCGTAATACTTGTACGATCGCAACA
705301	-	DIP0729	0	CGCTGACAGCGTTGTACCAATCATGGCGCCAGCGTCGGGTTTTTCTGTACCGTTTATGCCA
705382	+	DIP0730	0	ACCCGACGCTGGCGCCATGATTGGTACAACGCTGTCAGCGAACATGTAACCTAGACTCTCG
707183	-	DIP0731	36	AAGTGTAGCCCCTGGTGTTATCGCCGCACTGCGTGCCACCCTCGATTAAGATAGTTCTTTA
707736	-	DIP0732	38	GCACATTCTTGGCAACCCAGGTGCCACCTTTCTGAGCCAGCAAAGGTAATGTCCTACTTTA
707750	+	DIP0733	121	GCCACTCATATCAATTCCTTCGCAATCACGTGACGGCAAACTATCGTAAAGTAGGACATTA
714470	-	DIP0737	84	CACTGTGTTTTACACATAATCACTTAATGTATTGTCAGATACGGTTGTTACAACTAGGAAG
714488	-	DIP0737	102	GAGAAAACACAGACAAAACACTGTGTTTTACACATAATCACTTAATGTATTGTCAGATACG
714599	+	DIP0738	43	GTGTTTTCTCTGGGAAGCTAGCGTGTTCAAAGAGCCCAGGGGCACGCGTAACCTAGTGGTA
715065	+	DIP0739	0	GATCTTTTCCTAGTGTTTTCAACGTGCGTTACAGGACAAAAATGCCTAAATTTGTGAGTTA
721815	-	DIP0745	0	GGGCAGACCCCCGTGGGGAAATGTTGGCTCCATTCCTAAGAGCCATGCACAATAGACCACA
721938	+	DIP0746	0	TTGAGGGGGAGATCAGGCCAGTATCAAACACGGCGGGCAGACACGCTAGAATTATCGCTTA
724821	+	DIP0748	0	GAATGTAAAAATTGTGACTGCTGTTTCCATTGGGGCGGATGTTAGCTAAGGTGGACGTTTG
726519	+	DIP0750	3	ACGTACCTTTACCGTGGAATTTCTTGGGGATGTGGTGTATTTACGGGTACTATCGATGCCA
726533	+	DIP0750	17	CCCAAGAAAACCACACGTACCTTTACCGTGGAATTTCTTGGGGATGTGGTGTATTTACGGG
728959	+	DIP0753	148	GCCATTGCTGCTTATATCGAGTTTTATAACAATCATCGCATTAAAGTTAGTCTCAATGGTA
729002	+	DIP0753	105	AAGTTAGTCTCAATGGTATGAGTATCGCGCGTTATCGCATGGCTGCGGTAGCGTGAGGTTG
739860	-	DIP0762	0	AAATACATAAGGTACGCCGAATGATTGACTAAGGTATGCCTTAGTTATTAAAATTTCGGTA
742674	-	DIP0766	0	GTTTGGTAGACATCTAGATTCCCGGCTGTTCGGGCTGGGAGGAAAGGTATTCTACCTACTA
754583	+	DIP0774	0	TCCATAGTTTAGTTGGTTGTTCAGGTGACTTTGGCCAGCGGATTTGAAACAATAGAACCTA
755832	-	DIP0775	253	CTAGCGCATCATCAAAGAAAAACGTGACAGAAACGTTATAAACCGCTACCGTGGATGAACA
756072	+	DIP0776	188	TTTGATGTGATTATTTACAACTCATGAGGTTGGGCAGTAGTGGGGTGGCATAGTGGTTTTG
756094	+	DIP0776	166	CATGAGGTTGGGCAGTAGTGGGGTGGCATAGTGGTTTTGGCTAGCGGAATAATGGGCTATA
757280	-	DIP0777	0	TCACCGGCAAAAGGTGGCCAGACCTCTACGAGGTCACATTTGTTAGTAAGATGAGCAACCA
758048	+	DIP0779	125	AAACGTTCTGGGGTGGTAGCTGCGGTATCATGGTCGGGCTGTGGTGATAGGCTGCAACCTG
758112	-	DIP0778	0	TATTCAACACCCCGTTACTATTTCTGCGATCAACCACGCATGCAATGCATGATAGATGCTA
759062	+	DIP0780	49	GGCTTGTCTGGTACTGATTTTCGGTTTGATTGCAGGTCAAATACGTGCCACTATCTACGAA
763585	-	DIP0783	49	TTCGGCACGCTACCTCGTCGTAGAACCCGCAACGCCTTGGGCTGCGTTACAGTAGACGATA
765177	+	DIP0785	373	TTTTATGTTCGTTTTCAAACTAATGTTATGTGTGCCACAGATTTTGTTACACTGTGCAGTG
766875	+	DIP0786	140	CTTGCGAAAGGTCACTCCACGCGAGCAGCGCTAAGTTGATGACCTGCTAATTTCGACCGAG
768966	-	DIP0787	0	ATTGGCAAATTTTTGCACAATTTCTGCACCAACCACTCGTGTTCTTTATAGGGTGGTGCCA
769068	+	DIP0788	0	TGTGCAAAAATTTGCCAATAGGGGGTGCATAGGGTGGATTATCGGTGTTGAATGGTGACCA
773178	+	DIP0792	0	TCGGGGAAATCTGGTGGTGTCCGGCGTGGATTATTCCGCGCTGGACATTATTATGAGCATA
777589	-	DIP0796	38	CGTGTCGCAACGCGGGGGTGGGAATCCCTTAACGTCTTTTCGAAGCACTAGACTCAAGGTA
780592	-	DIP0802	18	AGGGCCCCACACACCGTCAGGGACTTACATTTTCCCGCGCGAGTGTGAAACAATGAGGCTA
785782	-	DIP0805	51	CTCTACGTTTTTGCGGCACGTCCCCTCAAAAACCGGCCCGGACCTGCTACGATAGGTCCAA
786230	+	DIP0806	0	CGTTACGGTTTTGTAAAGGTCAATCACTTTCCACGCATTGATGCTGCTAAGGTAGGTTTTA
795759	+	DIP0821	47	GGCGGGCAGCGAAGTTAACTGATTCGCCACACGTCGATGGTTATCCAACTATGCTGGAGGA
797116	-	DIP0823	0	TCCGGCCCGCTATAAGTTCCAAAGGTTGCGCAGGCGTTAAAAGCAAAGGAAGATGGTCACA
799304	-	DIP0826	0	CTATTAAACACGTCTCACACACAACAGATCACTCATTGATTTCCACTACACTAGGGACTTA
799370	+	DIP0827	0	CCTAGTGTAGTGGAAATCAATGAGTGATCTGTTGTGTGTGAGACGTGTTTAATAGTGATTA
804754	+	DIP0829	82	TCGATCCGACACCGTGGCGTTGGCAAACTGTGCAAGCTGATCGCGGGTAGGCTTAGCCCCG
807250	-	DIP0830	0	GTTTTGGCCACATTGGCATTTATTACCAATATGTTTTCAATTTCTGGCACGATCGACATTG
807364	+	DIP0831	0	CCAAAACGGGGGTAGCACCCCGTGAGGAAACGCTTGCAACGGTGCATTAGGGTGAGAAGCA
809566	-	DIP0832	61	CGATCAAAAGTATTGTTGGGAATCCGACAGGACAGGCGTATTTTCGATACCGTGGGAAGTG
809603	-	DIP0832	98	GTCACGGGCTGTATCTGGGATTACTGTGACAAAAGTCCGATCAAAAGTATTGTTGGGAATC
809708	+	DIP0833	0	AGATACAGCCCGTGACCTGATGGTGGCGCAACCACCGTAGTGCGGTGCATAGTGGGAACTA
811503	-	DIP0834	0	CCCCCGCGCCCCACCTGTGGGCTCAGCAGCGACGATGCCGAGGTGGCACAATGGTCAACCA
811601	+	DIP0835	70	AGCCCACAGGTGGGGCGCGGGGGTAAGGAATGTTGAGGGTTCGTTGTAGGTTGGATAGTTG
814987	-	DIP0836	105	TTTTCTTCAAATCCTCAAAACAGGTTGCCCTCACTGTAACGACGCGCTATCGTTACCCCTC
814988	-	DIP0836	106	TTTTTCTTCAAATCCTCAAAACAGGTTGCCCTCACTGTAACGACGCGCTATCGTTACCCCT
815186	+	DIP0837	102	AGTATAAAACGCGCGGGTGCTTAGCCACTCACTGAGTGTAATCGTGGCACAGTTTATAGGA
816777	+	DIP0838	0	CGAAGCCAAAGGATGACACGGAATAGGGCATAACGGGCTTGAACCGTTACGATGGTGGCTG
822822	+	DIP0845	0	CGGAATGTGTGTGATCTTTTGGGCATCATTGGCTAACAGTTCGTCGCTAGGATTGTCGTTA
825379	-	DIP0847	26	TTTCTGCTGGTAAGTGGCACGTTTACCGCGTGCGCCACGAGGCTGGTAGCTTAGGTACTTG
826650	-	DIP0851	122	TCTAAAATTTTTTCGGAATTGATTAGGATTTTCGCCCCACCGCAGGTATGGTTTTCTCTTG
826883	+	DIP0852	115	TGTCGGGGTGGGGGAGGGCTGGATTTTCTCAAAGGAGTAGTTGGGTGTACACTTTGGCAGG
830008	+	DIP0856	0	CGACGCTACCCGCAGTGAGGTTCCAGAACGTCACCAGTATGTGGTCCGATAGTATTTACTA
832668	-	DIP0859	42	AAACCCCTGTTGAAAAGCATAACTAAATAGTTTTGCACTGGAACTGTAAAGATAATTCCGG
832669	-	DIP0859	43	AAAACCCCTGTTGAAAAGCATAACTAAATAGTTTTGCACTGGAACTGTAAAGATAATTCCG
834016	-	DIP0861	0	CACATTCTGAGACCCCTCCCCGTGGGGAAACGACCATAAACACCCTCTAAGCTGGTGGCTA
834145	+	DIP0862	0	TTTCGGTTTTCCTTGGTGCCGAAACCTATCTGGGGCATAGTTCGCGGTACTGTTTTCTTTA
837161	+	DIP0865	91	ATCGAGATTTTTGCGGCGCGCCTGACCCCATCCGTAACAGACGGGGGATAGCCTTAGAAAA
841577	+	DIP0869	168	ATCTTCTACTTTGAGCATCCCTGTCTTTATAAAGGTCTTTCTTATCGTCATGATAGATATA
845142	+	DIP0871	0	AGTAGCAGGGAGGAGGGGGCGTCGTTTTGCTTATCTCTACAGTGTGAGAAACTGGAGAGTA
846041	+	DIP0872	0	ACTGTATGATGCCGTCCTCGAATCACGTGCTGAGTAGGAAATAAATTAAGGTATATAACCA
847895	+	DIP0873	0	GGAGAAACCGGCCCTGAGTGGGCTCCAGTTAATCCGTAGTTCTTTTCTATACTGGCTAGCA
848829	+	DIP0874	65	GTGTTGAGCTTGAAAAGAAGGGCTCGACAATGCTGTGCTGTTATCGTATTGTTATTTTTTA
850103	+	DIP0875	0	TTGCGCTAGTTTCGCCCTCAACTACTGTCGCCATGCTTGCGCAGGGTAGATTTATTTCTCA
853749	+	DIP0878	0	GAAATGGAATGGATGGACCTAGGCGAACGCCTCGAATCCTAGATGTGTAGAGTGGGGCGCA
854127	+	DIP0879	49	GAGTAAAAAAATTTTCGGGGCCGCTGTAATGGCGGCCCTTTTTTACGCACAAACAGTAGTG
856353	+	DIP0882	0	GAGCCGGTTTGTGTGTCTTAATGCCCCAGGCGGTAGGCGTGGTCGGTAGGGTTAGTGAGTA
858862	-	DIP0884	0	GTTTCCGACACCGGACGGCGAACGCTCGAGTCCCCACGCAGATAGGTAAAGTGGTTTCTTA
858962	+	DIP0885	0	TCGCCGTCCGGTGTCGGAAACCACATGCACAATAGCGGGTGATGTGGAACACTGGCGGACA
862000	-	DIP0888	88	ATGCCACCTGAGTGCAATTAAGCAACATGATTTCCGATTAAGTGATTTATGATCCTTTACG
864602	+	DIP0893	0	TCAACGAGCACTCAGTCATCCATTCTCCACGGAGGGGAGGTGGCTTGTAGACTCTCTTAAA
865283	+	DIP0894	0	ATTTTGGTGTTGATCGGCGTACTTCACCTTTAGCACTAGGATTGCCTACACTTACTAGGTA
867134	-	DIP0895	0	TCGTGTTTTCGATGATCTGAGTTCGCAGCTTGGGGTGAGCTGGGGCTAAGATATTTCCTCA
867955	-	DIP0896	0	TGGCTCAGAATGAGATTCATCGTCGTTGATTAAGAGGCGGATGGGGTTAGAATCGCTTCCA
870700	-	DIP0900	0	AAAAACTCTCGAAGCCGGCCTGTTTTGTACAGGCCGGCTTTTTGCTGCCACAATACCTTTG
871563	-	DIP0901	187	GTGAGCATCCTCCAGCAAGTTAGTTGATAGAAAACCGCACGTTGTGGTATTGTTTCGTCCG
874664	-	DIP0903	149	TTTATCGCTCCAGTCACCGTGGGCGACGGCGCATACTCTGGAGCAGGTACAGTAATTAAAG
876054	-	DIP0904	76	CAATTGGTTGCAGTGGCGCGTGAGCTTTCGTGCACTGAGTCATCGCTATAAGCTAGTACGG
878149	+	DIP0907	0	TTGGTGGCGTCGGCACGCGCGGTGCTGCGTGGGTAGCTGATCTCCGTATGATGGGGGCTTG
882772	+	DIP0910	3	GATTTTTGCATGGCGCATAGGTCTGCAGTGTCCGTGCTCCTCTAGGAGGTAGGCTGAATAA
889821	-	DIP0914	81	GCTCCGGTGCTGGGTGTTCGTGGCGATATTGATTCTGCGGCAATTTCTTGTAACCTTTAGC
889923	+	DIP0915	0	GAACACCCAGCACCGGAGCGGGTACCCGCTATCAAAGCCTCTATGATTACTATGTCAGTCA
891376	+	DIP0917	111	TGTGCAATAACTCACTCTCACAGCGTTCCAAAGTGTCCGATTTGTTGGCATAATTGTTGAA
892883	+	DIP0918	2	CCGTGGGGACTGAAATTTTCTTCACCACCCTTGATTGACAACAGCGCTAAACTAGGTGACC
893459	+	DIP0919	0	CTCCTAGTGAGCAACCCTAAGAATCGGTAAACGCGCGGGCTTCATGAGACAATAGCCCGCA
895739	+	DIP0922	48	AACGAGCAAGGAGTAACCTTAGGCTTGCCTTTGTAACCATCCTTTGGTTTGATGGCATCTA
896865	+	DIP0923	61	AATTTTTAAAAATAGCTTTTTCTAGGGAACTAAAAAGCATTGCGATGCGTTATTGCAGATG
899484	-	DIP0926	73	GCATACAGGCATGCGCCCCACGTTGTGGTTCTGAGCAAGAACAGGGCTACAATAAGGCACG
899560	+	DIP0927	153	CCTGTTCTTGCTCAGAACCACAACGTGGGGCGCATGCCTGTATGCGACTTATGATTATTCG
899634	+	DIP0927	79	AAGTGTGATGCCGTAATAGTTCCGGCTTCTCATGATGGGTGAAGTTGATACTCTTAAAACG
901796	+	DIP0930	69	CCTACTGGCCAGCTTTCCGACGCGTTGATTTTTTGCGAGCATTGCGAGAATACTCAAAGCG
901797	+	DIP0930	68	CTACTGGCCAGCTTTCCGACGCGTTGATTTTTTGCGAGCATTGCGAGAATACTCAAAGCGA
903288	-	DIP0931	0	CTTATGGTGTTTTTTCACACTGATTTTTCCTCACGGGCTACGGAAGGCACAATAGAACCCA
903393	+	DIP0932	105	GAAAAAACACCATAAGGGGGAGTGGAGTATGGAAATCTATCAATGGTTAGATATATGGTTA
903398	+	DIP0932	100	AACACCATAAGGGGGAGTGGAGTATGGAAATCTATCAATGGTTAGATATATGGTTAAGATG
905241	-	DIP0933	39	GGCTCGGTTCCAGTGGCGAAACTTAGTGTCAGCATAAGAATCAATGCTACCGTTAACCCTG
905267	+	DIP0934	0	GTGCCGGACGGCTTTCTTACAGATTCTTCATTCACAGGGTTAACGGTAGCATTGATTCTTA
905995	+	DIP0935	34	GCGTAAGCGTTAAGCGTACAGGGGGTGCGCAATTGCTGGTTGTTCGCATACACTCGGTTGC
908814	-	DIP0937	0	TTGTAGACACATAAACTATCTTTTTGCGCTCAGTATACTTTTGCACTAGGTTTACCTACTG
910444	-	DIP0938	82	CCATCAGCATTTCCCACATCTTTGCCACATTTGGCTTGGTTTTTGGGCATACTGGTAGGCA
911759	-	DIP0939	123	ACCCACTTTAGGGTGTGGCTTTCCAGTAAATTCTCACATAGCTTTGCAACAATTAGGCAGG
911940	+	DIP0940	0	CAGCTACACCCATGTGCACGTATCCGCTGATTAACGCGCACTCATGCCATACTGTTGTGCG
914107	-	DIP0942	52	GCACACCAGCTTAAACTACTGTCCCACTGAGTGCTCCCTCCTGCCGTATGCTTGTGTGTTG
914168	+	DIP0943	0	AACACACAAGCATACGGCAGGAGGGAGCACTCAGTGGGACAGTAGTTTAAGCTGGTGTGCA
917503	-	DIP0945	0	CATCCCATCATTGGGCATTGCTCTCCACGCTAACGCATGTGATGAGGCACAATAATTGCTG
919766	+	DIP0948	0	TATACGTGCACAGCGCTGGTGGTGAGCCATTTTGCTGGCTGCTTGCTAGGATGATCGTTCG
921923	+	DIP0950	0	TGTGACATGGTCAACTTTTACTCCTAGTCTACGTCGCAGGACTGCTCTATTGTCGGTGGCA
922830	+	DIP0951	128	TCCATCACCTAGTAGGCAACGTACTTTCCCATAAGCACAGCGACTGAGTATGCTTTAAGCG
924769	+	DIP0953	116	GGCGGTCCTACTCACCTTTTTAGAATGACACATGGGCGCGTTGCGACTACGATCAACGCCG
927656	+	DIP0956	77	TGACTTGGAGGGGGATAAGGGGCTTCGTCGTGATGTGCGTTACGGGATAGGATCTTGCTCA
939681	-	DIP0967	140	AGAGAAATGCATTTATTACGAATTGGTAACGCTACTGCGGGTGTAGCCGATATCCCCATAG
939787	+	DIP0969	112	TAAATGCATTTCTCTAGGAGGGGAGGTGCGAAATGGGCTCTGGTGGAGTAATGTATCCACG
939790	+	DIP0969	109	ATGCATTTCTCTAGGAGGGGAGGTGCGAAATGGGCTCTGGTGGAGTAATGTATCCACGCTG
941820	+	DIP0970	0	CAACCGAGCGTGGTCGCGCGCGTGCACGCGAAAAGGCTCGTAACAAGTAAGATAGGTTCCA
944651	+	DIP0973	36	GCGCTGGCGTTGCTGGGGGCAGTTGGCCTCTTTTGTCTAGGAGGTGACATAATGAATCGCA
946922	+	DIP0976	25	GAGTTCGTTGATCCCGTGTCCAATGTGACTAGGCGATTCGCTAGAGGATAAAATCAAAAAG
951226	-	DIP0979	0	TCCTCCTACTCATAGTCGTGTCATTCTTCACCAAGAAAAAGAGTAAGTAGACTTCCACCCA
953585	-	DIP0981	3	CGCCTCTAGGAGAAGAAGCGCTAACTTCTTCAAATCATGCCTGCTCCGTTAAGGTATTTAA
953662	+	DIP0982	0	GCAGGCATGATTTGAAGAAGTTAGCGCTTCTTCTCCTAGAGGCGCGGTATTGTCGATGCCA
957426	+	DIP0987	62	TCTGAGATTGACCAGCTCAAGGGGCAGACACGGGGTTTCAAATGAGGGTAGACTGAAATCT
957427	+	DIP0987	61	CTGAGATTGACCAGCTCAAGGGGCAGACACGGGGTTTCAAATGAGGGTAGACTGAAATCTA
960780	-	DIP0990	0	TCCTATAGAAAATAGGGGGTCCGCTGCAAAATCCCGCCCACACGACTATGGTGGGCGGGCA
962005	-	DIP0991	0	CCAACAATAAGACACAAAAACACCCCACAAAATGGTCCATAGCCCGTTACTCTCGGAAGTA
962109	+	DIP0992	0	TTGTGTCTTATTGTTGGCAAACCTGCCCGCGGGGCGGAAATTCTCGATAGATTGGGCTTTG
964017	-	DIP0993	0	TTTGATGTTGGGCCCATGTCGCCACCACAATCCCCTCCTCCTAGACATACACTGTCGATTG
964217	+	DIP0994	0	CAGCCTTTTTGCAGGAACTTGGCTGGTTTTCCTCAGAACAGTCCGGCACAATCAACAACCA
964877	+	DIP0995	31	CAAGCAACCAGCGATGAAGGTGCTCAACTCCTCCTAGCCACTGGGAGATAAAATCGGGGTA
965352	+	DIP0996	0	AACGAAGCCTTGCGACAATACGATCGTTAAAATTTCGGTCAACAGGCTAGAGTAGGAGGGG
968833	-	DIP0999	0	CTGAGTCACAAAGATAGTTCCGATGTGGTTCATCGCCTTGAAGCACGTAGACTGGCCGTTA
968907	+	DIP1000	52	CGTGCTTCAAGGCGATGAACCACATCGGAACTATCTTTGTGACTCAGTCGTTGACTAGGAG
974109	-	DIP1002	142	CACAATGTGGGCACACGGCGAACAAGAAATCCCGCGATAAAGGCGCGTACAATAGGTGAAA
978809	-	DIP1004	101	GAACCCCAGCGAACTAATCAATGCACTCTAAAACCGGAAGAGCCGGTTAATCTCTCTCCTA
980304	-	DIP1006	0	GACGTGGTACGTACTACGTCGTTGGGGGTCCAATCACTCATATGTTTTAGAGTAGGTGACA
980324	+	DIP1007	0	GAGACACACAAAACGGTATTTCGGTCGACGAGATTTACCATGTCACCTACTCTAAAACATA
982751	+	DIP1009	34	GATGTGCGAAAGAATGCCTTGATTGCTGCTTCGGAGAGCTTTTAACGATAGGCTAGGGGCC
982752	+	DIP1009	33	ATGTGCGAAAGAATGCCTTGATTGCTGCTTCGGAGAGCTTTTAACGATAGGCTAGGGGCCG
984148	-	DIP1010	0	CGAACACTTGTTTGTATGATAATCCGTATACATGTTCGATGGAGGTTGTAGTCTCAAGCCA
984181	-	DIP1010	33	ATCTTTACCAAACGGTACACCCCATTGCCTTTTCGAACACTTGTTTGTATGATAATCCGTA
984419	+	DIP1011	34	GTCAGACCTATTAAGTGCAAAGCGTTGCGCTCTGGTTATAACAAGCGTAAACCCAATCATA
993361	-	DIP1017	68	CGACGTTTCCCCGCTGACTACCTACAGTAAATACAGCGAAGTTGATATAAAGTGCGTTCTG
993387	-	DIP1017	94	CGCACCTTACACAGTTGCACGCTTTGCGACGTTTCCCCGCTGACTACCTACAGTAAATACA
993503	+	DIP1018	3	GTGCGACACTAATTATTCGATGATTAGGTAAAACATGTGGATGTGGCGTAGCGTGGTGGGG
993505	+	DIP1018	1	GCGACACTAATTATTCGATGATTAGGTAAAACATGTGGATGTGGCGTAGCGTGGTGGGGCA
995585	+	DIP1019	51	GGCCGCGGCGGATACCGCGACTAATAAGAAAACTGGAATAAGGGAGTACGGTAGTTATCCG
998986	-	DIP1022	103	TGTCTACCTTCCTCCGACAGTTTTTCCGTGAGTGTCACAACGACAGGGTAAAGTTTTCACG
999109	+	DIP1023	0	AAGCGGTGTATTTTAAAGCCGTTACTCCCCAAAAGTCCTCGAACTGGTAGAAATGATGAAA
1007454	-	DIP1027	109	AAACAAAAAACTTTAAGGAGTTTTGTTGACACGTCAATTGCGTCGTGTATAGTAATCCACG
1007587	+	DIP1028	0	GCAGGCAGGGGGCATTATGTTTATTTTCCATTTACGGATTTTCGGTCTAATCTGAACCACA
1011750	-	DIP1032	81	TGCAGGTTAGGACACACTTACACACTTTGTTTTTCTGGTTTCATCAGTAAGATTGGTTATG
1011814	+	DIP1033	293	ACCAATCTTACTGATGAAACCAGAAAAACAAAGTGTGTAAGTGTGTCCTAACCTGCAGTTA
1012070	+	DIP1033	37	TTGAAATCATAATCTTCCCCAAATATGACTTATGAGTTAAAAAAGCGCACAATAATGAGTG
1021079	+	DIP1040	292	CATAGTTGTGTTTTCGGCACAAAGTTCACTTAAACCTACTTTATGGGTTAGAATCGCTACG
1028020	+	DIP1046	182	GGAAACTATCCCCCCGACGCAGGTGGGAATTTCACATTGATGCCTGATAGGGTATTCCGCG
1035445	+	DIP1054	69	GAGCTTCACTTTTAAAAATGATTAAGTTTGTTCCCGCTGGTAACCGTAGTAAAATGTCAGA
1036006	+	DIP1055	0	TTGTATCGCAAAGTCGACCGGAATAAGCGTAAATAGCCCTAACACGATAGGGTATTGAGCA
1037544	-	DIP1057	0	TATGGTTTGAATGGACAAAATCCGCACACATGGCAGTAGATGTAGCTAAAGTTGAAAACCA
1037615	+	DIP1058	6	TTTAGCTACATCTACTGCCATGTGTGCGGATTTTGTCCATTCAAACCATATTTGGAATGTG
1040638	+	DIP1062	146	TGTTGGGTCGCCGTAGTGTCTAAGAGCTGCAAGTATGTCAGGTGAGGTAATATTTCGAGCC
1040736	-	DIP1061	0	ATATTTCGAACATGTTGGACAGGTTACCCTAATTTCAAATTAATTGGTTAGAATTATCTAA
1040784	+	DIP1062	0	GTTGTCGAAGCATTAGATAATTCTAACCAATTAATTTGAAATTAGGGTAACCTGTCCAACA
1042341	-	DIP1063	34	TTTTTGCGTGGTCGATCGTTTTATATGAAGTAAATCGAAGTATCACTTAAAATAACACTCA
1042361	+	DIP1064	99	CTTCCATCGCCCCTCACTGCACGCTCAGAAATTATAAAACTGAGTGTTATTTTAAGTGATA
1042429	+	DIP1064	31	TTACTTCATATAAAACGATCGACCACGCAAAAATTGGTGGAAGAACGTAGGCTGGCACAGG
1048110	-	DIP1066	60	ATCATGACGGATTTCTCACTGTGCATGTGGAATAGACACAGCTTGACTACTCTAAGAGACA
1048178	+	DIP1067	0	AGAGTAGTCAAGCTGTGTCTATTCCACATGCACAGTGAGAAATCCGTCATGATGGAACCTA
1051198	+	DIP1070	109	AATGCCAGATGCATGCTCACGATAAGCACAAGTTTGTGCGCTGCATTAGACTAGTCGGGCG
1053532	+	DIP1072	0	ACAGCCATTATCGCGGCGTGGACGTAGAGTGAGCACGAGACGGTAGTAAACTACCTCAACA
1055516	-	DIP1073	3	GTCATGTGCACAGTTACCCCAAAATCCCGTGTTCTAATACTGACCGCGTAGCATCGAGTGA
1055619	+	DIP1074	51	GGTAACTGTGCACATGACAGCAAATTGTTACCACGGTGAGAAAAAGACTAGGCTACCGTGG
1058614	-	DIP1076	0	AACAACGCTTTTCGACGCCCAGTTACCCCCATGTCACGGTTATTCTCTAGGGTAAGCGTTA
1058711	+	DIP1077	0	AACTGGGCGTCGAAAAGCGTTGTTAACACGGCAATTGCCTACCCCGCTACACTGGGCTGCG
1061575	-	DIP1078	106	TACTACTGCACCCTCGATATATTCCGACCTTGTACCCCTTGTGATTGCTAAACTGCCCACA
1061644	+	DIP1079	75	TTTAGCAATCACAAGGGGTACAAGGTCGGAATATATCGAGGGTGCAGTAGTATGTTGTAAG
1064095	-	DIP1081	0	CCTCCTAGTTTCACAATCGACTGGAAACACAATACACCTAAAAATAGTAGACTTGTCATCA
1064135	+	DIP1082	24	TGTGAATTCTGAAGCTGACATGATGACAAGTCTACTATTTTTAGGTGTATTGTGTTTCCAG
1065968	-	DIP1083	0	ACTATCCAAACCGCTTAGTTTGATAGCGCCGCTGCCGATGGCTCGCTAAGCTGTTGCGATA
1066120	+	DIP1084	250	TGAGACGTTTTTGAAGTTAGGTTTCGATAATTAGCTATCCTGTTAGCTATACTTAAGTGTG
1066276	+	DIP1084	94	CAATGTAGCCACTGAGAGTATAAAAACTCTTGGGAAGGTGAGGCAATTACTCTCGCGTAGA
1068060	+	DIP1086	159	TCTGGCGGTGTCGCATTTTGATCAGGTCGTGGTGGTGGGCAACGGTGGCGTCGTCGCTGCT
1069348	+	DIP1087	43	TAAGGTGCGTCTACGAGCGGGGGCCGTAGGCGCATTTACGCCATGGCTATAATGAATGTCG
1070298	+	DIP1088	0	TCGGGCGTAATCCCACACATTCTTCAACAATGATTCTCGAGAAGCGCTACACTGAGAATCA
1071435	+	DIP1089	0	TTCTTCGTTATAGACCCCCGAATCTACGATTTTTAAGAGAAGGCATTAGACTATTTCACCA
1073046	+	DIP1090	0	TTGAAGGGGGATATTTTTATCTCTTGCCGCGGTGAGAAGTTGCGCGCACAATAGGGGAGTA
1074929	+	DIP1092	0	ATGCTCCTCTGAAATGCTGAAGTAAAATAACAGACTTTCAGGTTGGGTTAGAATTGCTTCA
1076876	-	DIP1093	0	CAATCGCATTCGTTTTCAACACACTTTACTTACATGTCAACAACCACTATAGTTGTTGATA
1076951	+	DIP1094	24	TGGTTGTTGACATGTAAGTAAAGTGTGTTGAAAACGAATGCGATTGCTAGCATATGAATCA
1077807	+	DIP1095	0	AATAGGTGGCGCGCCGAGGAAATACTACGTCAACTCGGCAAAACCCCTACGCTGGTCTACA
1081626	-	DIP1097	0	TATGGTGCAGGTCACGTCTACCAATCCCCTTCCAGAGCACATGCATTAGGATTACAGATTA
1081629	-	DIP1097	3	CCATATGGTGCAGGTCACGTCTACCAATCCCCTTCCAGAGCACATGCATTAGGATTACAGA
1081747	+	DIP1098	266	TGGGGGTAAATCGGTCAAATTCTATCAAATCTCAAAAAGGCTGGTGTATCGTCTCGTGTCA
1084599	+	DIP1100	32	AACGTCTCATTTAATGAGATAAAAATGCAAAAATATCTCAATATGTGATATAAAGGGCAGA
1086770	+	DIP1102	0	AACATTAGTGTGAGGGGAACCAAACACCTGTGAGCGAGATTCCGCGTTAGTATCAAAGGCA
1091981	+	DIP1105	35	GGAAAGGTCCGTTTGTGCTTTGGCGTCAGTTTTTGGGGATCGGTCTGCTACACTCGGGTAC
1094774	+	DIP1111	131	GCATTGTTGCTATCGGCTGGGTTCCGGTTGAAAATGGCGTGATCATGGTAGTGTCGGCGTG
1095311	+	DIP1112	0	TCGTGGGTGATTGCGTGCAAAATTGCACCACCATCACAGGCATTCGGTAGGATCGCCTCTA
1097889	-	DIP1114	0	AACGTACACGAACATCAGACATAATGTTCATCGTAGACTAGTGCACTAGACTGGCAAGACA
1097928	+	DIP1115	0	TAGCGGGGCGATGGGCACACATGTCTTGCCAGTCTAGTGCACTAGTCTACGATGAACATTA
1099524	+	DIP1116	48	TAGGGAGGAAAAATTGTTGCAACTATTGAATATGTTGCTTATGTGACTAATGTTAAACAAG
1101535	-	DIP1117	27	TTATGTGACACCCTGTCACATTCTTGCAACCAGATAACCCCGGCCGCTTTAATAAAGAACA
1103938	+	DIP1119	41	CGGGGGTAATTGGGTAGGCATGATTAAAAAACTAGAGGGAATGAGCCTTAGACTGAGAAAG
1105509	+	DIP1120	17	AATGTCAAGGAGAGTTATGTCTCAACAAAAATACTGTTTTAACAGGCGTAACCCTCCTACA
1109488	-	DIP1123	0	ACCACTCTCACAGTTAAGAAATAGCAACTTTGGCACGGTGATGTTTTAGGATGTTTCCTCG
1110605	+	DIP1125	0	CAATCGCAAAGATCTGCTGTAACGACTGTGGTGTTCGACGCGTTAGCTTAGGATGATCTCA
1111898	-	DIP1127	90	CAGCGCGGTCGAGAACCTTAATGCCGCTTGTTGCAGCAGGATCTGTGTTAATCTTTCCCAT
1111899	+	DIP1126	1	TTCCACTACATCAAACGACCCACAGGTGAATCCCGCGCAATGGAATGCTAATATTCATCTT
1115239	+	DIP1130	77	CACGCCGTCGGTGGCATTGCCATCACCCCAATACCATCGCATAGCAATAGTCTTATGTATA
1115272	+	DIP1130	44	CCATCGCATAGCAATAGTCTTATGTATAGGGAGATGCTGGGAACAGATATAGTCGAATACA
1116334	+	DIP1131	0	TGGCTGCATTGATGGGGCGTACCAAGAAATCTGAGTAGCTACAGGGTAGAGTTTCCGTCTG
1118376	-	DIP1132	0	GTGTGGTTTCGATAGTAGGCCACTTCTTGGCAGGTTCTCTATCTGATCTACTATGTGCTTA
1118433	+	DIP1133	35	GCATAAGCACATAGTAGATCAGATAGAGAACCTGCCAAGAAGTGGCCTACTATCGAAACCA
1123946	+	DIP1137	0	GACACCACCCAAACCTACATTGACAAGTCATAACCACCCCCATGCGATAAAGTAACAAACA
1128464	-	DIP1144	0	TTTGCGGATACCTGCGGCAGGGATTCTTAATATTATGAAGATCACGGTATTATTTTAAGAA
1129504	-	DIP1145	38	TTTGATGGGATTTCACGATAAAAAGAGGTTCTCTTAACGCAGTAGGTTACAGTGGACAGTT
1133406	+	DIP1148	149	GATTATTCTTTTCTATTCAAACTGCTTGATCTAGCTGGGATTATGCACTATTGTTGTCACA
1133407	+	DIP1148	148	ATTATTCTTTTCTATTCAAACTGCTTGATCTAGCTGGGATTATGCACTATTGTTGTCACAG
1133437	-	DIP1147	93	CAAAACACCACATACCCTTGGCATTTGATCCCACTAGAGTTACAGTGCCACCCTCCTACTA
1139812	-	DIP1151	112	CACCATGTAAATGCACATCACGATTGTCTTTGTTAGGTAGCTAGCTGTATTCTCAAACATG
1140021	+	DIP1152	61	ATGCAGGTAAATGGAATTTTTCAATCAATTCTAATGAGTCTTATGGGTATAATTGGATCTA
1140082	+	DIP1152	0	GGTCACATTTTGATCTTTTTGGGGTGGAGTGGTGTGAAAGCGGTTGGGTACAGTACGAGTA
1140791	+	DIP1153	113	GGTCTTAATTACTGTCGCCTAACTGGATTTTGGTAGGTAACCCGTTCCAAAATGGTTGATA
1142153	+	DIP1154	51	TAGAAGATTAAAACTTGGCGTCTCGGGCGAGAAGTTGATTCAGACACTACACTTTTGGATA
1144391	+	DIP1155	87	GTTATAACGTCACCATTCAATTGGTATTTAAAAGCGCAATATATTGTTAGACTTACAGTTA
1144438	+	DIP1155	40	TAGACTTACAGTTATTGCGCTTGCCTGCCATGCTCGTAATTTAAGAGTAAGCTGGCTAGCA
1148325	-	DIP1157	77	TTACCAACTTGTTGCAATCATCTCGAGCAGGAACGAGCAATGGTCTGTAGCATGGGCATCG
1149062	-	DIP1158	0	AACCAACACTACATCATTTCGAACATACTACCGAAGGGAAAATTGATTAGTGTGGACACTA
1149066	+	DIP1159	168	ATCAGATACTGAGATGTGGTGTAGTGAAATACCCTCAGTGGAAGATGCGTTAGTCATAGTG
1152142	+	DIP1160	241	CAGCTTCGAAATAGCGAATGATATTTTACAAATCTTGCTGTGTTCTGTTAGTATTTCCGTA
1154489	-	DIP1163	139	CAATATTCAATTGTGGACCTATCACATACCATATCCATGTGCCTGACTAAAATTGGTGACA
1154597	+	DIP1164	0	CAATTGAATATTGTGGTCAACTAGGGGCTTATTTGGGACGCGCTGATAGGGTAGGAAACTA
1155506	+	DIP1165	40	TTACTTTCCAGTAGTGGGTGAGTTGGCTCTTGGCTTGGCATAACGGGGTATGATGTCATGG
1160373	+	DIP1168	25	TTGCGCCATAGGGAATTGAAAATCCTCCACTATGAGATTAAACGGGGTAGCGTACAACACA
1163742	+	DIP1171	48	TCAGTGACGCAGAAATTCATGAATCAATTGAACGCCTTTCAATAGTGCTGACTAAGATAAA
1164788	+	DIP1172	68	TATGGAAAATCAACCGCGATAATTTATCGACTGGCATTTCATTTGTTTTAGTATGGCTTTG
1168231	+	DIP1175	0	TTTTTCTTATTTGGGGTAGCGATATCAGTATTGCCTTTTGAGATAGGTACAATGCCAATCA
1175544	+	DIP1177	95	TGCGCTGATGGTACTGCACCTGGGAGGGTGTGGGAGAGTAGGTCGCCGCCAACCTAAAACT
1179859	+	DIP1182	0	TATTCGAACACAATAGAACACCTGTTCCTTAATCGGATGATTTTGATGTACCATAGCTCTA
1181718	+	DIP1183	0	AGGCTTTTCCTTCCGCGCGCCTCTGTACACAATTCAATAATGGAAGGCACAATGCTCACCA
1183899	+	DIP1185	0	GTCGACGCTACATCTCCAGGAATTAAAAATCCTGAGTAGATTGCAGCTATCGTTGAGATTA
1185580	+	DIP1187	87	TTTCTTCGTAAAATTGCTTCAAAGACACGGAATGAATCCGAAGCGTGTAATTTATAGTTTG
1191745	+	DIP1193	40	CCCCCTGATCGACCGGGCGGTGAGCTCCTTAGAGATAGTGCAATCGCTATGATTGATTACG
1193977	+	DIP1195	59	CGATGAGTATTTTTAAACCTCAAATATGCAATAGATAGTGGATAAGCTAGAATTCTTGATT
1197548	+	DIP1198	52	GAAAAATGACACGGAGATTCGGTTATGGATTTTCAATAATGCGGGAATAGATTGAGAAATG
1200019	+	DIP1200	0	TTTCCTAGAAGGCTCCGGCAAACTGGAAAAACCTCTGCAGCCGCGGAAGAATGAATCTCCA
1200098	-	DIP1199	78	ACTAGCGTAATGACCACACCTTTTACACGCCACGGTCGCCAAACGGCATAAACTATCATCA
1203259	-	DIP1202	46	TGATCAACAAAACACTCAGGATCTGTGCATCTATACAGCAAACACCTATAGTCTGGAACTC
1203440	+	DIP1203	42	GTCAGACAGTGACAGTCTCAGACATTAGATTGAATTACTGAAATAGAGTTAAATAGTTTTA
1205889	+	DIP1204	54	ATTGGAAAATAATCCTCTCTCCTTGGTCATCACGGTCAAACTAGCGCTATGATGTAAAGCA
1207862	+	DIP1207	122	GGACGATTCTTTTGATCTGGGGGATAGCTAAAGCTTCGGCAAATGTCTAAACTTCAACTTG
1207923	+	DIP1207	61	AGGTTGAGGTTTTGGGCGTGTCGCGCGTTTTCTATACGTTCGTGCTCTAACCTGTTGCTTA
1214765	-	DIP1212	0	GGCTGGGCATTTTCGCCCAGCCTGTCTGTTTTTCACGCAGATTGCAGTAGAATTGTCCCAA
1214766	-	DIP1212	1	AGGCTGGGCATTTTCGCCCAGCCTGTCTGTTTTTCACGCAGATTGCAGTAGAATTGTCCCA
1216322	-	DIP1213	0	CCATGCCCAATCCGCAAGCTGGGTGGGTAAAATTGCTGCAGTCAGGGTATTGTCACAGTCA
1216341	+	DIP1214	90	ACCGACAATGCCGATCTGCGCTAGTTGTGTTTGATCAGTCATGACTGTGACAATACCCTGA
1216342	-	DIP1213	20	TTGCCCAATCTAGTCTTTCTCCATGCCCAATCCGCAAGCTGGGTGGGTAAAATTGCTGCAG
1216404	+	DIP1214	27	GCAGCAATTTTACCCACCCAGCTTGCGGATTGGGCATGGAGAAAGACTAGATTGGGCAACA
1218026	+	DIP1216	9	CTGGCGATTCTTTTCGTTCATAGCTTTATGCAGACCTCTTTTTGTGTTTTAGTGTCTATTA
1218035	+	DIP1216	0	CTTTTCGTTCATAGCTTTATGCAGACCTCTTTTTGTGTTTTAGTGTCTATTATTGAACGTA
1220139	-	DIP1217	76	GCGCGCACCAACCCCACCTCAATTCAGCTGTTACCGCCAAATGGGTCTAATATTGTGACCA
1220241	+	DIP1218	0	AGGTGGGGTTGGTGCGCGCCTCCACCCGTATATCTAGCAGAGTTAGTAGGCTTGACCACTG
1224955	-	DIP1224	1	AAAGGGCCTTTGATATTAGGCGAATATACGGTAGGGAGTTTCATTCGCTATGATATGGCGG
1225115	+	DIP1225	104	TAAAACTCCTATAAAGGCCATGCTGGGAACAAAAAGCTAGCCGCCATACGTTATAGTGAAA
1225119	+	DIP1225	100	ACTCCTATAAAGGCCATGCTGGGAACAAAAAGCTAGCCGCCATACGTTATAGTGAAAGATC
1228612	-	DIP1228	0	CGAAGAAGGCACACAAAACTAGGAGCCTTGTTTCATCTCATGAGCAGGTAGGGTAGGAGCA
1232572	-	DIP1229	289	CACTAATGTGAGGTGTTCAATGTTGGCTTTTGTCACATTAGGTCATCATAATTTTTGATTA
1232668	+	DIP1231	0	CAACATTGAACACCTCACATTAGTGAGTTTTGTTGGTTTTATGTGACTACTATGAGCGCCA
1238865	-	DIP1236	33	TCGTCCCACGCCGAATTTGGCGCAAAATGCCACGCTAAAACGGGGTAAAGTAGAGAAACTA
1238868	-	DIP1236	36	AGCTCGTCCCACGCCGAATTTGGCGCAAAATGCCACGCTAAAACGGGGTAAAGTAGAGAAA
1243643	-	DIP1239	0	CCACCATGATTCATCACCCCATTTACGTTTTCTCCGCATCTAGCAAGTAGCCTTGAAGGCA
1243744	+	DIP1240	0	GGGGTGATGAATCATGGTGGTGTCACGTTTTAGTTAATGTAGCCCCTACACTCATTTACTA
1245811	-	DIP1242	78	CTTTAGCTATTAGCATGCGTGAGTCAGCCAAATTGGGCTTGACCGCGTATGCTAGTGAACA
1252542	-	DIP1248	0	GTGCCACTTATTGCAGTCTAATGGCAACACCAGTGTTGGGAAATTAGTAAGGTAAGGGTCA
1253475	-	DIP1249	0	ACCACAGATATCTATTGGTTATCACGGTGTCTGCACGCGTATCTGGTAGGTTAAATTCTCA
1254837	-	DIP1250	3	TAGTCACAAGCTTGAAAGGAAACACGCGTTGTCTAAAGGATGGGAAGGTTAGACTGGGTGA
1255851	+	DIP1252	51	AAGGGTTTGACAGGCTAACCAAGGTGGAGCTTGAAGCCTGATCCCGCATAGCATGGAATAA
1257978	-	DIP1253	95	CCTCTACCTAGATAACTAGTTTTTCAGTGGAATAAGCCTCGATACCCTAAACTGATAGTTC
1257979	-	DIP1253	96	CCCTCTACCTAGATAACTAGTTTTTCAGTGGAATAAGCCTCGATACCCTAAACTGATAGTT
1259632	-	DIP1254	38	CTATTAATTTCTAATTAATTATCGGGTGCATAATTCCTTATTTTGACGTACCCTTTAAATG
1261285	-	DIP1255	109	GCCTATTTCTATTAAAAGCTAGGTTGCTATAACCAGTTTCATAAGTGCACGATAGGAAGGA
1261286	-	DIP1255	110	GGCCTATTTCTATTAAAAGCTAGGTTGCTATAACCAGTTTCATAAGTGCACGATAGGAAGG
1262727	-	DIP1257	0	ATTATGCAATGGTACGCAACATTGTCACCGAATGCTCAATAGGTATGTCATACTAAAGGGG
1263441	-	DIP1258	0	AATACTTCAATGTGTAACTAGTTAACCGCGAAGCATAGGTCGATTGCTAGCCTATGACATA
1268803	-	DIP1261	0	ATGCTAACCGCTTAACTACTGTAATGTGTCATTGCTGCCTCAGCAGGTAATGTTGATGGCA
1269850	+	DIP1263	0	GCCTAATCTTCCTCGGGTTTCAACTAGGAAGAATGCAACTTGCTGGTAACCTCTCTGGTTG
1272991	-	DIP1265	0	GATAAACCTGCTGCTGAAAAATCCCAGACGTTTGCTTTTTATATGTGTATAAAGGCGAGTA
1282299	-	DIP1273	167	GGACACATTCGGTTGGAAATGTTCACCAAATACTGATGTATCGGACTACACTTAGTACTTG
1282382	+	DIP1274	0	CATCAGTATTTGGTGAACATTTCCAACCGAATGTGTCCGATCGGACTAAAGTTAGCCCACG
1285353	-	DIP1277	0	TCGCTCATATTAGGGATGAGGTTTCTACGCGACGATTTGGTTTTCAGTAAGCTAGATGCTG
1286260	+	DIP1279	38	TTGCGGAACATTTCGAGAATGTCCTTTTAGAATGTTGCCGGCATATGGATCATGGAAAGTC
1286262	-	DIP1278	0	TGTAGAGATTGTCGCGGATATTCATAGCTTTAAAGACCTTAGCGGATAGGCTGTGGTGTTA
1288189	-	DIP1280	24	TCGACCGTGAGGATAACGGTTGCACAAGACTTTCACCCTTTAGTGTTAAGCTAACTGCTTA
1288191	-	DIP1280	26	TCTCGACCGTGAGGATAACGGTTGCACAAGACTTTCACCCTTTAGTGTTAAGCTAACTGCT
1290165	-	DIP1281	166	TACATTGATAATTGCATCGTAATGGGGACATAGGGGTGTTAGTGCACTATTGTTCTGAGAA
1290609	+	DIP1283	140	CGGCAGTCAATCGGACAAAACGGTAGGCAACATTACAACCGTACTGTTAGAATGTGCGTCA
1294280	+	DIP1285	0	CAGTTCGATCATCACAACCCAGCTAGGTCAATATAGACAAAGTAGTCTAGAGTGACATATA
1295088	+	DIP1286	0	CTTATTCAAGCCATTACCCTCTTCCTGTTTAATTCTTTTGAAAGAAGTAATATAACCCCCA
1297045	-	DIP1288	0	GAGCGAAGACTACATGGAAATTGTCGAATTAGCCTAGTTTTAACTGCGTAGAATAACGGTA
1298700	-	DIP1289	0	TACTTTGACATGGACACCTGCTTTTCTTTTGTTTACCTAGCGTTGATAGGATAACCCGTTG
1305183	-	DIP1296	96	GCACTTTTGTGGGTTATGACTATTGGCGGAATGAATAACGTCATATTAGTGTTGCTAAATG
1305646	+	DIP1297	216	TTTCACCAACACCCCATTTACAACATTGGTAGCCAGTATCCACCCGCTAAGATCTTCGGTG
1307449	+	DIP1298	42	GTTCTCTTCGTCCGGTGGATATTCAACCGTCGATGAAATTTTGCTTTAAACTGACTTTTCG
1309283	+	DIP1300	0	CTACCTTGCCGGATCTGGCGGTACCGCATGTTTAAACAACTCTGAGTACAATCTGGCTTTG
1311429	-	DIP1301	158	GGGCCTCCGAACTAGGTGGGGATACATCAATTATTTAAGCGGTACGGTACGGTTGAATGTT
1311583	+	DIP1302	66	ATGCCTAAAAATTTTTTCTCAGACCCCATAACTGCCACGAATCCTACTAAGGTGGCAACTG
1322217	-	DIP1310	102	CATTACATGCGGGCAAAAAACTTCTGCAAGTCTGACCGGATATAGGTACACTTTGAAAACG
1322453	-	DIP1310	338	CTGAGGAACTTCTGGACGACTTCTAAAACATTAAAAAGCCGATGTGATAACCTTCACATCG
1325457	-	DIP1313	0	ACATAGTATTTATGTCGCATTGCACCCAGACTCAGATGACTCCTCAGTACAATAGGCGGTA
1325537	-	DIP1313	80	CATTTTGGTTCGGTCAAAGAACTAAAAAAGGCATCGGAATCAGAGATTATGATGGTAAACG
1330019	-	DIP1317	78	CGAATGCTTGCAGGACATAAATAACATCACAAATAGCGAGAAACGAGTAAGGTAGTGCGGG
1332495	-	DIP1320	0	AAAATAACGAGATGGGGTAGCGTCGCGTCGAGCTTATGGTTTCCACGCTAGACTGAGGCTA
1337591	-	DIP1324	0	GATCGAGCAGAACAGTTACGTGACGTGTTGTCTTTAGGCTAAATATGTAGAATCGTTGCCA
1338931	-	DIP1325	89	GAGATGTGACTGATCTCGCGAATCTTGTCTTTTTAGACAGCTTGGTCTATATTGGGTGAAA
1341813	-	DIP1329	230	TTTTGCAATGTCTTAGGGTGATTACCTGTTGGTATGCGAACTGGTGCTAGACTGATTCGGA
1341814	-	DIP1329	231	GTTTTGCAATGTCTTAGGGTGATTACCTGTTGGTATGCGAACTGGTGCTAGACTGATTCGG
1341846	-	DIP1329	263	GCTAACCGCAGGTAGGAAAGCTCCGACCTGCGGTTTTGCAATGTCTTAGGGTGATTACCTG
1350438	-	DIP1335	105	TTCGGGGGAGAAGATGAGTAAGACTGTGTGAAAAATCTGTTGTGGTGTTATTGTTTTTCTA
1350572	+	DIP1336	26	TAATTACTTTTCCTAAACCGACCTGTTATTCCTCAACGATTTTTCTGTATCCTCAAACAGA
1354144	-	DIP1340	98	CGTAGCGGATCGGCTGAAAACCTCACGAGTCTTTCCAAGGATCTTTTGATATTCTAAAGTG
1358605	-	DIP1345	0	AACAACAAGAAATCATATGCAAACCGATCTTCTTGTTCATGACATGCCATAATTTCAAGCA
1360038	-	DIP1347	0	ACGAACCTAAAAGCGGCTTGGCGGGGGTATCTATTGCCAGGTCATTTTATACTGACCATTA
1361350	-	DIP1348	42	TTGTAGCATAATACGGCGCTGCAACTGAAAATTATCGCTGTAAAAAGTAGAATCAATAATC
1362029	-	DIP1349	57	AATCGTGGTATAAAACCCATAAGTTGGCGTTCGACGGTTACAAATAGGTAACATTTATTTG
1364955	-	DIP1350	87	ATTTGATGATACGCAAGGCCTGTGATTTGTTTTGATCGATCTACGAGTAAGCTAGAAAACC
1365045	-	DIP1350	177	CGAGCATGGGGCAGAACAACGGATCGAGAGTTACTTAGGCAAGTTGCGTAGGATTGTACGA
1369660	-	DIP1353	45	TAGGGCAAAAGGTGGGCTGGTGTCGCGAATATTACGGTAACGCGGTAAAATCGTTCAGTTG
1369663	-	DIP1353	48	CTTTAGGGCAAAAGGTGGGCTGGTGTCGCGAATATTACGGTAACGCGGTAAAATCGTTCAG
1369837	+	DIP1354	0	TTTGCATTTACGCTGCATAAAGGAACTCCTCACGGCTAAAACCTATGGCATGATGAAAACA
1373471	-	DIP1355	15	CTGTATTTCAACAACTAAAAACATCGTCCGAATTCAAATGAAATGAAATAATCGGACAATA
1376414	-	DIP1357	106	GCATAGTTTAGAGTCCTCGAGGGTTTGACAATGGTGTCTTGTGAGAGAAATATGTTGATGA
1377072	+	DIP1359	34	TCATTGCAGGTTGCAAAACTGGAGTAGCTAAAGCCACTAAAAATAGCTAGGTTGGTAACTT
1379837	-	DIP1360	0	ATCCTTATTTGAGGGTGTAGCACTCGAATTGTTTTGTTGCTACCGCTAAGCTGTATCGACG
1381041	-	DIP1362	0	GTGATGCCCCAAAGTTAGAGCCTGTAGCGAGGGAGCGGATTCGTCGTTACGCTTGGGGCTA
1381125	+	DIP1363	60	CGCTCCCTCGCTACAGGCTCTAACTTTGGGGCATCACAACGGCAAGCTAGACTAACCAACG
1382150	+	DIP1364	35	TTTTCGTGTCTTAAAAATTAAAAGTAGCTTTTTATCTAGTGAAAGGCTAGGATAATCGGCA
1387671	-	DIP1369	29	GGATAGGTGGTTCTTTTCTAAGAATTCAAAGTAAGAGCAAATGTACGTTATTTTTGATCAG
1389417	-	DIP1370	13	CTTCTTTCAATTCAGGGGGAATTTTCATATGGGGTGCGGCCAACTAGATAGGGTGGATTCA
1392516	-	DIP1372	106	CTTAATGATTTTAAGGTGTGTAGTTCCGTGGACAGTGCTTCGGTGGCGTACCATAGCCAAG
1392928	-	DIP1374	0	TGGCGTCATTTAGGACTTGAACCTCCGGAAGGAATTATTGGTTCGCTATAGTCATTGAGCA
1395283	-	DIP1377	98	TTGTCGTGTCCTGCTATGGGCGCAGCAGCCGCTTTTCGCAATTATGTGCTAAATTGAAGTG
1396277	-	DIP1378	157	AAGTGCGATAAACACATAGGACACAAACTCAATATCACATAGCTGTCGTATAATAGCGCCG
1397255	-	DIP1379	43	TGCAAATAAATAATGAAATATAAAGTAGGCTAACCCATCAATTTCGTTACACTAGTGGCCA
1397368	+	DIP1380	75	TATTTGCAGTTTCGGTGGTGGTATCCCCCATGAGGCTGCAATTATTCGTACAATTTTTCCG
1404441	-	DIP1387	80	CAACATGTACATCGTGGGTTAATCCCCTCATTGTGTGCATAAACGAAGTACGGTGTAGTAA
1406772	-	DIP1388	164	GCTTCCATTTGGGGTGCCGCGTTGTTCGATTCCTAGTCAATTCGCGGTACTATAAGCAGCA
1406773	-	DIP1388	165	AGCTTCCATTTGGGGTGCCGCGTTGTTCGATTCCTAGTCAATTCGCGGTACTATAAGCAGC
1409476	-	DIP1391	100	ATGAGTCGAGTTGCTTTGCTGTTATCTAAGTTGGGGGAGATATATTGCTATTCTTGGCGCA
1409484	-	DIP1391	108	AATTTGATATGAGTCGAGTTGCTTTGCTGTTATCTAAGTTGGGGGAGATATATTGCTATTC
1410561	+	DIP1392	0	ATCCGCTCAATTAAACCGGCTTAACGCCGGTTTTTTATTTTCCTAGTAGTGTTAACTGACA
1411387	+	DIP1393	29	TTCGCGACACATTAGGGAATCCCACGCAATAAATAATTCAGCTCATGAGTTGTAGCCAATA
1412692	-	DIP1394	83	TTGTTACTTCAGGGGAATAAACTTTGACCAAGTCGTGGATCAAACTTAGGATGGATAGGTG
1412694	-	DIP1394	85	CGTTGTTACTTCAGGGGAATAAACTTTGACCAAGTCGTGGATCAAACTTAGGATGGATAGG
1412723	-	DIP1394	114	GGTCGGAGGCGCGCCGATTTTTAGCGGAACGTTGTTACTTCAGGGGAATAAACTTTGACCA
1412816	+	DIP1395	18	TCCGCTAAAAATCGGCGCGCCTCCGACCAAACCCAAGCTGTCCTTATTAGGTTGTGCGATG
1416772	-	DIP1397	147	ATTAGAGGGACTTTGCTGCTAGAGTCTTGGCAGTGCGTTACGCAGAGTACACTTGTTGTCA
1416801	-	DIP1397	176	CGGTTTATTAACAAAGAAAAACTAATTAGATTAGAGGGACTTTGCTGCTAGAGTCTTGGCA
1416802	-	DIP1397	177	TCGGTTTATTAACAAAGAAAAACTAATTAGATTAGAGGGACTTTGCTGCTAGAGTCTTGGC
1419714	-	DIP1400	61	TGGCAACAATAGCCAACGACACTTTCTGAACTTAGAAGCAACCTTTGTTATCTTGATAGTT
1419796	+	DIP1401	0	GCTTCTAAGTTCAGAAAGTGTCGTTGGCTATTGTTGCCAGCATAAGTAGACTATCGAGTTG
1419802	-	DIP1400	149	ATTGTTTTTCGGAATAAATAACCGATGTATCTGCAGTCGATCCAGCACTAGAATTTTGGGA
1420727	-	DIP1402	90	ACTGGCGACACATGGATCGTGGAGGTGACAATCCCCAAAAACTCACTTAATATGCGCCTCG
1421811	-	DIP1403	149	GGATCATTCTACTGAACTAGTAGTAGTTCTTTCTTACAAAGTGGTGTACAAATCGCCTTTG
1421874	+	DIP1404	0	AGGCGATTTGTACACCACTTTGTAAGAAAGAACTACTACTAGTTCAGTAGAATGATCCGCA
1425461	-	DIP1407	55	TTGGTAAAAGAATATAAAAGTTTTCCTCATACAAGCTCACTTTTGTGCATAATAGAAAATG
1425472	-	DIP1407	66	TATCTACGACGTTGGTAAAAGAATATAAAAGTTTTCCTCATACAAGCTCACTTTTGTGCAT
1427463	-	DIP1409	0	TGAGTCACAAGGGTAGACCCGCGTAGGCAAGTTGGCGCAAAATGGTGCAATATAGGGGGCG
1430095	+	DIP1413	26	TAGTTTCCCCACACATGGGGGTAATGGAACTAGATTTATCGATTCGCCGTTGTTCCATGTG
1431193	+	DIP1414	142	CCAATAAAGACATAAACGCCTATTAAAAGCAATCTTTAGATTAGGCGTTATAATTAAAGTC
1434278	+	DIP1417	90	TTATCCACAGATTTCTCAATAATGAGGAACAATCCAGCACAATAACGCGTTATCGTGTATA
1435342	+	DIP1418	0	TGATGAAGAAAATGGCTCCGATGATTAGGTTGTTGACCGTGGTTCAGTAGGCTAGATTCTA
1439227	-	DIP1420	152	AGACACTTTTAAAAGAAAGTCATATTGACAGGTGTTCGCTGTATAGGTATAAACAATGACA
1439301	+	DIP1421	0	CCTATACAGCGAACACCTGTCAATATGACTTTCTTTTAAAAGTGTCTATAATAAATAGGCA
1441297	-	DIP1422	37	AATGCAACAATTGGGGCTAGTTACTGGAGTACGAAAAACTGTTCCAGTAAGGTCGGGCCTG
1441390	+	DIP1423	7	TCCAGTAACTAGCCCCAATTGTTGCATTACTGTTACTCCCCATCGAGCACTAAACTGTGTG
1441394	+	DIP1423	3	GTAACTAGCCCCAATTGTTGCATTACTGTTACTCCCCATCGAGCACTAAACTGTGTGTTCA
1445896	-	DIP1424	37	TGAAAGATTGCGTTGTAGTAAATTTCCGCGCTATTTCGGGGCACGCTATAAGATGTGAGAG
1446388	-	DIP1425	96	ATTTGTTCGAAATATTCTTAAGATGTTGACAAGTTTGTTCGAACGACTATTATCGAGCATG
1446486	+	DIP1426	146	TCTTAAGAATATTTCGAACAAATGTGTAGGATTTTTTCGAAATGCGGTAATGTTTTCAGTA
1447562	+	DIP1427	106	TTTACCTCTAATTCGTTTGTTTCGTGTCCGGTTGTGGGAATTTTCTTTACTCTAGATCGCA
1447595	+	DIP1427	73	GTGGGAATTTTCTTTACTCTAGATCGCACATTTTTGGTTTTTGCATGAAAAGATAGAAGGA
1450267	-	DIP1428	35	GTCAACATTTGCTTGTTGGATTGGTTGCGGAAATGTTGATTTTGTGGTGATGTAGAAGTGG
1450268	-	DIP1428	36	TGTCAACATTTGCTTGTTGGATTGGTTGCGGAAATGTTGATTTTGTGGTGATGTAGAAGTG
1450359	+	DIP1429	141	CGCAACCAATCCAACAAGCAAATGTTGACATGCAGAAAGAAGTGGGCATAAATTTGGTGTA
1454475	+	DIP1435	159	GTTATTGCTTTTATGCCCGATTGATGGCGAAAAATAAACATTCAGAATAGAATCGGACACA
1456242	+	DIP1437	0	AGGTGTACGAACTACCAGGCTTCCTTGGATAAACGTGAAAGAAGAAGGTAAAAATATATTA
1458255	-	DIP1438	0	GGGTAGACCCATGATGTTGTATTTGTTTTATTCCTTGTGTGGGAGCCATAATGAGGTTTCG
1459952	-	DIP1439	4	TCAGCGAGAATTCTCGTAAAAAGGTGGCTGCACCATCAAGAAACTGGAAGAATGTGTAACA
1460083	-	DIP1439	135	CTTGCCATTTATCGAAGGTCATTCCGATGCTGAGGAGGTCATTGCTCATAATCTACGATTG
1460092	+	DIP1440	3	CCACCTTCAACAAAGCCGTCTCGATGCCCGAGTTCTGGACGAGAGAAGTTACAATCGTAGA
1460095	+	DIP1440	0	CCTTCAACAAAGCCGTCTCGATGCCCGAGTTCTGGACGAGAGAAGTTACAATCGTAGATTA
1462351	-	DIP1442	0	AAGAATTCATTGGATCGATGCGAGCGGAGATACTTTCTCTATGGCGTTATCATTGCTGTCA
1464044	-	DIP1444	30	AAAAGGCAGCTGAATTCCACTCCACTAAACTTACCGTGTTGCAGATTAAAGTGTTTGAGTA
1464045	+	DIP1445	167	GTTGTGAATCACATCGGTTTCCGATCCCACAGCTATTCCTTACTCGATAATGTCCGTAATA
1464067	-	DIP1444	53	CTGGCAAAGCTGTGGGCGACCTGAAAAGGCAGCTGAATTCCACTCCACTAAACTTACCGTG
1465629	+	DIP1446	99	TACGCGATACAGTTCCCTGTCCTAATTCTGACGTCAAGCATGCATTGATACACTCAATGCA
1467433	-	DIP1447	33	AAAAGCGTTCAGAAACGTCGAAAAGCAGTGGATGTGGCTGTTAGCTGTAATGTGGCAGTAA
1469081	-	DIP1448	81	CGCAAAATTCAAGATCCACAATTGTGCTCGTGTCATATTGAGCTTGTACAATGTCTGCTCG
1471067	-	DIP1450	173	TTTTGTTCGAGGTGCCTAAAGATTTTTTGTCGAACATGTATTCGTGTATTCTGGTTTGTTG
1471070	-	DIP1450	176	GATTTTTGTTCGAGGTGCCTAAAGATTTTTTGTCGAACATGTATTCGTGTATTCTGGTTTG
1471427	-	DIP1451	86	AAACACTGCAATATAAGCGAGATCGAGAAGTTTTCTTTGAGATGAATAAGATGTAGACACA
1471428	+	DIP1452	0	ATGGCTATTGCCATGTTGGATATATGACGCAAACTCCACAACGCAGTACAGTATCTGCTTG
1471429	-	DIP1451	88	GCAAACACTGCAATATAAGCGAGATCGAGAAGTTTTCTTTGAGATGAATAAGATGTAGACA
1474373	-	DIP1455	99	CTGAAGCCGATCTAGTTAGAGTGTCTTAGTGGCTGTTACCGACTGCGCTACTATAGCTTTG
1474405	-	DIP1455	131	TGAAGCTGCTGGCACCATGGCAATGCGCTCAGCTGAAGCCGATCTAGTTAGAGTGTCTTAG
1475933	-	DIP1458	0	ACTCCGAAGACGATGTGTGGTAGTACATAAGATTTTGTTTTGAGGGTAGTGTGAGTGAGTG
1476035	+	DIP1459	0	CACACATCGTCTTCGGAGTACTCTCCCCCTTTTTCTTCTCTGCCTACTACCATGTTCGCTA
1480752	-	DIP1461	0	CTTGTGCAGTTTAGTGTTGTGAATGTGATGAATGTGACTTAACCGTCTAAGCTGGAGACCA
1481493	-	DIP1462	0	GAGGTTGTCGCTTTACTAAAGGCAACCTTTGGGGGATTTTTTATCTCTACAATGGATCAAA
1483633	-	DIP1463	0	TAGTGAGTCCGAGATTGAGGATCTTCGCCGTGATATGAATAAAACTGGAGTATTGTAAATA
1484541	-	DIP1464	0	TTCGGTGAAATGTCGACATAATGATTACTTATCGCCTACAAACGGGTAACCTTGACCACCA
1484571	-	DIP1464	30	GATTACTAAATCGTGAGAAAATGTCGATATTTCGGTGAAATGTCGACATAATGATTACTTA
1486193	-	DIP1466	66	TTCCCTAGGAAAGCTGGGCAAGGGGCTTGAGTATTTCTGTGTCGTTGTAGACTGGAATGCA
1486197	-	DIP1466	70	GGGATTCCCTAGGAAAGCTGGGCAAGGGGCTTGAGTATTTCTGTGTCGTTGTAGACTGGAA
1488656	-	DIP1467	82	TTAGCAAGTGGGCTGAGATTTTAGGCGGCTTTCTTAGTTTGTTCATGCTAGAGTTTGATCG
1489147	-	DIP1468	112	ATGAAATAGATATTTAGAAAAATGATACGGCAGCGGCACACTATGTGCTAAGCTGCTCGAG
1491166	-	DIP1470	0	AGGCCTGAGTCTGCGAGGGCATCATTCATAGATGACAGTCTATGGCTTAAAGTGGATCAGG
1491198	+	DIP1471	0	ATATCTTCTAATCTGTGCCAAATGTCCACCTGATCCACTTTAAGCCATAGACTGTCATCTA
1493634	-	DIP1473	42	GTTTGGGTACGTGTTGGTGGCGTTTCCGCTCGATGAAATGGGCGGGGGTATCCTAAAAGCA
1495141	-	DIP1474	183	AAGCATTGCTGATTACGTTAGGGGATTATACGGTGTCGATCTTGCTGTAGTTTTGAAGGAA
1496419	-	DIP1476	40	AATGTTGAGTCATTCCATTGGGAACAGTGCCCTTTCGATATAAGTGGTAGTCTCGGCTAGG
1499969	-	DIP1478	146	TGATACGGCTATTTTTTAACAGGTTATTGTTCTGGGCCAACATGGCGTACACTATCTAACG
1501628	-	DIP1480	0	CTCACGCATTCTACCGGTCTTCAGTGGAATGAGTTTCGTTGAACAGCTACCATAACCACCA
1501689	+	DIP1481	0	GGTGGTTATGGTAGCTGTTCAACGAAACTCATTCCACTGAAGACCGGTAGAATGCGTGAGG
1504424	-	DIP1482	0	GTCTCGGAAGGTGGCAACACAATGAGCATGCCTACATCCTAACGGGTATATTAAGCCTTTA
1504456	+	DIP1483	0	AGGAAAAGTGTAGAAAGACGTGTAATCATAAAGGCTTAATATACCCGTTAGGATGTAGGCA
1506045	+	DIP1485	0	TTAAACAGCTTCCTATTCCGGCTTGAAATCTCCGTGAATTTTTTCATTATCCTGTAAACCA
1506213	-	DIP1484	182	GACCGTCTCCGAGTAATGGATTGAACTGGCCGAATTGGTGCCCTGAGTAGGCTTGGGCATG
1514887	-	DIP1492	184	CCAGCCACAAATGGGTGGGTTATTGCTCAATCGAATGCTTTGCAGGCGTACACTAAACCGA
1516138	+	DIP1494	53	TGAACACACAATCTGATCTTTGCTTCAGCTTCGAAATATATTTTGATACTGATAGTTTGTA
1516143	+	DIP1494	48	ACACAATCTGATCTTTGCTTCAGCTTCGAAATATATTTTGATACTGATAGTTTGTATGTCA
1520026	-	DIP1496	0	CAGTATCGGAGTAGTACCCCGTTGGTACCGGCAAAGCCTTATTAGGGTTAGCATAGTTTTA
1521929	-	DIP1497	0	TTATTTGAGCTCGGGCGTTGCACAATAGAGTGACGTCACGCCAGTGTTAGCCTTGTCGCCA
1523276	-	DIP1498	55	TTTGGGGTAGCAGAGAGGTGGCGGCGAAGGCTGCGCCACTACGGTGGTAGAATTTTCATCA
1525749	-	DIP1500	0	GAGTAACGAACAAACGCGCTGAGAATCCCGCAGGTTGTTTCATGGGACATAATGGATTAGG
1525978	+	DIP1501	9	ATATGCATAATCACCCAGTTCAAATCGCTTTGAAACACTGAATGTGCCACAATAAGAACCG
1527694	-	DIP1502	3	AAACTCCAAAACTAAGTGGTCAGTTCACAATTATCGCGCGTAACGTGTCATGATGGTAGCA
1527861	+	DIP1503	0	GCTCAGATCGTTATCAGTTTGAGCTTGGAATAAGCTCCATCTTCGCGTTCAATGGTGAGTA
1530752	-	DIP1506	5	TTGTTAGTTGGTCGGGGTGTGAATAAGACAAGGTGGCAGATTAACGGTAGACTGTTATCCG
1530866	-	DIP1506	119	GACCGGTTTCGCTCGCTATGAGGTTGGCCAGCACTAATTACAGTGTGGTAGCTTTTAGCTA
1532991	-	DIP1508	193	TGTGGATAGATTGAGAATTCAGTTTGGAAAACTGCACTGAAAAGTCTATGCTTTTGCGTTA
1533085	-	DIP1508	287	GTTCAGTACTTATCCACAGTCAAGGTGTACCGCAGGTGCTGGTGGCGTAAAAAGAAACACG
1534699	-	DIP1510	210	CATAGGTGGGCAATCATGTCCACTTTGGTTCTTATCGCTTCGGAACTAGGGTTATGCACTA
1534832	-	DIP1510	77	TTAAAACTTTTTATCGGTAGCCTCTTGCGTGATGAACAATCATGCCTTAATGTAACAAAGG
1538537	-	DIP1514	59	GTCACATGGATGCGGTGCGCCATCACGGCGCAACTCCTGAGCATCGATATAGTTATTCCAA
1538538	-	DIP1514	60	AGTCACATGGATGCGGTGCGCCATCACGGCGCAACTCCTGAGCATCGATATAGTTATTCCA
1539941	-	DIP1516	0	CAGCAAGCGTCGCTGGGCGTTTTTCATTCGATGGCTGAAACAGCTGCTAGAGTTCTCAAAG
1543015	-	DIP1519	6	CAATAGTGTGATTAGGGGGATATCTGGTTATCGCACCACAATGTGTGTAAGGTTTGGTTTA
1545548	-	DIP1520	42	GTCACCCATAGAGTAAATAGGTTAGGTTAACCTTGCTTAAGGGGGGTATGATATGTCACTG
1548993	-	DIP1527	118	ATTAGATTTTCTGCGCGGATTAACTTGAAATATCAGTTTTTCACTGGCATACTTTTTCAAG
1548994	-	DIP1527	119	CATTAGATTTTCTGCGCGGATTAACTTGAAATATCAGTTTTTCACTGGCATACTTTTTCAA
1553081	-	DIP1531	0	TCATATCATTACGAGGTTTGAGATTCTGAAGATTGCTGGCATGCGGTAGCCTTAGATCTCA
1553841	-	DIP1532	157	TCGGTGCCGCTGACACATTCTGATTTGAAAGTGTCGGTGGCACCGACTATATTTACTGAAG
1555634	-	DIP1533	100	GATCGCTCCAAAGTTGAGCGTGATGTGACCCGCGTGCTCACCAACGGTTAGCATAGGTACG
1558214	-	DIP1535	67	CTGTCCACGCCGAAACCGCCTATGACAATGCTGGTTCAGAGTTTCGCTAAACTAGTCCCCG
1560673	-	DIP1538	63	GGGGGCTATCGTAGCCCCCAAAAGGTGTAAAAGCCACGGCAATTTGCCACTATTAGATGTA
1564359	-	DIP1539	51	AGAGTAGACTAACCTGCGAACGATTTAAGATCGCACGCGAATTCGTTGTATTGTTTTTGTC
1564402	-	DIP1539	94	GAATGACACCAGACGTCACCAAGCTTCCTGAGCCTCAACCCGCAGAGTAGACTAACCTGCG
1567898	-	DIP1540	0	TCACCCAAGGGGGAAGTAGGGTTCCGCACTCGCTAGCGCAGGTTTGCTAGAATCCCACGAG
1569676	-	DIP1542	0	GTTATCAAAACCATAGGTAAATTTACGTGATGGCTGCATGTGCCAGTACTATTTCACTCTA
1570658	-	DIP1543	10	TTGGCTTCCTTCAAGATAATCCCGCGTTTGTCTAACAACTCGGAGGATCTTCATGCCTGAG
1572714	-	DIP1546	0	GGGGCAACACGCGCCGATATTAACAAGCGACACAACAGTTACTTGGTTACCATGTTTATCA
1574428	-	DIP1547	104	TTTGGTTAACTTTCGATAGTTCAATAGGAATTTTGTTTTTGCTTGTGTAGAGTCTCACTTG
1574687	+	DIP1548	55	ATCAAATAGTAGAAATCTTGTCGGCTTGGTATCTACAAGCGTCCCCGTACAATGTTTAGGA
1576306	-	DIP1549	0	GTGGGGTGAGAGTACATATGGCCGTTCATATCTTTCAAGGATATTCGCTAGGCTAAGCACA
1576338	+	DIP1550	12	ATTAAACAGTCAAACACAATCCTAGGCATGTGCTTAGCCTAGCGAATATCCTTGAAAGATA
1577710	+	DIP1551	0	AAAATCTCAACATGTAGCGCAACTACAGCGAGTTATATGCTTTCCCCTATGGTGGAGTTTA
1579077	+	DIP1552	60	TCCGATCGGAATGCCCATTTGGCTCCGAGAACACAAAACAGACAAGTAAGATAGCACTTCG
1583053	-	DIP1553	0	TTGCCTTTCACACGGTCCGATTCCTAGCGGTGATCCGCTAACAGGGTTAGTGTTTAGGGCA
1584159	-	DIP1554	45	TGCAGGCCAGCATCCCTCGTGTCCCTCACGTTAGCGAAAGCAACGGTTAAGATGGTCCACA
1585097	-	DIP1555	99	TGCTTTGGGACGCTATCGACGCAGATATTGATCCGACTGATCGCTAGTAGATTCGGCTACG
1588536	-	DIP1560	0	TAGGGCTTCAACCCCGCTAGGGTGAGCCTTGTTGCGGATAAGCGTCTACACTATTGCTTTA
1588542	-	DIP1560	6	GTGGGGTAGGGCTTCAACCCCGCTAGGGTGAGCCTTGTTGCGGATAAGCGTCTACACTATT
1589266	-	DIP1561	0	GGGGTAGTTCGGCACGAGCACCCCGCAATGGTGGTTGATAACCAGTTAGGATGAGAAACCA
1590852	-	DIP1562	107	CAGTAGGCTGTAGTAGGGGGACTCGGTTGACTTTTATATACCTCGCGCTAGGCTCGAAGTA
1594357	-	DIP1566	47	TCACCATGACGGGGGTGCTCCATACGCCTTGTTGTGGAGATAGCTGCATATAATGTGTGCT
1594479	-	DIP1566	169	GGGGTAGAAGCAGAAAAATATCTCTATGCAGGTACATCTACAACGATAGAATGACCCAATA
1594600	+	DIP1567	35	CTAATCTCGGTAGCGTATCCCTTCATGTTTCAATGATCTGCCAGCTGCTAGACTGCTAAAG
1597194	-	DIP1570	102	ACGTGTCGTAGGCGATACTAACACCGTAATGTATGTGAATGATCATCCGATTAACATCGTA
1597214	-	DIP1570	122	CGCGGTCCATGTATGACACAACGTGTCGTAGGCGATACTAACACCGTAATGTATGTGAATG
1597229	-	DIP1570	137	CTCGTGATGGGGGAACGCGGTCCATGTATGACACAACGTGTCGTAGGCGATACTAACACCG
1597248	+	DIP1571	69	ATTCGTTACGATGTTAATCGGATGATCATTCACATACATTACGGTGTTAGTATCGCCTACG
1597883	+	DIP1572	0	GATTATTATCGCTGGATTGAAATCACAGGGGTTTTCCTAAAAGCAGTAGAGTGAGTAGCTA
1602354	+	DIP1575	54	TCACATGTCCAGTGATCAGTTATCGGCCTAACAGTGCCGCTTAGTGGTAGTATGTAGCGCC
1604304	-	DIP1577	0	AAGCTGGGGTGTCTTGGATCGAATCGGTATCCTAAGCTGTGCTGCATTAGTATCTACACCA
1609896	-	DIP1580	0	TCAATATGCTGTGTGCTGGGCACTCGTTTTGGCGAAGTAGAACCACTAGACTGTCTGCCTA
1612892	-	DIP1584	0	TTTAGCGGGGTTAGCCTGTCGGTTGTTAGTTTGAGGTGGATTTTTGCCAAGATATAAGGCG
1612962	+	DIP1585	0	CTTGGCAAAAATCCACCTCAAACTAACAACCGACAGGCTAACCCCGCTAAAATGACGCTGG
1614734	-	DIP1586	107	CACTGCCATATTTTCCGGTGAGAAATGTAGCAATAAGGGGAGCCGTATGTGAGAATGGCTC
1614736	-	DIP1586	109	AACACTGCCATATTTTCCGGTGAGAAATGTAGCAATAAGGGGAGCCGTATGTGAGAATGGC
1614804	+	DIP1587	21	CACATACGGCTCCCCTTATTGCTACATTTCTCACCGGAAAATATGGCAGTGTTGTAAATCA
1617101	-	DIP1588	0	TATTTCGTTGAAAAGTAGAGGATTAGACAGTAGCCAGTAAGTCGAACTAATGTTTGGTGCA
1620619	-	DIP1589	234	GAATGACCCTGTTGGGGGCAAGAGTTTCTAATTTGACTTCACTGGGTATAATTTCGGGATA
1621920	-	DIP1590	136	AATCCGCGTACAAGGGCCTGCTTCACGGAAAAAGTTTCTGGAACCGGTAGTATCTGAATAG
1621973	-	DIP1590	189	GAGAATGCCCTACTTATGTCCGAAATTGTCGCGATCGGGCATTTTTGTTAAAAAATCCGCG
1622486	-	DIP1591	74	AAACGCCTTTTCTTTGCTAAAACTTTGCCATTGTCCCTCGGCTTAGGTTTAGATGGAGGAA
1625257	-	DIP1595	114	TCTAGACACGCCGCCGAAAATGTCCGCCACATTGGCGTATTTTTCCCTCAAGATAGATGGA
1625366	-	DIP1595	223	TTCCGACGAGATGATTCTTAAAGATAGAGGTGAGGCGTAAGTGGTGTAGTGTGGAGCCTCA
1639950	-	DIP1606	25	GCTCTGTGTAGACCCCGCCTTTACTACCTAAAGACCCAACAACATGTGTCTCAGGGCATGT
1640747	-	DIP1607	208	GATGGGGAATTACAAAATGGTGGTGTAAAAAGTGGGGGAAAGTGGGGTAGAGTGGGCTGCA
1641532	-	DIP1608	41	GGGGTGTTTCGATTCTTGGTTTCTTACCTCGTGGGGAACTTACCTACTAGAGTGAGCGTTA
1642186	-	DIP1609	32	CGAACGATAGTGATGGCCACGTACACCATCAAACCACACCATTTAGGGGACTGTAGGGATG
1642227	+	DIP1610	0	CGAAAAGATACATAATCAACATCCCTACAGTCCCCTAAATGGTGTGGTTTGATGGTGTACG
1643776	-	DIP1611	0	AAATGAATAAAATTCCTCAAGGTGGCAATATTCTTCAATTTTCCCATAAAATACGCCCGTA
1643931	-	DIP1611	155	GTGCGTAGACAACTGGTTCACATTCCTTAAAAACTGTAAATTCGGTGTAGACTTTAAACCC
1643935	+	DIP1612	45	CTATGTCCCCTAGTTTTCTTAGCTCTTGGCTTAGCTGCGCCCCCACCCTCTAATATGGGTT
1643937	+	DIP1612	43	ATGTCCCCTAGTTTTCTTAGCTCTTGGCTTAGCTGCGCCCCCACCCTCTAATATGGGTTTA
1646982	-	DIP1614	0	AGGGGCCTCATTGCGAGGGAAAACAACACTATTGGCCAGATTCACGATAGATTAGGCAGGG
1647084	+	DIP1615	0	CCCTCGCAATGAGGCCCCTGAGTTAGCGAATCACCACCTCAGTCAGCCATACTATGTGCTA
1650732	-	DIP1616	0	TAGTGAATCTATCCATAGCCGAGACGCTACTTCTCCCTGTTCCGTGCTAAACATAAAGATG
1652226	-	DIP1618	79	TCGCCCCCTTCCGACGGTGGTGTGTGCCGAATTGGGTGGCGATGCCGGTATGATCGGGGTA
1653208	-	DIP1619	56	TGCGAGCCTAGTGGCTGCTGCGTTGTGAAGTTCTGCCGTGTCGTCGATATACTTGGAAAGC
1653209	-	DIP1619	57	GTGCGAGCCTAGTGGCTGCTGCGTTGTGAAGTTCTGCCGTGTCGTCGATATACTTGGAAAG
1654416	-	DIP1620	0	GGTTAACTCTATGCCGATTTATGGGGCGCGTCGTTACTAGCTGTTTGCTACAGTGTTGGCG
1655515	-	DIP1621	65	CTTTTTATGGAGAACTCTTGGGACTAGCCACATCGATGATGGCATGTCTATAGTGGGATAA
1656391	-	DIP1622	160	GTTTTAGAATCGTTGGAGGGTCCGCTAAAAAGGACGACCTCGAAGATTGGGAGAATCTCCG
1661446	-	DIP1627	0	AAACTAAAGTTGCGGGGGCAAAAAGTGACTTAGGCCAATCAAAAGACCATACTTATTAGCG
1663622	-	DIP1629	95	GGGGGAAGCCGTTGTTATTTATTAAGGAAAAGAAGTGACTATCGACTATCCTCGCTACATA
1663624	-	DIP1629	97	GCGGGGGAAGCCGTTGTTATTTATTAAGGAAAAGAAGTGACTATCGACTATCCTCGCTACA
1663795	-	DIP1629	268	CAATTAGTGAATAATTCAACCAAGTAGGTGATCCCGCGGGGGTGGTTATACGTTTGGATGA
1663807	+	DIP1630	147	TTTCACCCACTTTTTACGTGATAGATGTCACATTGATTTTCGCTGGTATCATCCAAACGTA
1663916	+	DIP1630	38	TTCCCTCGATACGCGGTAGCGATTCAATCCCCCATCGTTGTTTCGGGGTAACGTAAGACAA
1666510	-	DIP1631	199	GTATTAGGCGATTCAGAGGAATTGTCACTTGGGGTTTTCACGTGTTCTAGGCTACAAGGAA
1666530	+	DIP1632	0	TGCCCTCATATCTGGCTGGTCTGTTCCACTTTTCAGCTGATTCCTTGTAGCCTAGAACACG
1667739	+	DIP1634	64	GCAGCTTGTTGCGACCGAGTGGTGCTCGTTGTTGCGGGATTGGCACTAGAGTTGAAACCCG
1670888	-	DIP1636	0	TTTTAGTGTTGTCCAGCTTAGCCAATGGCATGCGAGGATGTCTGGTGTACGTTGAAGTCCA
1670942	+	DIP1637	56	AGCTCATGGACTTCAACGTACACCAGACATCCTCGCATGCCATTGGCTAAGCTGGACAACA
1672959	-	DIP1638	0	CCGGCACAGTGTGACTCGGATGGCCCCAAGATTGCGATTTTGCCCCTAGAATTGTGGATTG
1673043	+	DIP1639	42	TCGCAATCTTGGGGCCATCCGAGTCACACTGTGCCGGACAAAACGGTATCCTCGTATGTTA
1675151	+	DIP1640	0	GACACGAGGCGTTTCGTTTTGTCCTCGTTGCTTTAGTAATGGCGGACTATAGTGTGATCCA
1675995	+	DIP1641	0	TCTTGCTGGTTGTTTACGTTCGTGTCGACGACCACAGCAATCACGAGTACTCTGCAAAGGG
1677107	+	DIP1642	0	CTGGGGCGTAGCCGGTGGGTTATTTAATGAATCCTGTCTTGCCCCGCTAAGGTGGTATGCA
1678400	-	DIP1643	0	AACTATCATGCCAGAAACCACGTTCGTGTGATTGCTGTCATCCATATTAAGGTAGGGGACA
1678464	+	DIP1644	133	CCCTACCTTAATATGGATGACAGCAATCACACGAACGTGGTTTCTGGCATGATAGTTGAAG
1680631	+	DIP1646	16	GCACCCGCTCACCGCGCACCACCTAGCGCGCGAGGGCTACGCGTTGCTATAGTTCGTGGTC
1680632	+	DIP1646	15	CACCCGCTCACCGCGCACCACCTAGCGCGCGAGGGCTACGCGTTGCTATAGTTCGTGGTCA
1690747	-	DIP1655	59	ACAGTTTTCTTCATCTATTTTCCAGTTGTCTCGCCGGGTAGAAGGTTTACTCTAAAGACTG
1691403	+	DIP1656	54	AAGGCGTGGGATTCTCATTTTAGGATGATGCATATGCGATACCCGCGCTAGGCTGAAACCA
1695008	-	DIP1658	0	CTGTTCGACAGAACCACCAGGGAAATACTCGTGTCTGGAGACTGTGATTTACTAAATGACA
1696269	-	DIP1659	0	GTGGTCGATAGCGTCTGAAATGGCTTCGGGAATGGAAGAACGAAGCGTACTATAAACCCCA
1696926	-	DIP1660	38	GTTGATAACAATGTGTGTACATGGTGGCGGGCATCTTTAAGGCGACCTACGGTGGGAATTA
1698353	-	DIP1661	0	GTGCGGGGGTAATTTCTATCCAGCTATTAATAAATTGCGTAATAGCGTAATTTATTCGCTA
1701159	-	DIP1665	0	TCCGGTACTGTGACACACTCACGGATGAAGTGGGGATTTTTCATAGCTAGACTGACACCCA
1701201	-	DIP1665	42	TGCTTTTAGTGGTCATTGACTATGCATACAATCCCCACTTCATCCGGTACTGTGACACACT
1702710	-	DIP1666	0	GGGGGTATATGTGGGCGCAATTGTCGTGGTGTGCGCGGTGTCACCGCTAGGGTAGGAGAGA
1702856	+	DIP1667	24	ATCTCATCTGCCCAGTACCTAGCGCGCCACTCACCACCATTTTTGATAGCGTTAGGGCTTA
1703952	-	DIP1668	12	GTAAGTAAATCAGGGATTGCCCCGATGCGAGATTCTTAAGCTCCTCTCTAAGCTGGTGAGC
1704703	-	DIP1669	47	GTGGAAGAATCAACTATCTGGTTGATGTGAGGGGAACCTAACCTAAGTATCTTCTAGGTTA
1709351	-	DIP1671	0	ATACTGCGAAAACAATAGGGCGACCGTGCGATGTCACGAGCAGAAAGTATCGTAAGAGATA
1709494	+	DIP1672	0	TGCGTGGTTATTTTCATGTTTTGTTATCGCGTGTCATAACAAACTGGTAGAACTCATGTCA
1711306	-	DIP1673	37	TTCAGCACTTCGGTGCGCACTGGGGTAGCGAGGCACCCCACAGTGCTGGCATTCTGGCAGA
1711309	-	DIP1673	40	GCTTTCAGCACTTCGGTGCGCACTGGGGTAGCGAGGCACCCCACAGTGCTGGCATTCTGGC
1714720	-	DIP1677	0	CGGGGGTGAGTACAGAATCCGGCTTATATGCTGGCTCATTCGTTTTATACTCTGGGGGACA
1716633	-	DIP1678	131	GATGTGGTAGCTCAATTTGATGAGCAGCGCGATGAAAACGAAGTCGGCGTAGCCTCGTTTA
1717268	-	DIP1679	50	GAATATCTCTGCACATCCGCAACTTCGTTAAACCACGTGGGTGGGACTAGTATGCAACAGG
1719471	-	DIP1681	0	CCCGTCAACATCGATTAATAGAGTTCCCACACCCAGTAGTCTCCCACTAAAATCAACGCAG
1719502	+	DIP1682	0	GTCGTCGCCGTGAATCCTAGAAAGTGACACTGCGTTGATTTTAGTGGGAGACTACTGGGTG
1723056	-	DIP1686	1	TTGCGGAGATTACAAAATAAAAGCGGTAAAACTGCTGGAATAGCTGTAAAGTCCTTAGACG
1723188	+	DIP1687	88	GATGGGGAGAACAGTTCACCCAGAAAACAACACGACGGGGGCAATCACAGTATCCTGTAGT
1729114	+	DIP1690	21	TTTCAACTTTGATCAGGTGTCGGTGGCGAACTTGGCGGACGGTAGATAAAATCCCTCGTTG
1729149	-	DIP1689	104	GCAGCCCCAGCTAGAGAGTCGGTGTGCGCCACCTCGAACCAGCTGATTTAGACTGGCAAGG
1731367	-	DIP1691	0	ACGTCTCCTGCACAGGGGGTAACAACAAGTATGACTTTACGCAGGCGTAGCATTTAATGCA
1731402	+	DIP1692	62	TTGGAAGTCAATCGAGGCAGTCGCATGCATTAAATGCTACGCCTGCGTAAAGTCATACTTG
1733852	-	DIP1695	0	TAGGCGCGGGCGAAAGGCTCGCCAGCCGATAACCGGCGAATTCCCCGTACAATCGGGAGAA
1735102	+	DIP1697	43	GAGCACCGGCTTTTTCATCCTTACACTCCCTAGGCCTCGAATCTCGCTATTGTGGGAAGTT
1735437	+	DIP1698	42	ATCACGATTAGGAGAGTGCGGGGGTGGTTGTAAGTGCCCCCTTACCGTATGCTCAATACCA
1737983	-	DIP1699	0	TCGACGTGGATCAACCACGTAACTTGGCCAAGTCTGTGACGGTGGAGTAGAACACTCACTA
1739871	-	DIP1700	0	ATGCTGACCTACTAGCTGCAGAAACTGCACTAGCACAAAGAATGCAATATAGTGCGATGTA
1739962	+	DIP1701	0	GTGCAGTTTCTGCAGCTAGTAGGTCAGCATCTCATTCTTTGATGTGCGACAATGGTGCTCA
1742648	+	DIP1705	0	TTAGCATGCCAGATTTTCTACCCCACGATGTTCTTACCCACTTTGACTAAGCTGGTGAACA
1747064	-	DIP1708	72	GAATTTGCGCTAAGTGGCTTACAGGTCGAAGAAAAGTACTTGACGGGTTAGACTGTCACGA
1747065	-	DIP1708	450	GCTTGAACTAGCTCAAAAACATAATGATCGCGTTTATGTAGAAGAAGTAGGATTTGAATTC
1747443	-	DIP1708	71	AATTTGCGCTAAGTGGCTTACAGGTCGAAGAAAAGTACTTGACGGGTTAGACTGTCACGAA
1747798	+	DIP1710	60	GAGTGTTTTCAATCGGGCACCATCTCAACATTCTGTTGAAAAAGGAGTACGCTTAGTGTTG
1750100	-	DIP1712	0	AACGCGGTCTTGCCAGCCTCAATGTGCTTGACCAAGTGTGATAGTGGCAGAATAGTCGGGG
1755600	-	DIP1718	37	CGGGAATCGTGGCGCTGGCTGCTCTCGGAGTACAGACTTCTCGCTGGTAGTGTGGCAAACA
1758638	-	DIP1721	29	GTCGCCTGTTGATCGATGGGATCATCGCCGATATTTTGGTCGCCTACTAAGGTAAATAGGG
1760515	-	DIP1723	72	TTATCGACTCACGGCGGGGCATCACCGAAACGCGCACCAACTAGTTTACAGTTCAGGTTCG
1760517	-	DIP1723	74	CCTTATCGACTCACGGCGGGGCATCACCGAAACGCGCACCAACTAGTTTACAGTTCAGGTT
1765743	-	DIP1725	28	ATTCTGCCATTAACCGCCTGTCTCAAACGGTTTTCGGCTAAACCGACTACATTTGTTGGCG
1765792	-	DIP1725	77	TGGGCAGCGGCCAGCTCGCGTAACAAATCTGAGTAACTCACAGTTAACTATTCTGCCATTA
1765812	+	DIP1726	0	ATGTAGTCGGTTTAGCCGAAAACCGTTTGAGACAGGCGGTTAATGGCAGAATAGTTAACTG
1770306	-	DIP1728	0	GTGTACGGTCCCATGGTGATCTGCTCGGACATGGCGTTAACTTTAGTACGATTGCACTTTA
1770335	+	DIP1729	0	AAGGTGGAAGGTTGAAGCAAAGGATTAGTCATAAAGTGCAATCGTACTAAAGTTAACGCCA
1772072	-	DIP1730	0	GCCGTGGTTCCTGGCGTCATCGGAAGCTGGGTGCGCGGATAACCGTTAAGGTTATCTGTTA
1776478	-	DIP1734	228	GAAAGCACCACGCCGACGTAAAACGGCCATAGAGCCGAAGCACTACGTAAGATCTTTGCTA
1783772	+	DIP1740	0	CTAAGATCACGTTCAGTGCAGTTTCAACCCCGAACATACCACCGGCTACCCTGTGTTTTTA
1789873	-	DIP1744	0	TTTTTCAGAAACGATCTGGTAGCGGGTGCGAAAATCGGACATGAATCCTACGATACACATA
1789892	+	DIP1745	0	GTGAATTGTCAGGCCCAGATAGCGCGAAGTCCGTGTGTTCATATGTGTATCGTAGGATTCA
1794037	+	DIP1749	77	AATGTGCTGGTGCATTGTCAGGTTGGCCTAAGGGGCCACGTTGCCGCTACTCTTTTGACTA
1795938	+	DIP1751	0	TCGATAACACAATCGCGATTAAATAGATAGACTCCACTCTTTCACGATACTGTGACAAGCA
1800239	+	DIP1756	0	ATTGCTCACGATCTTCACGATGTTATAAAAGCATGTACGCATTTAGATAAAATGCTACTCA
1805311	-	DIP1759	39	TGACCAGCGATTTCTTCCGATTTTTTAAGAATCTCACTTATTCACTGTAAACTTGCGCGTA
1805751	+	DIP1761	33	GTATTAAATTTTAATGTCAAATGTGCTACACCCAGATCGTTTCCTTGTTAAGGTGACATTG
1809050	-	DIP1763	0	ATGAAATACACAAGATAAACAAGATAGTAAAGGATACATAAGCGCGGTATGCTGCTAAGTA
1811078	-	DIP1764	33	CGATGGTGTGGGGGTCGTGTGTGGTCGGGGATGAGCGAAAAGTCGGGTAATGTAAGAGGGA
1811324	+	DIP1765	0	GACGTCTCCCGCGCACGTTCGTGCAGCACGATTGCAGAACCGCTGATAGGGTAAATAACCA
1811903	+	DIP1766	139	ATTGCCCAGCGCCTGCGATCAGACTTCGGCTGGGCCTAAAACTGTGGTAGCATATCCCCTC
1811904	+	DIP1766	138	TTGCCCAGCGCCTGCGATCAGACTTCGGCTGGGCCTAAAACTGTGGTAGCATATCCCCTCG
1813383	-	DIP1768	0	ACTACGAAATCGAGGATGCTATCCGCAGGATCTCTGAGCTCGCAGGCTAATCTAGAAGGCG
1814368	-	DIP1769	0	TCTACTATGCAACCGTGCCGGATCGAATCAGTATCGACCGCATATGGCACGATAGACACCA
1818767	-	DIP1774	17	CGCGGGTGCGGCAGCGTCGCGGTTAGCTTTTGACCGCGATAACGTGGAACAATAGCCACGA
1818776	-	DIP1774	26	ACGTAATCCCGCGGGTGCGGCAGCGTCGCGGTTAGCTTTTGACCGCGATAACGTGGAACAA
1819459	-	DIP1775	0	GTGGATTGTCCAGGGCACGGGTCAAACACGTCCGTAGTGCACTGCTAGAATTTCACGGTTA
1824630	-	DIP1781	132	CGTGCACCGCGCCGTTAACTCAGTTTGTCTTTTGCGTGTGTTAAAGGGTAGTCTTTGACAG
1827734	-	DIP1782	173	TTTGCTATGTGAGCAAGCCTGCCTGAACTTTTCGTCACCGATGTGCCAGAATAGATAATTG
1827735	-	DIP1782	174	TTTTGCTATGTGAGCAAGCCTGCCTGAACTTTTCGTCACCGATGTGCCAGAATAGATAATT
1828253	-	DIP1783	0	TACTGGGGGCAAGAAGTGTGATTGTGAACGCCGCCGTTGCGTTGGCTACACTATCCAACCA
1833125	-	DIP1786	18	AGGAGCGCGAGGCAGTCAAGGATCTGCTCGGCTAATCTTTTTCGCACTGTTGTACAACGAG
1834227	-	DIP1787	96	GGGCAAGATTTTCTAAAATCGGGCAAGCAAAAATGAGCAGTACAGGTTACTCTGGATGGTG
1834309	+	DIP1788	305	TGCTCATTTTTGCTTGCCCGATTTTAGAAAATCTTGCCCACATCCCCTAAGTTTTTCATCA
1834492	+	DIP1788	122	AATCCACCCCTATGGTCGCGTATCTCCTACAAGGAACCACTTTCGGCTATCTTAACCAGTG
1836794	-	DIP1789	99	CGCCCAAGTGTGACAGTCGGGCGCCCACTTAGTTTGACGCACCCAGTAGAGTATTGAGGTG
1840758	-	DIP1792	50	CTTCGACGCTGAGAGCGAACAGAGAAGCTATGTGGAACAAACGGCAGGTACCCTAGGGTTG
1842254	-	DIP1793	34	TGTCGTCCCGACAAAAATCCCTCCACTTGAATATAGGTGGAGGGATTTTTCTAATTCAACT
1842928	+	DIP1794	119	CTCCACCAACCGAGACTCCCCAAAAATTTCAGGTGAATCAACATTGCTAGCATGTTGTTTG
1843047	+	DIP1794	0	ATAAGCCGCCCTACCAGCACTTTTAGACCAGAAATAATTAGTTAGATATTATATAACCCCA
1844762	-	DIP1796	0	CCCGAACCGAAAGCCCCCAGTTCGACTAAAACTCAACCGCTATCGACTACACTTCCAGATA
1845443	-	DIP1797	196	CTCAAACGACACCGTGGTCGTGGAAGGAAAAGTGCGCTCATCAGCAGTAAGATCCAGTGCA
1845447	-	DIP1797	33	AGGTTACGGCTCTCCACGATACCGCGGGGAATAAACCCCTGGGGGCCAAAGCGTTGATAAG
1845501	+	DIP1798	35	TCTTTTCTTATCAACGCTTTGGCCCCCAGGGGTTTATTCCCCGCGGTATCGTGGAGAGCCG
1845610	-	DIP1797	29	TACGGCTCTCCACGATACCGCGGGGAATAAACCCCTGGGGGCCAAAGCGTTGATAAGAAAA
1850447	-	DIP1801	0	CAAGTACTCACACAGTTTGCGGCCTCGACACAACAGGAGTCCGAGCAGTAGCTTTGTGCTA
1850941	-	DIP1802	41	TTTTTCCGAGGTGGCTTTTGTGTTTTAGGTAACACGCTGGTCTAGATACTATTGTGGACTA
1852736	-	DIP1803	39	AAGGGGGCGCGCGGGTTGTTCGGGGCGCAAATGTTGCTACAGTGATGTACCCTTTGACGTG
1855654	+	DIP1806	76	ACGTACCTAAGTGACTGGAATTACTACATGCATAAAATTATTGCTTTAGTCTCTAAAGGTA
1861339	+	DIP1811	0	CTAGATATATCACAGTATTAATTAGTGCACTGGGGCACAGTGTTCGCTACTTTGGGTGCTA
1863228	+	DIP1813	0	TTGGCTCCTGTGATGGGGTGGTTCTACGCCAAGATGGCGTAGAGGGGTAGCGTTATCGACA
1881702	+	DIP1840	0	ACCAAGAACTTGACACGCTCTCACACAGCTTGAAGCCTATGCGTTGCTAGAGTGGGCCACA
1882837	+	DIP1843	0	AGTCCCCCTACACTTTAGCCCCAAATCATTCTTTCGTGTCGAGCCGGTATCCTCGAAACCA
1882887	-	DIP1842	139	CAGTACGCGCTGACCGGAGTAGTCGCTCAGGCTGGTGGTGGTGCCTGTATCGTTGGGTAAA
1893365	-	DIP1846	62	CAGTCCAACCTGCCCTGAAAAAGATGACAGTTTCCTCATATTTTGTGGCATATTAGTCTGG
1893718	-	DIP1847	0	TGCCCTAAACTGCCCGTGGTGACGCGTCAACACCTAATTCTTGGCGCTACCATTGCTGGCA
1894161	+	DIP1848	3	AATACTTAGCGCAAATCCTCCCCCTCGTGGCTTTTCCGGCGGTTCGCGGTAGGGTTAGTGG
1896261	-	DIP1851	0	TTGACGGCGAGGTTCTCGTCGGCGAGCACGGTCTGGAGCTGACAGTGTAGCGTAAACCGCA
1897039	-	DIP1852	0	GTATGTAATGTGCGTTCCTTGTGTTCACTTTTTACATCAAAACGTGGCAATGTTAGCAGCA
1900281	-	DIP1857	0	ACTCACAGCTTAGCCCCCGAAACAACGTGACGGTGGCAATACCTACTAGGCTGGTGAACTA
1900343	+	DIP1858	0	GTTCACCAGCCTAGTAGGTATTGCCACCGTCACGTTGTTTCGGGGGCTAAGCTGTGAGTCG
1900386	-	DIP1857	105	TCGAAGGTGCATTGGCGCTCTGCGGTGCCGTCGGCAAGCGCTGACTGTAACATGGTCAGCT
1907311	-	DIP1863	21	TGTTACCTAGTACAGGGGTGTTAATGGGATATGAGTCACAAATCATGCAACAATAGCGAGG
1909202	-	DIP1864	60	AAACGTGGTTCTAGGGTAGTGGCTGGATTAGTGCCATAGCCTGCCATAAGATGTCACAGTG
1909204	-	DIP1864	62	TGAAACGTGGTTCTAGGGTAGTGGCTGGATTAGTGCCATAGCCTGCCATAAGATGTCACAG
1910521	-	DIP1865	31	CCACCGACCATAAAGTGTGCCGAAAGTCACATTTTGGGTCGGTGGTGTAAGCTCAAAAAGA
1910522	-	DIP1865	32	ACCACCGACCATAAAGTGTGCCGAAAGTCACATTTTGGGTCGGTGGTGTAAGCTCAAAAAG
1910803	+	DIP1866	0	CCAGTTATGCTGGGCTATCTTAAGCTGACAGTTCCTTAGCGGACTTTTAGCATTAGTGGCA
1913640	-	DIP1867	141	GCCTCGACTTTGGCAAAGCTGGGGATGTGATTTCGCAGAAATGTTCGGTACCCTATGTGTA
1914367	-	DIP1869	66	GGGGATACTAGATATTGTGCTGGTTGCGGAAAAGTACCACAAAGTATAGTGTCTTTTCATG
1917270	-	DIP1872	85	CTTATGCGCCAAGTGGCACGGTTTGGCATTTGGTCGTGCTATGGGATAGTATTGTCCCTCG
1917320	-	DIP1872	135	AAGTCGGTGGATGATGTTGTTGCGCATTGGGGAAGTGCTCATGGTGTAATCTTATGCGCCA
1917339	+	DIP1873	15	ATACTATCCCATAGCACGACCAAATGCCAAACCGTGCCACTTGGCGCATAAGATTACACCA
1922792	-	DIP1878	44	TTTTCTCACTCATGAATCACTCCTTTTTCTTTTTTACATATCATATGTAAAATATGGCTGA
1922794	+	DIP1879	46	AGAACTCACTGACACAAGCCCCCTTCCAGCACGGTGGTAAATGTGGCAACATTGGCGATCA
1922818	+	DIP1879	22	TCCAGCACGGTGGTAAATGTGGCAACATTGGCGATCAGCCATATTTTACATATGATATGTA
1924966	-	DIP1881	24	GATGGTACAGCGTGAAGCACAGAATCTCGTTTCTGATGTTTTGTGATTAGACTGGCCAAGG
1926655	-	DIP1882	37	CCAGCACCGAGTCCTACTAAAACGCCCTGCATGGGTTGTGATTTTACTACGATGGTAGGCG
1930653	-	DIP1886	60	GGTCGAGAATAGTCTTCTGCGTTTATGCAAAGATCCTGTTTTTCGTGTTGAATGGTACAAG
1938363	-	DIP1887	0	TCTTTGTCAAATGAACAGCCATACTCCAAACCTACGCGATAACTCAGTAGGGTTGGAGGGG
1938402	+	DIP1888	0	TAACTAGAAATCTTTCCTTCACCCCTCCAACCCTACTGAGTTATCGCGTAGGTTTGGAGTA
1939966	-	DIP1889	91	TGCAGCATTGCTCTGCGAAGAGGCTTTTGAATACCCCCGTGAGCCAGTTATACTTTTGCCA
1940020	-	DIP1889	145	GGGGGCAAGGGGGAGTTTGTTACCCCTTGTCCGATGTGTAATCGGGCAAAATTATGCAGCA
1940048	-	DIP1889	173	GTGGGCGGGGTGCAAGGGTGTAATTTGTGGGGGCAAGGGGGAGTTTGTTACCCCTTGTCCG
1940478	+	DIP1890	80	TACGCATACTAAGACAATTCTGTCTAGCATTTTAGTTTTGTTAAGCGTAGAGTAGACAGCC
1940479	+	DIP1890	79	ACGCATACTAAGACAATTCTGTCTAGCATTTTAGTTTTGTTAAGCGTAGAGTAGACAGCCG
1941600	+	DIP1891	0	TCAGGGCGTTTTTTCGTGCGTCGGGGCGTCGATAAGCCCAAACTGATAGAGTCGGAGTCCA
1942518	-	DIP1892	29	TTAAGGTCCCAGTCATTTTGACTGGGACCTTGTTTGTTTTCTTCTGGTAGAACTGGTGGGA
1944007	-	DIP1893	60	CTGGGGGCTGTCATCTTGGTGATGGCGGAAGCGTGGGTGTCGCGCGTATGATGGTCGATTA
1948998	-	DIP1895	130	AGTTAGAGAGGAGGTGTGGCTCTTATGACTCGCATGGGTTGTAAACGGTAAGCTGAGAGGG
1950607	+	DIP1898	135	AGAAATGTTATTTATCCCTCTTTTTAGGAACTTTCTAAGAAAACAACCGACTATATATTTA
1958017	-	DIP1902	38	TCCGTAACTATATGCCGGTATCTCGGACGTTTTCACATTGAGGCGTTTAAAGTGCTGGTTA
1958280	+	DIP1903	0	ACGTGTGCAGCCTCATGCCACGTTTGTGTCACTCATAGCCAAGGGGGAACAATAGTGCAGG
1959444	+	DIP1904	0	ACGGTGCCCGAAGGCGCTGAGATCATGCACTCCGGCGGATAACACCTATATAGTTGCTGTA
1960611	-	DIP1905	53	TAACCTAGTGTTTACCTAAACGGCCCTTGGTGTCTACCTCGGGGTCCTAATCTAGGTCTCG
1965689	-	DIP1911	0	GGGGGTCGGAGTCGTTGTGCACTCCTTTATTTTTACCACTAGGTGCGTAGGGTGGGGCACA
1965727	+	DIP1912	1	AAGGAGGTTTCAATCATCTTCATGTGCCCCACCCTACGCACCTAGTGGTAAAAATAAAGGA
1965728	+	DIP1912	0	AGGAGGTTTCAATCATCTTCATGTGCCCCACCCTACGCACCTAGTGGTAAAAATAAAGGAG
1967653	+	DIP1915	0	CTTATCGCCAAACGCGAACATTTGTGGTGTATGCCATCCAAACAAGTAGGCTGGTGGACTA
1969203	-	DIP1916	0	TTGTCACAAAATAGATCGTACATCCCAAATGCGCGTGCTTCAGCGGGCATAATGAAGGACA
1970461	+	DIP1918	120	GCGTGAAGTTTTAACTACGCCTTTGTTGGGGGAACAATTCGCGTGCGGTACACTCTCAGTG
1973589	-	DIP1920	66	GTAAGCGTGCAAAGTCTAAAACATTAGTGCAACGTGGCAATGCACGTTACTATGGGCAACG
1974093	-	DIP1921	41	CCCACCAGCCATCAACACATCGGTGGGAGCAGCAAGAAAACGAAGGGTAACGTGAGGGGAG
1974094	-	DIP1921	42	GCCCACCAGCCATCAACACATCGGTGGGAGCAGCAAGAAAACGAAGGGTAACGTGAGGGGA
1975132	-	DIP1922	40	ACCGCATACATTAATGCTTGGGCATGGCGCGGAAACCTACGCAGTGGTAGGTTTTGGGTTC
1981064	-	DIP1926	0	TCTCTCAGGCAATAGCAAGGTTTCGGGCTACGTTTTTCGCTATCGGCTACGATCGTCACCA
1982248	-	DIP1927	0	TCGCATCTGTGGGTGTTGCGATATGACTTGTTCTTGTTTCAAGGTCTAGACTGCTTGATTA
1982251	-	DIP1927	3	ATATCGCATCTGTGGGTGTTGCGATATGACTTGTTCTTGTTTCAAGGTCTAGACTGCTTGA
1983764	-	DIP1928	0	ATATGAGGAAATTCTTCAAGCATGTGAGCGTTTGCGCACGTTCATGCCATAATGAGCTACG
1985635	-	DIP1930	59	GCAGTTGGTTTTGGTGGTGTTGATGTATGCCGGCAGGATCGGGCCAGTATCCTTGGTGGCG
1988273	-	DIP1932	0	CAGTGCGCACTATTGTCAGGGGAGGAATGCTGGGCGTAGACCCTGTAGGATCTACAGATCA
1988276	-	DIP1932	3	GCGCAGTGCGCACTATTGTCAGGGGAGGAATGCTGGGCGTAGACCCTGTAGGATCTACAGA
1988352	+	DIP1933	0	GGTCTACGCCCAGCATTCCTCCCCTGACAATAGTGCGCACTGCGCGGTACCGTAGACAGCA
1991831	-	DIP1936	53	ACAGTTCGTTGACAGGTGTGCAGCAGAAACTAGCCAGTTCAATCAGTTGTACTGAGAGCCA
1991832	-	DIP1936	54	CACAGTTCGTTGACAGGTGTGCAGCAGAAACTAGCCAGTTCAATCAGTTGTACTGAGAGCC
1993436	+	DIP1941	0	GTAGCTTTACTAAACACCCTACCATTGAAACTGTAACGAACGTTCGGTATTGTTTCAAACA
1999415	+	DIP1948	180	AAACGGATGAAGGCACGAACCCAGTGGACATAAGCCTGTTCGGTTCGTAAGCTGTAATGCA
2004217	-	DIP1952	24	CGGTGTGGGATTGGAGTCGATAGGTGGCGGCGCCGCGGAAATCGGGCGAATGATAGATGTA
2008028	+	DIP1958	0	GGTTTAGGATACATTTTCGCAGGGTTTGACTATGTTTTAACATTGGTTCATAATGAACCCA
2008454	+	DIP1959	109	CGCCGCCACACCACCCCTGAAACACCCCCACATGTCCAGGACTACCCCTATGATGCAGTAG
2008956	+	DIP1960	60	TGAACATAAAATCCCCCAAAGCCCTATCGAAAAACACACCGACACAATAACATTGTGCCTA
2012133	+	DIP1964	31	ACTTTACAGGAATATGTGGCGGTCAAGCAAAGCCGCGCGAGAGTCTGTAGTGTCGTGGCTG
2013718	+	DIP1965	51	AAGGGTCGATTGTCTATGCCGAGTCCTAGTAAGCGAAAGCGCGGTTTTTAGCGTAGAATAC
2013719	+	DIP1965	50	AGGGTCGATTGTCTATGCCGAGTCCTAGTAAGCGAAAGCGCGGTTTTTAGCGTAGAATACT
2020291	-	DIP1971	0	GAGGGTAGGGCGGCCGTTGCCACGGCTGTGGTGTGGAAGTAGCCTGCTAGACTAACCTGCG
2022136	-	DIP1974	26	CGCAGGCAACCCCTGTGGCCAATGCTCAAGGCGATTGGACTCACGTGGTAGAATGCCACAG
2022329	+	DIP1975	37	GGCTCCCCGATCACACCAGCAACTGTGTGAACTCCACCGCAGCCTACTAAAGTAAGGAAAG
2024627	-	DIP1976	185	TAAACAATTTAAGGACATTGAGATTGGCATAAACTGTTTTAACCATTTATTATTTTTGTCA
2024646	-	DIP1976	204	GTGCGGGGGTATTGTTTATTAAACAATTTAAGGACATTGAGATTGGCATAAACTGTTTTAA
2024799	+	DIP1977	0	GAAATACATTCGAACACGCCAACTCGATCGAATGTCATAGCCATAGTTTATGGTGTTCCCA
2026934	-	DIP1978	0	AACAAGACACACCCCCTGCCTTGGCGCAATCTGCGTCCGGAAACCTTTAGGCTGAAAGACG
2027633	-	DIP1979	0	TTGTATGACAATTGGATAAAAAACAAGCATATTTGCCAATTCGGTGCAAGAATGTGATCTA
2027740	+	DIP1980	24	CAATTGTCATACAACGTGGGGGGTTTCGGATTGCATGCTGTGCCCAGTTACACTGAAGCCT
2029927	-	DIP1981	26	ACACACGATTTTGTCCAACTCGCCTGACCGATTTTCATTAAGGCGTATTAGGATCGACCTA
2032906	-	DIP1983	22	TTACAGGGGTGGGCCAGAAAATGGGAAATCAATGTCACGCATGGGCGTTACAGTGGGTGCA
2032908	-	DIP1983	24	TTTTACAGGGGTGGGCCAGAAAATGGGAAATCAATGTCACGCATGGGCGTTACAGTGGGTG
2033772	-	DIP1984	0	CCAGCAGACGTGCGACAATTTTCATTGCCAAAACTATACTCGCGGTAGTAGTCTGGGCAAA
2033786	-	DIP1984	14	GAGGCCGAGGAAGCCCAGCAGACGTGCGACAATTTTCATTGCCAAAACTATACTCGCGGTA
2033808	+	DIP1985	0	GGGCCAAGGCTTCTGCTAGGTACATTTGCCCAGACTACTACCGCGAGTATAGTTTTGGCAA
2034551	+	DIP1986	2	CCCTTGCTGTGGCACATTTTCTACTCTTACCCTGCACATATTGTGTGCCATACTATTTGTT
2037435	-	DIP1987	0	CTGCTAACAACGTAATGGGCTATTGGTGGGTGGACAGGAAGTGCACTACCCTGATGTAGCG
2040497	-	DIP1990	0	CATTATTATAAGCGATATATACCTTTTTCATTGGCTAAACTAATCGGCTAACATAAATTTA
2045815	-	DIP1995	0	AAAAATGCTGCACCGTGCCGCCCCCACCACAGGGCGAGGGAGTGCGGTAGTTTGGAACGCA
2048030	-	DIP1999	44	GGCCTGGTGAGTTCACCCAACTCGCCAGGCCGATTTTTACCAACGCGTAGTATGAGCACCA
2048032	-	DIP1999	46	TCGGCCTGGTGAGTTCACCCAACTCGCCAGGCCGATTTTTACCAACGCGTAGTATGAGCAC
2052226	-	DIP2003	50	AAGGCCGTTCCAGTGGGAAACGGGTTGGAAGTGACCCGCAAAGATGGCAGACTTTCGGTTA
2054342	-	DIP2005	0	TTCTCCTCATTGACTATAAGAAATAAGACTGTGCTTGATATTAGCAGTAGGCTGGTTGCGA
2054343	-	DIP2005	1	ATTCTCCTCATTGACTATAAGAAATAAGACTGTGCTTGATATTAGCAGTAGGCTGGTTGCG
2054373	+	DIP2006	34	CGTCGCTGCCCACCACTTTGTGCCATTCATCGCAACCAGCCTACTGCTAATATCAAGCACA
2055431	+	DIP2008	0	CCTTACAGTGCCTTTCCCTTTTCTAGGTTTTTATCGGCCGTGTCACCTAACCTTGGGTGTA
2068441	-	DIP2013	93	TCACGCTTGATTCTTATATAGTGACAATACTGCAGGTGTGTAGACGGTAGTGTGGGTTATA
2068442	+	DIP2014	139	ACTTTCACATTACCCTAAACCAAAAAAGCATAAAAAGAAAATAGTATATCGATAGAATGTA
2068447	+	DIP2014	134	CACATTACCCTAAACCAAAAAAGCATAAAAAGAAAATAGTATATCGATAGAATGTATAACC
2068473	-	DIP2013	125	CACACTTAATTCTAAGTTGAAAATAATTAAAATCACGCTTGATTCTTATATAGTGACAATA
2068547	+	DIP2014	34	AAGAATCAAGCGTGATTTTAATTATTTTCAACTTAGAATTAAGTGTGTATAGTGTGTTTCA
2068559	-	DIP2013	211	CACTAGTGCGGCAACTATTTTTGTTGACCGTATATTCATAAAACCGCCTAGGATGAGTGGA
2069383	+	DIP2015	99	TTTTCACGTTAGTCGGTGCAGTTCTTGTTAGAACTGCACCGACTAACGTATTTTAGCTTCA
2069422	+	DIP2015	60	CGACTAACGTATTTTAGCTTCATATAAAACAGAATCGAGCCAACTTTGTACTATAGGTGCA
2071666	-	DIP2016	0	GAAATGTAAATGTTGCTCAATCTGCTGTTTGTCTTTCTGTCGGGAGACTAAGATTAAAGTA
2073098	-	DIP2017	69	CGAAGATGGGCAAAGCAATCGCTGATCTCATCGGCTTGGCAAAGTAGTTTTTAGATATAAG
2073601	-	DIP2019	11	GCCGCTATTCACAAATGGATATTTTTGTAATGCTCTTGCGGCACGTACTAAAACTGATACA
2075690	-	DIP2020	182	TTTCTTACGCTGACAGCGATAAATCTTGCACTCGTACCCGTAGACTGCTAAAACGGACTTA
2079013	-	DIP2025	115	GAATTTCCTTGCATCATCAATCGCATGCAGAAATCGCGCACATCGTGTAGGCTCACACGCA
2081591	-	DIP2030	30	TATAGGCAGGCGATCTAACGAGACGGAAATATTATCCGAGTGCTCTTCGTTGTACCTTCAG
2084620	+	DIP2032	76	TATAGCGGAGGCAGTTCTCCTCTTTTGATTGCGGTAGCTCGATCCTGTAAATTTGAAAGAA
2084658	+	DIP2032	38	TCGATCCTGTAAATTTGAAAGAATTTTGTAAATCTTCCTCTGTCCACTACGGTCAGAATAG
2086232	+	DIP2036	54	AGTTATCTTTCGCCGTTTCCCGTTTTGACAGCGGCCGGCCACTATCGATAATCTGAGGACA
2087440	+	DIP2037	0	AGCGAAACTTCACAGCACCCAACAATTACAACACCTAGGCCACAACGTATGCTGGATAACA
2092030	-	DIP2043	0	GTACCCATTATTGACGGCACGACTCCGCCGACGCAGGGACACACGCTAGACTTGGACCTTG
2092244	+	DIP2045	0	GCACCGAGGCTGCGCGGGGCTTTTTCTTCGAATGCGAGCAAGTCAAGATAATGTATAGGCA
2092279	-	DIP2044	34	GTCTGCAATGAGGTCTTGGACTTCTGCTGGGTCGCTCACGGGGGCAGTAGGGTTATGGAGG
2098063	-	DIP2050	0	TGCACGTCAAGCCATTGGTCGTTCATTGTGTTTAACCTACACTGTGGCACTATAGAACGCA
2105142	-	DIP2055	14	GCCTTTACTAACTACTTTCCGGTTCACTAAAACGGGGGCAAAAGGGGTAGAATTCTGGCGA
2105143	-	DIP2055	15	AGCCTTTACTAACTACTTTCCGGTTCACTAAAACGGGGGCAAAAGGGGTAGAATTCTGGCG
2107574	-	DIP2057	0	AGATCTGCTGAATCTGCGTGGTAAGCCATAGTCGAACTTTAGCGCATGTAGGCTAAAGAAA
2107606	+	DIP2058	0	TTATCTGCGATGAGCTCAGGAGTAAACATTTCTTTAGCCTACATGCGCTAAAGTTCGACTA
2110652	-	DIP2061	32	TAAAATGTTATTTATTTAACAAAACTTAGTATTTTGTGACACAAGAATTATGCTTGAAATG
2112994	-	DIP2062	30	ATTGGAATTAAAAGAACTGTATATATCTCGAAGTTATAGAAGTTCTGATATTATGATTTTC
2114733	-	DIP2063	65	GCGCGCTGAGGTATTGGCCATGTAATGGCATGGCAGTGGGGAAGTGAAGTAGACTTAGGCA
2114734	-	DIP2063	64	CGCGCTGAGGTATTGGCCATGTAATGGCATGGCAGTGGGGAAGTGAAGTAGACTTAGGCAA
2121314	+	DIP2069	32	ACTAGCGCCCATTGAGGGAAAAAGAACATCTACCCGTGTAAGCCACCTACCTTAGTGCCTG
2123725	-	DIP2070	0	TTTTCTTTTAGCGGTGGGGAAAGGGCTTGGCTATTGGGGGCGGGGTCTAAAATCACTGCCA
2124061	+	DIP2071	103	GAAACCCCTAATCTTCATGAACTATTGCGCACATGTTCGTGAAGTTGTACTATCGCCTATG
2124971	+	DIP2072	390	AAACTAAGGCTTTATCACCGTGCTATCGACGATTTAAATCATTCAAGTATTCTCAGACCTA
2127522	+	DIP2074	51	ATACTACGATCCACAACACTCCCCCTTCCTTTTGTGCTCTTGTGAGGTTACCCTCGTGTAG
2131421	-	DIP2079	3	TGAGTCTCTACGCAAATAAGAAATTATCTCAACACTTTTTAGGAGAATACAATGTCTTTCA
2132984	-	DIP2080	34	CGGGGGTGAAAAACGGAAAAGTACTTTCCTGCGCCTGCCACGAGCGTTAGTCTTAACCTTA
2133908	-	DIP2081	57	CTTTCAACTACTAGACGGAAATCTAGGTCCTCTGAGGAGCTGTTTGTATGATGGATAAGTA
2141724	+	DIP2093	36	CTTAAAGTATCCCACCACCAATTTTGAATTTCCACACCATTATCAAAGGTGCTATAATTAT
2145902	-	DIP2094	35	CTCCGAAAAAATTTGGGATATGGGAAGCATTCTCGTGCTAACGCTGGCATACTTGGTGTCG
2150113	-	DIP2099	0	CGATGTGTGGAACAGACTGATTCGGACATAAGCGGGCGAAAGTGGATAGACTTTGGGAATA
2150115	-	DIP2099	2	CACGATGTGTGGAACAGACTGATTCGGACATAAGCGGGCGAAAGTGGATAGACTTTGGGAA
2154433	-	DIP2104	35	TGTGGAAACTTTTTTGAAGTTGAGTGGAACAAACTCAACTTTGTGTTCGTTGTGTTTAGTG
2154968	-	DIP2105	42	TGACTTGTCGAGGTAATTCCCAATTTGACAGCCCTGGGGGTTGGTCGCGTAGGTTGGGCAA
2159311	-	DIP2108	68	AAAAGGGGTGATCAGGCCCCACTTATGCGTAATTGTGGGCTCGTGCTTTAGTCTAAAGATG
2160425	+	DIP2110	0	GGATAGCCAGCAGGCTCGCTTGAGTTTTCATAATGCGAAAATACACTACGATTGGTAACCG
2162310	-	DIP2111	42	CGTGCGAAATCCCAGCAAGGCTGTGGATAACTGTGCGCTTAGCGCATAGTCTGGGGTGGCA
2166525	-	DIP2115	42	GGTTTGCAGCGTGATCTTTCCTGCAGACAGCCACCGGACACATCAGTACAATCGCTTCTCA
2166545	+	DIP2116	227	TGGGCCGCTCCTTAGAGAGATCATGTAACAAACAACATATTGAGAAGCGATTGTACTGATG
2172758	-	DIP2120	129	ATTTTGAAAAAAGTTGAGTCTGGTGGGAACAACTTTGGGGGTCTGTGAGTTACTACTAGTG
2172986	+	DIP2121	57	TCCCCCGCTCAGCTACCCCACAGAGCTGAGAATGCTGTGAGAACAACTATTGTATTCACTT
2174397	+	DIP2122	42	CAGAACTCTAAAACGCTTCAGTACCTTCCTCTGTGCTGAGCTGTGGCACTATGGGTAGCTA
2182119	-	DIP2128	35	GATTGCCTTAATTGTGAAAACGTTATTGAAAATGTTGTGCAGTGGTGTTAGGTTCGGTTCA
2183921	-	DIP2129	50	ACGAGCGCAGGCGATCTCCGTGTAACTTTCTGTTCACCTTGATGAGGGAATATGACCAACA
2195664	+	DIP2133	42	CTGCCCACGGCGCGCCCGTGTGCTTCTGAAATGTCATGGCCACCCTTTAAGGTTAGAAACG
2198286	+	DIP2134	0	CCACTATTTCAGGGTGTTCCCTGATACTACATGGGGGCGCGGGCTGGTATTTTGGAGTGCA
2200137	-	DIP2135	48	GTGGGAAATGACACTATCTCAGGGACAAAAATCCCAATTTCTGGTGGTAATTTCGGGTTTA
2200331	+	DIP2136	0	TCGTGACTGATGGTGGGGTAATTAATGCCGGTGGGGTAAAAAAGTGGCAACATTGGGGCGA
2202940	+	DIP2138	0	TGGCTGCGTGGACTGTGCGCACCTCGCCAAAATAACGGGTGAGCTTATAACATCGTTCCCA
2209255	-	DIP2142	0	CAGTGCTATTTTTCAGTAGCGTCATTATGATAGCACTTCCCATCGCGTACACTAAACGGCG
2212535	-	DIP2147	29	ATCACAGTCCTAGCGAAAAAGTAGTTGCTAGGCTTTTGGACAGGCAGTAGTATGTTATACA
2215816	+	DIP2155	3	CTGTGCGGAAGAACCATCATTCTCTTGCTACAGCGGTGCCGACACGGTAACCTTATAGACA
2239774	+	DIP2166	0	CCCGAGTAAGCATAATGACATTTTATGTAACGCCTTCTGCATATGTTCATAAATATAAGTA
2244075	-	DIP2169	0	ATATTGGTGTGCTGGAAATGATGGTGCTTGTGCTCGCCTGCACAGCTATCCTTGTCTAGCA
2246553	-	DIP2171	0	GTTCAAGGCTTCAGTTGCGCGAGTCGCAGGCTAAGGCGTGTGTGCACTAAATTGGGTCAGG
2247778	+	DIP2173	0	GTGAAAACGCGGCGTAGGTTATCCATTACCTATCTAGTAAACCACGCTAGAGTAGTGCGCA
2247937	-	DIP2172	194	CGGCCAGTATCCAGCCCACGAGGTGTGGCATTTAGTTACGGGATCCGTATTCTGGGTCGCC
2252044	+	DIP2176	44	CGTAGGCCCTCTAGCTGGGGCAAGAACTGTGGTGGTTGCGAGGTTAGGTACGATTGAGACA
2255595	-	DIP2178	3	TCTTGGCACAATCCCTGCAAAAACGGGCTGGTTGTGGGGCGAGCGCCTACGATGGAGGCTG
2258305	-	DIP2180	44	TGACGTGTATCTCCCACTGCATTGTCATTTGCTGTTCATCTTCTGGCTACTGTGTGGGGTG
2258717	+	DIP2181	1	TCACATATTTATCACCTGTCTGATATTGAACTAATCACAACCGAGGGGCACAATAGTCGGG
2262282	+	DIP2184	89	CTCCGAGGGTGGTTCCACTGAACACGACCCGCTTCACCATCTCACCGTAGACTTGGATACA
2268053	-	DIP2188	158	TTCCGTGCTGAGCGTATGCATGATGGGGCTATTGAGCTGGAACCCGCGTACGCTGAGATTG
2274628	-	DIP2190	48	TGTTGATTGGATCAAGGGACTTATCGACGGATAACCCAACGTCCATGTAACATTTTTGTCA
2275566	-	DIP2191	0	CTTTGATGAGCTGGTCAAGCTCATTGAAAGTTCTGCGAAATCCGCGTACTGCTAGTAGTTA
2278175	-	DIP2193	172	ATTTTCCGCGCAGCGGAGTGTCACTGGATAAAGTCTCAAGTTCAACTTAAAGTTACTTCTA
2279462	-	DIP2194	82	TGGCTTGAGTAAATGCTGGGTTCTGAAAAATTTAATGTACTTATATGCTAGTTTAATTAAG
2279468	-	DIP2194	88	AAGAATTGGCTTGAGTAAATGCTGGGTTCTGAAAAATTTAATGTACTTATATGCTAGTTTA
2284762	-	DIP2198	65	TTTGGTCTGCTTGCCGCTTCAATCAGCCGAATTCGGAATAAAACAACTACGCTGTTATCTG
2289371	-	DIP2201	164	GTGCCAGCGAGTTGAGATTGCTGCCACACAAAAAGTCCTGCGCTGTGTAGTGTCGACAGTG
2289442	+	DIP2202	118	CTACACAGCGCAGGACTTTTTGTGTGGCAGCAATCTCAACTCGCTGGCACACTGGATAAAA
2292621	-	DIP2203	0	TGAGGGGATTTGTGGTGCCTAACCCCCATAAGGTTGAGCTTTCCGGCTAGACTCATACCCA
2294341	-	DIP2205	0	CAGCACTGTTCAGGAATAATGAACGTTCACTATTCCTGAACAGTGCTGTAGGGTTGCTTTA
2295094	+	DIP2207	54	AGCAGTTCACACACGTCTCAGGGGTTTCTTCTTGCCACTAGGTGCACTAGAGTTAACAAGG
2301185	-	DIP2211	140	GTTAAAAATAATTCTGTACTTCCATTGATTTGAACCGGTTAGTTTGGTTACTCTGACTTTA
2301283	+	DIP2212	128	GGAAGTACAGAATTATTTTTAACTATTGTAAATTACGTCTTCAATTTGTACGATGATAGAA
2308427	+	DIP2217	0	AATAATCCAGCGCCTCTTGGTGATGATAACCCGCCGTGGTGATCGGGTTATGATTCCGCTA
2308671	+	DIP2218	456	TTTTCCGCAGGTTAACAACAGAGTTTAACACTACTGCAAACATTGGGTAGTGTCTTTTTTG
2319970	-	DIP2227	66	GGCACTTCAAAATGGGATAAACCTTAACAAAGTCCGTGTTTGAAATGGTAGCATGGTTAGG
2319994	+	DIP2228	44	TAGAGGAAAGCCATGTTATAAAAATTCCTCAAGAAACCTAACCATGCTACCATTTCAAACA
2321063	+	DIP2233	396	TGACAATATGTGAGCATTGTCTACAATGAGCGCTTGGCTGAGCACGGTATCGTAGCGTCTA
2321304	+	DIP2233	155	CCGGCTGAAGTCGAAGCCGAGTTTTGGGAACATCACCCCGGTCGAGAAATAATGGAAATCA
2322345	+	DIP2234	251	CCACTGCTCACACCCGCGAGCCCAGAAGCGGCTGAAATCCTGAACTCGGGTACCATCTTCA
2322523	+	DIP2234	73	AGGAAACGGAACGCCACGAATGGCAAGACGGTTATGAATCAACGTGATTAAATAATACTTA
2329089	-	DIP2238	0	GGCATTGCGGTGGTATTGCGGGAGTGGCTGCAGGGGTAGCAACCCCGTAACATGGCAGGCA
2331227	-	DIP2240	0	GCGGGGTCTGGGGCGGTCCGAACCACCCTCTTAACTCAGGAACGCGGTAGTGTAAGTTTTG
2331352	+	DIP2241	0	GTTCAAAGATCACACCAGAAACCCTCGCTGGTTATGACCACTCACAGTATGCTCATACCTA
2340532	-	DIP2249	36	ATAGGGGGTATTAATTAGATGGTTATTCATCTGACAAAGGGATAGGAGCATGATCTTAATC
2340708	+	DIP2250	0	GTATTTCCCCTTTTGCACTTGAATAAAGGTAATAAATTCCAACCCTGTATGCTCTAAAGCA
2343653	-	DIP2251	32	TATTAGTGGTAGGGGGTACGGTGATGCACATTAAATCTGTTGGATGATAGGTTGTAAGACA
2346572	-	DIP2253	39	GCTGGCCACGGATTACCCGGATGTAGCTCTTGAGGCGCTCGCCCAATAGACTTATCCGTTA
2347267	-	DIP2254	0	ATTTAATTTGGCACGAACTACTCACTTTATGTTTTTCGCCCACGGAGTAGTCTCAAAAATA
2348458	-	DIP2255	89	TCAACGCGAAAAGCAAATAACACGGGCATATTCCAACATTATCGGGCATAATGGGGTGTTG
2349454	-	DIP2256	0	TCATGGATAGCCCCTTTTCGACTGTCGGGCGATAAGTGTTTTTACAGTATCATCTGCTTTA
2349478	+	DIP2257	33	TAGCATCGCGCAGTGGTCGAGATTTTGTAGAGCCCATAAAGCAGATGATACTGTAAAAACA
2353338	-	DIP2260	0	AAAACGAAGAACTGCACGAAATTGTGGAACATAATTCCCAAAGTGCACGTTGATGTCGATA
2353469	+	DIP2261	23	AAAGACACATTTCGCCAAATAATTGTTGCCAAATGTGAGGATTCACCTATCATGGTAGGCA
2354314	+	DIP2262	26	CGGAAGAATGCAATTAAACACTATTGTTCAATGGCTTGAACTCTAGGATAGACTAAAGGCT
2357853	+	DIP2265	70	GTGCGTATCAGTTTCCACAAGTTCTCCAGCTTATTGCACGAACGCGGGTAGTGTGGAATTG
2358641	+	DIP2266	36	ACTAAATAAAATTCTGTCTTTTTTATTTTGGGGAATACCAAATCGTTCTATCATGTTATAG
2359740	-	DIP2267	48	CATTCAAAAGATCAGGATCAGTGTTAGCAATTAGTTGTACAGCTGGGCTAGGTTAGTGAGA
2361053	+	DIP2269	123	TGCCCCGTGCCGGTGAGGTGTGATGTGCCTGAGGGCTTCTCAGGATCTAGGCTTGACTGCA
2361757	+	DIP2270	0	TGCATATTGACAATAATATTCAATCTTGTGAAGCAGCATATTTTCTGTAACGATTCAGATA
2364239	-	DIP2272	30	AAATGGTACGCGCAATCGGGTTGTAGAGGGGAAACGGCGGGCTGCGCTACGATTGTGGGCA
2364304	+	DIP2273	37	ACAATCGTAGCGCAGCCCGCCGTTTCCCCTCTACAACCCGATTGCGCGTACCATTTAAGTC
2366184	-	DIP2274	43	AAAATACCGATTAAGACACAAAAGGTGAATAGACTGATCTGTTCAGATATAGTGAAAAGCA
2366747	-	DIP2275	54	GTGCGGGTTTTTCTTGCATTTTATCTGCAAGAAAAACAGTCCCCGCCTACTGTGGAAATCA
2367965	-	DIP2276	87	CGCCACCCCTGAACTGGTTGTAACCAGTAGTGTGTGCTGGTCTTGCGCGCTATCATAGAAG
2368181	-	DIP2276	303	AGCCCATCTTTTATCCCGAGCGGTGCATGTCCGCGGGGAATCTGTACTACCCTATCTGTCA
2380063	-	DIP2282	63	TATCTGTATCTCATTGTTGTTCTGGTTCATGTCATACAAAAACGTCGTAAACTGGTGGGCA
2380594	-	DIP2284	40	CTCGAGTGATCTTGCGGTAATGAGGCCCAGTGGGAATAAGAATGGGGGTACCGTAGTTGAG
2380730	+	DIP2285	32	ACGGGGTGATATCTCGCGGGCGCGGTTTCCTATCAAAACGCAAATGTGCAAATCTGTAGTC
2381076	+	DIP2286	51	TTCTCCACGGGGGCTTTGTGCTGTGGAATGAAGTGTTTACGCGCATTGTTATTGTTGGGTA
2386411	-	DIP2288	106	CCTGTGTATAAACCTGTGGATAACTTTGTGGGGTAAGAAATATCACGTAGAATAAGCGCGG
2388916	-	DIP2292	87	TTGTATTGCGGTGCTCATTATGCGGCAGATGTTGGGCAAAAATGAGGATAAAGTGCGAAGG
2392663	-	DIP2294	38	TGCCACAGTAACGGTTGTGTGCATCTCCCGTTGGACTATTTTGGTATGTAAAGTGTGGGTG
2392674	-	DIP2294	49	GGTGACAGCTATGCCACAGTAACGGTTGTGTGCATCTCCCGTTGGACTATTTTGGTATGTA
2393075	-	DIP2295	0	ATTGGGGGGATTTTATCGCCTTACCCCCTGTGCCTGATGTTGAGGGGGTAGAATGTCGCGA
2393194	+	DIP2296	0	ATCGCCCGATAATACGCAGCAAAAATACATTTCTTACACGAAACCGTTAGAATTACCTCTA
2397322	-	DIP2300	21	GCGGAAATAACTTAACACCCAACATAACACCTACTTCCCACATGTGTTATGTTGGGTGTTA
2398397	-	DIP2301	0	CCTGTGATCGCAGGTCACATGGGTTTCAACTAGCAGGTGTAGCGGGGTAGCATACTAGGCG
2398513	+	DIP2302	71	ACAGGAGTTTAACAGCTTTTTACGTGGCTTTAGCGAACAAAAGGGTTTAAAGTTTGGTAAG
2399845	-	DIP2303	0	ATAAATAGGTAATTGTGAACAATAGTTGCACAATTAAAGGAGTTGCGTATCATAGGGGGCA
2400809	+	DIP2305	0	CGTAATCTTTTTTGGTGTCCTACCTGCCAACCTGATTAGCAACTGGCTACGCTGGTAGTCA
2403448	-	DIP2306	0	TTGTTGAAGTTGGGCGTGTTGCTCCTGTGACTTGTGTGAAAGTTGTGTATTGTGCGGGGCG
2405416	-	DIP2308	29	GGGTAGGAGCTGCGCTGCCACGGTCGCTGTTTTGCAGCCAATGTTGTTAGATTTTTAAGCG
2409390	-	DIP2311	100	CAGTTGGTGTACGAACAGATGGAAAAGTTCGCGCCAAGGTATGCGGGTAGACTTGGAAGTG
2421701	-	DIP2319	140	CGATCCGACTCGATAAATTGGGGCTAGCTAAATTATCTCGGCAATGCTAGAGTGCTTTTCA
2424822	-	DIP2320	0	CTTCGTTTTTGTACACCTTCATGCGGTTAATGTCATGGGTTGCTACTACACTATTTGACCA
2430464	+	DIP2326	0	ATTAAGCGAACTTTCCTTCCAATCCATCACAGGCGCAGGAGATCTTTTATGCTCGCTAGTG
2430537	-	DIP2325	177	ATATTGTTTGCATCGGTTGGAACTGTTGGAAGCTCGAGATAATAACGTACGATTCCAAAAA
2432870	-	DIP2328	27	GATTGAGCCCGAGGATCCTCCGCCTCGGGCTTTTTCTATGCGTACAAGTAGGCTGAAGGCA
2434833	+	DIP2330	380	GAACAGCACCGCGCACAGGCGCTTCCAGCTGAAATGGCGGGTATCCGCTAGGGTTGCAGGG
2434867	-	DIP2329	26	GTGGGGCATCCCAACCGTTTTAGGTTTTGTTTTACAAAGAAAAACGACGATAATTATCCGG
2437991	+	DIP2332	28	TGGTGTGAAATAGTGCCCTGACGGGTGCAGTGTGCCCACCCCCGCCTATCCTCAGTAGTTG
2440617	+	DIP2334	68	AGCCATGGTTGTGAAAAACGTCCCACTCCGCGTAGTTCCACGTTAGGTATAGTGGGCACCA
2443176	+	DIP2337	0	TCCAGAAACTATTTGGCACAAAAACTGCAAAATATGGTCCGAGAATGATATTCTGGCCAAA
2444489	+	DIP2338	29	CACAACCGAGTTACTTCATACTCTCGAAGTATTACGAGAAAAATACACTAAAATGAAGCAA
2446680	-	DIP2339	0	CAGTGTGAGTTTCACGTGAAACATTACGGTTTTGCTACCTAACCCATTAGGATTCTTTGCA
2447715	+	DIP2341	93	AGCCCTCCAATCGGAGGATGTGTTCGCAGAGTTCGAACGGGTTGTATTAGAGTACTAACTG
2451186	-	DIP2344	1	GTGAGTGAGCGATCAAATTGCAGACGCGCGGCTCGTGCCGTTGGGGGCTATCCTTACAAGA
2451290	+	DIP2345	0	TTTGATCGCTCACTCACAATGTTTCACGTGAAACATCGCAACGTGGAACAATAATTGACCA
2453429	-	DIP2346	0	TAGGTGTTTCTAACTGGGGTTATAGCACTTTTTTGATGTTCGTTGCTATGCTGAAATTCCA
2455984	+	DIP2350	0	ACGCACATATATCGGGTGGGGTGGTCGAGGCTTTCGGCGCTCCCCCTAAGATTGGCTAGAG
2462736	+	DIP2356	44	CAATCCACTCCACTTTCACCCAAATACGTGGTTTTCATTACTAATGCTAACCTAAGTAGCA
2464841	-	DIP2358	39	CCACCCCCTTGGGTGCCCCATGGAACGTCGTTGTCGGTCATCGCGGACTAGAGTAGTCGCA
2464979	+	DIP2360	160	CCAAAAACATCGCCCGCCCCCTCTAGCCATCGCATCCTCATGCTGGTATAGTGAGCCAACA
2467246	+	DIP2362	0	ATGAAAGCCGCAACCCGTTAAATCACTGTGACAAAACATGAATGTGTGATACTGGAAGGCA
2468609	+	DIP2364	0	ACTCATGATGTGCTCCTGGCTAGCATCCCGCTACGCGCAACACGCGTCTAAGATGTCAGCA
2472327	+	DIP2369	65	CAACGCACTAAAGCCCGATGAAGCAACCAGTGGCTTATTCCTTGGAGGTACAATCTTATGC
2472391	+	DIP2369	1	TCTTGGCACAAATGTGGTTCGTAGATACCTTCTTTAGCGTGAACGGGATACGATCAGCGGG
2480247	+	DIP2373	63	TTATCAGTGCGGTCTGCCTCACATATGGAATGAATCCCACCAAGTAGGCGTTGTGCCCATC
2481609	+	DIP2375	4	GTCCGAAATCTGAGATCGTGGCAAAGCTGCGTTCTTTTCTATGACTGCTAAACTTTCCTAA
2485090	-	DIP2377	75	GCAAGGTGCGATAGCAACTACATGTGGAACCCAGTGCGGTACACGCACTAAGGTAGAAACG
2485831	-	DIP2378	23	CTGGGGGCGGCTTTGCGCTGCTGGGGGTAGGTGTTGGGTGCTCATGCTAGCGTTATTGCGA
2487082	-	DIP2379	198	GCATTGTTTGATGCGGTGCGGTTCTACCAAAAGTATTTATCACCCCTTAAAATGGGTTCCA
2487974	-	DIP2382	263	TAAGTGTGACTCATTGGCGTGTCGATTTGTTGAAGTGGGGCAAGCTCACGTACTCTATTCG
2488219	+	DIP0001	435	CCCACGTAGCGCTTTTCACAAGTTGGACACCGAAAAAGACAACCGAGTAACACTACTTGTG
2488425	+	DIP0001	229	GATAACTTTTCACAGTGAGTCAACGTGGATTTTTTCCACAGCTGTGGAAAACTCTGTGGAA
