# Supplementary material for: Transcriptome sequencing of the human pathogen Corynebacterium diphtheriae NCTC 13129 provides detailed insights into its transcriptional landscape and into DtxR-mediated transcriptional regulation
Source: BMC Genomics. 2018 Jan 25;19:82. doi: 10.1186/s12864-018-4481-8 (PMC5784534; doi:10.1186/s12864-018-4481-8)
Supplement: Supplementary file 4 — List of intragenic and antisense TSS. (XLSX 15 kb) [file 12864_2018_4481_MOESM4_ESM.xlsx]

## Sheet: Tabelle1
TSS	Strand	TSS Type	associated gene
2060	-	antisense	DIP0002
28468	-	antisense	DIP0029
39352	+	antisense	DIP0040
41739	+	antisense	DIP0047
63785	+	antisense	DIP0072
64788	-	antisense	DIP0075
77281	+	antisense	DIP0092
116922	+	antisense	DIP0138
118698	-	antisense	DIP0142
119987	+	antisense	DIP0145
120960	-	antisense	DIP0147
133146	+	antisense	DIP0160
147549	+	antisense	DIP0175
154657	-	antisense	DIP0180
164725	-	antisense	DIP0198
177110	-	antisense	DIP0212
185302	-	antisense	DIP0216
190013	-	antisense	DIP0222
190596	-	antisense	DIP0222
203827	-	antisense	DIP0238
211378	-	antisense	DIP0248
218893	+	antisense	DIP0255
238490	-	antisense	DIP0274
242986	-	antisense	DIP0278
259132	+	antisense	DIP0293
287775	-	antisense	DIP0323
292704	+	antisense	DIP0326
298532	+	antisense	DIP0329
316945	-	antisense	DIP0357
334227	+	antisense	DIP0366
341040	+	intragenic	DIP0372
345100	-	intragenic	DIP0378
354442	+	antisense	DIP0387
356531	+	intragenic	DIP0389
382780	-	antisense	DIP0417
394757	-	antisense	DIP0429
397850	-	antisense	DIP0433
397962	-	antisense	DIP0433
400643	-	antisense	DIP0437
404728	-	antisense	DIP0441
420664	+	intragenic	DIP0451
420774	-	antisense	DIP0451
436983	-	antisense	DIP0467
445596	+	intragenic	DIP0477
449993	-	antisense	DIP0484
450978	-	antisense	DIP0485
454509	-	antisense	DIP0489
454862	-	antisense	DIP0489
456508	+	intragenic	DIP0490
458031	+	antisense	DIP0492
459820	+	antisense	DIP0494
459871	+	antisense	DIP0494
460888	-	intragenic	DIP0495
462610	+	antisense	DIP0495
463182	+	antisense	DIP0496
470284	-	intragenic	DIP0500
475358	+	antisense	DIP0506
477263	+	antisense	DIP0507
480191	+	antisense	DIP0512
486892	-	antisense	DIP0517
493506	+	antisense	DIP0523
493601	-	intragenic	DIP0523
502051	+	antisense	DIP0533
502362	-	antisense	DIP0534
502808	-	antisense	DIP0534
503400	-	antisense	DIP0534
505909	+	intragenic	DIP0537
512801	-	antisense	DIP0543
512921	-	antisense	DIP0543
536550	+	antisense	DIP0567
549004	+	intragenic	DIP0580
552935	-	antisense	DIP0584
554114	-	antisense	DIP0585
559321	-	antisense	DIP0588
561001	+	intragenic	DIP0592
561207	-	antisense	DIP0592
576505	+	antisense	DIP0609
579636	-	antisense	DIP0612
583221	-	antisense	DIP0614
589776	+	antisense	DIP0622
603857	-	antisense	DIP0632
604095	-	antisense	DIP0632
615730	+	intragenic	DIP0645
618060	-	antisense	DIP0646
624097	+	antisense	DIP0649
632081	+	antisense	DIP0656
636092	-	antisense	DIP0659
643279	+	antisense	DIP0666
646059	+	antisense	DIP0669
648100	-	antisense	DIP0671
648737	-	antisense	DIP0672
656096	+	antisense	DIP0680
663164	-	antisense	DIP0688
665279	+	antisense	DIP0690
669691	-	antisense	DIP0695
680674	-	antisense	DIP0704
686506	-	antisense	DIP0713
694324	-	antisense	DIP0722
708786	-	antisense	DIP0733
711995	+	antisense	DIP0735
714268	+	antisense	DIP0737
718936	+	intragenic	DIP0743
725366	-	antisense	DIP0748
726455	-	antisense	DIP0749
729065	-	antisense	DIP0752
729630	-	antisense	DIP0753
730361	-	antisense	DIP0753
730363	-	antisense	DIP0753
732725	-	antisense	DIP0754
735476	-	antisense	DIP0756
735487	-	antisense	DIP0756
735815	-	antisense	DIP0756
760415	-	antisense	DIP0780
778269	-	antisense	DIP0799
786555	-	antisense	DIP0806
786886	-	antisense	DIP0806
813886	-	antisense	DIP0835
823311	-	antisense	DIP0845
828668	-	antisense	DIP0855
842266	-	antisense	DIP0869
853515	-	antisense	DIP0877
862250	+	antisense	DIP0890
874039	+	antisense	DIP0903
890624	-	antisense	DIP0916
895456	+	intragenic	DIP0921
903666	-	antisense	DIP0932
913705	+	antisense	DIP0942
922540	-	antisense	DIP0950
930021	-	antisense	DIP0957
931261	-	antisense	DIP0958
932968	-	antisense	DIP0959
933579	+	intragenic	DIP0960
934539	-	antisense	DIP0962
935321	-	antisense	DIP0962
937870	+	antisense	DIP0964
943208	-	antisense	DIP0970
947288	-	antisense	DIP0976
951832	+	antisense	DIP0980
959716	+	antisense	DIP0989
962239	-	antisense	DIP0992
962786	-	antisense	DIP0992
966799	+	antisense	DIP0997
971526	+	antisense	DIP1002
980948	-	antisense	DIP1007
984678	-	antisense	DIP1011
990854	+	antisense	DIP1016
1001978	-	antisense	DIP1023
1012186	-	antisense	DIP0133
1013150	-	antisense	DIP0133
1013542	-	antisense	DIP0133
1014988	-	antisense	DIP1034
1022957	-	antisense	DIP1040
1034592	-	antisense	DIP1052
1039330	+	antisense	DIP1060
1040900	-	antisense	DIP1062
1042728	-	antisense	DIP1064
1049528	-	antisense	DIP1068
1054860	+	antisense	DIP1073
1066830	-	antisense	DIP1084
1071420	-	antisense	DIP1089
1082092	-	antisense	DIP1098
1088354	-	antisense	DIP1102
1091867	-	antisense	DIP1104
1098917	-	antisense	DIP1115
1099121	-	antisense	DIP1115
1099428	-	antisense	DIP1115
1113606	-	antisense	DIP1128
1121009	-	antisense	DIP1135
1124969	-	antisense	DIP1139
1129102	+	antisense	DIP1145
1131647	-	antisense	DIP1146
1136015	+	antisense	DIP1149
1136369	+	antisense	DIP1149
1140204	-	antisense	DIP1152
1140924	-	antisense	DIP1153
1146273	+	antisense	DIP1156
1148263	+	antisense	DIP1157
1149266	-	antisense	DIP1159
1149555	-	antisense	DIP1159
1151912	-	antisense	DIP1159
1151918	-	antisense	DIP1159
1156628	-	antisense	DIP1166
1159638	+	intragenic	DIP1167
1159915	-	antisense	DIP1167
1167505	-	antisense	DIP1174
1167840	-	antisense	DIP1174
1178437	-	antisense	DIP1180
1179266	-	antisense	DIP1181
1184278	-	antisense	DIP1185
1184993	-	antisense	DIP1186
1185615	-	antisense	DIP1187
1188132	-	antisense	DIP1190
1192292	-	antisense	DIP1193
1197012	-	antisense	DIP1197
1198147	-	antisense	DIP1198
1198441	-	antisense	DIP1198
1200777	-	antisense	DIP1200
1211780	+	antisense	DIP1210
1212054	+	antisense	DIP1211
1219762	+	antisense	DIP1217
1227489	+	antisense	DIP1227
1228225	+	antisense	DIP1228
1233167	-	antisense	DIP1231
1237916	+	antisense	DIP1236
1238207	+	antisense	DIP1236
1239458	+	antisense	DIP1237
1242120	+	antisense	DIP1239
1242700	+	antisense	DIP1239
1245254	+	antisense	DIP1241
1245920	+	antisense	DIP1243
1247160	+	antisense	DIP1244
1249541	+	antisense	DIP1247
1253350	+	antisense	DIP1249
1255844	-	antisense	DIP1251
1260589	+	antisense	DIP1255
1263489	+	antisense	DIP1259
1268417	+	antisense	DIP1261
1271005	-	antisense	DIP1264
1283004	-	antisense	DIP1274
1285333	+	antisense	DIP1277
1292810	-	antisense	DIP1283
1294735	-	antisense	DIP1285
1297106	+	antisense	DIP1288
1300222	+	antisense	DIP1292
1301575	+	antisense	DIP1293
1306218	-	antisense	DIP1297
1307884	-	antisense	DIP1298
1308869	-	antisense	DIP1299
1309054	-	antisense	DIP1299
1309138	-	antisense	DIP1299
1309576	-	antisense	DIP1300
1310065	-	antisense	DIP1300
1310894	+	antisense	DIP1301
1312000	-	antisense	DIP1302
1317304	-	antisense	DIP1305
1320378	+	antisense	DIP1309
1332117	+	antisense	DIP1320
1335508	+	antisense	DIP1324
1336276	+	antisense	DIP1324
1342158	+	antisense	DIP1330
1343684	+	antisense	DIP1331
1350873	-	antisense	DIP1336
1354562	+	antisense	DIP1341
1354916	-	antisense	DIP1342
1358109	+	antisense	DIP1345
1358420	+	antisense	DIP1345
1363243	+	antisense	DIP1350
1370266	-	antisense	DIP1354
1370392	-	antisense	DIP1354
1373963	+	antisense	DIP1356
1374932	+	antisense	DIP1356
1376891	-	antisense	DIP1358
1377312	-	antisense	DIP1359
1389844	+	antisense	DIP1371
1390890	+	antisense	DIP1372
1393422	+	antisense	DIP1375
1403930	+	antisense	DIP1387
1404659	+	antisense	DIP1388
1408473	+	antisense	DIP1390
1411132	-	antisense	DIP1392
1412871	-	antisense	DIP1395
1417342	+	antisense	DIP1398
1435056	-	antisense	DIP1417
1442000	-	antisense	DIP1423
1448369	-	antisense	DIP1427
1452419	-	antisense	DIP1430
1461191	-	antisense	DIP1441
1471541	-	antisense	DIP1452
1471624	-	antisense	DIP1452
1488771	+	antisense	DIP1468
1493547	+	antisense	DIP1473
1495186	+	antisense	DIP1475
1526749	+	antisense	DIP1502
1528111	-	antisense	DIP1503
1529999	+	antisense	DIP1506
1534495	+	antisense	DIP1510
1542601	+	antisense	DIP1319
1563187	+	antisense	DIP1539
1563818	+	antisense	DIP1539
1568566	+	antisense	DIP1542
1571702	+	antisense	DIP1545
1573701	+	antisense	DIP1547
1579100	-	antisense	DIP1551
1582370	+	antisense	DIP1553
1591106	+	antisense	DIP1563
1597627	-	antisense	DIP1571
1598369	-	antisense	DIP1572
1607617	+	antisense	DIP1580
1619643	+	antisense	DIP1589
1622150	+	antisense	DIP1591
1623828	+	antisense	DIP1594
1631467	+	antisense	DIP1600
1632245	+	antisense	DIP1601
1634651	+	antisense	DIP1603
1636113	+	antisense	DIP1604
1641533	+	antisense	DIP1609
1647305	-	antisense	DIP1615
1657385	+	antisense	DIP1624
1658019	+	antisense	DIP1624
1658120	-	antisense	DIP1625
1661840	+	antisense	DIP1628
1681557	-	antisense	DIP1647
1684795	+	antisense	DIP1652
1693184	-	antisense	DIP1656
1701505	+	antisense	DIP1666
1710563	-	antisense	DIP1672
1734032	+	antisense	DIP1696
1735357	-	antisense	DIP1697
1764016	+	antisense	DIP1725
1776813	-	antisense	DIP1735
1777354	-	antisense	DIP1735
1779810	-	antisense	DIP1737
1780881	-	antisense	DIP1737
1785306	-	antisense	DIP1741
1795032	+	antisense	DIP1750
1795941	-	antisense	DIP1751
1804550	+	antisense	DIP1759
1805119	+	antisense	DIP1759
1805809	-	antisense	DIP1761
1814634	+	antisense	DIP1770
1816851	+	antisense	DIP1772
1832226	+	antisense	DIP1786
1846104	-	antisense	DIP1798
1847776	-	antisense	DIP1798
1854746	+	antisense	DIP1805
1857015	-	antisense	DIP1806
1898432	+	antisense	DIP1855
1904154	-	antisense	DIP1860
1906356	+	antisense	DIP1863
1908831	+	antisense	DIP1864
1909257	+	antisense	DIP1845
1909910	+	antisense	DIP1865
1916112	-	antisense	DIP1871
1919808	+	antisense	DIP1876
1920273	+	antisense	DIP1876
1922003	+	antisense	DIP1878
1941332	-	antisense	DIP1890
1944352	+	antisense	DIP1894
1945003	+	antisense	DIP1894
1946017	+	antisense	DIP1894
1961816	+	antisense	DIP1908
1964295	+	antisense	DIP1910
1968516	+	antisense	DIP1916
1977087	-	antisense	DIP1924A
1992579	-	antisense	DIP1937
2007923	-	antisense	DIP1957
2009399	-	antisense	DIP1960
2010393	-	antisense	DIP1963
2013005	-	antisense	DIP1964
2022325	+	antisense	DIP1975
2040477	+	antisense	DIP1990
2052366	+	antisense	DIP2004
2063077	+	antisense	DIP2010
2065930	+	antisense	DIP2012
2066954	+	antisense	DIP2013
2069054	-	antisense	DIP2014
2096778	+	antisense	DIP2049
2111727	-	antisense	DIP2062
2114145	+	antisense	DIP2063
2125693	-	antisense	DIP2072
2126510	-	antisense	DIP2073
2126895	-	antisense	DIP2073
2142677	-	antisense	DIP2093
2151200	+	antisense	DIP2102
2163182	-	antisense	DIP2113
2167034	-	antisense	DIP2116
2167521	-	antisense	DIP2116
2215053	+	antisense	DIP2154
2216733	-	antisense	DIP2155
2237581	-	antisense	DIP2164
2240405	-	antisense	DIP2166
2251730	+	antisense	DIP2175
2260372	-	antisense	DIP2183
2261167	-	antisense	DIP2183
2277197	+	antisense	DIP2193
2278709	+	antisense	DIP2194
2279310	+	antisense	DIP2194
2279796	+	antisense	DIP2195
2288746	+	antisense	DIP2201
2292949	+	antisense	DIP2204
2298842	+	antisense	DIP2209
2303901	-	antisense	DIP2213
2318601	+	antisense	DIP2227
2319118	+	antisense	DIP2227
2339385	+	antisense	DIP2249
2351362	-	antisense	DIP2258
2354291	-	antisense	DIP2261
2355921	+	antisense	DIP2263
2364520	-	antisense	DIP2273
2368941	-	antisense	DIP2277
2382107	-	antisense	DIP2286
2382493	-	antisense	DIP2286
2392425	+	antisense	DIP2294
2392831	+	antisense	DIP2295
2395810	-	antisense	DIP2299
2425475	-	antisense	DIP2322
2428865	+	antisense	DIP2325
2431116	-	antisense	DIP2326
2435874	-	antisense	DIP2330
2454546	+	antisense	DIP2349
2468122	-	antisense	DIP2363
2472031	+	antisense	DIP2368
2477550	-	antisense	DIP2371
