# Supplementary material for: Transcriptome sequencing of the human pathogen Corynebacterium diphtheriae NCTC 13129 provides detailed insights into its transcriptional landscape and into DtxR-mediated transcriptional regulation
Source: BMC Genomics. 2018 Jan 25;19:82. doi: 10.1186/s12864-018-4481-8 (PMC5784534; doi:10.1186/s12864-018-4481-8)
Supplement: Supplementary file 5 — List of corrected CDS start sites. (XLSX 9 kb) [file 12864_2018_4481_MOESM5_ESM.xlsx]

## Sheet: Tabelle1
Gene	Strand	TSS	Annotated Start	Corrected Start	5‘-UTR Length in bp	Correction
DIP0093A	+	77806	77858	77858	52	Strand change
DIP1975	+	2022325	2022366	2022366	41	Strand change
DIP0700A	-	677413	677295	677295	118	Strand change
DIP0025	+	24906	24906	24906	0	TLS corrected
DIP0027	+	25895	25895	25895	0	TLS corrected
DIP0099	-	81732	81732	81732	0	TLS corrected
DIP0100	-	82103	82080	82080	23	TLS corrected
DIP0105	+	86351	86399	86399	48	TLS corrected
DIP0119	-	100171	100171	100171	0	TLS corrected
DIP0127	+	107432	107432	107432	0	TLS corrected
DIP0129	-	109405	109395	109395	10	TLS corrected
DIP0149	+	121429	121429	121429	0	TLS corrected
DIP0154	-	126535	126534	126534	1	TLS corrected
DIP0164	+	138014	138014	138014	0	TLS corrected
DIP0264	-	227694	227694	227694	0	TLS corrected
DIP0267	+	230614	230614	230614	0	TLS corrected
DIP0280	-	247614	247614	247614	0	TLS corrected
DIP0296	-	265732	265732	265732	0	TLS corrected
DIP0384	+	350173	350173	350173	0	TLS corrected
DIP0388	+	355202	355202	355202	0	TLS corrected
DIP0394	+	360878	360878	360878	0	TLS corrected
DIP0407	+	373893	373893	373893	0	TLS corrected
DIP0417	+	382620	382620	382620	0	TLS corrected
DIP0422	+	386989	386989	386989	0	TLS corrected
DIP0428	-	393644	393644	393644	0	TLS corrected
DIP0430	+	395400	395400	395400	0	TLS corrected
DIP0533	-	501903	501903	501903	0	TLS corrected
DIP0544	+	515170	515170	515170	0	TLS corrected
DIP0551	+	519791	519791	519791	0	TLS corrected
DIP0567	-	536640	536640	536640	0	TLS corrected
DIP0598	-	566444	566444	566444	0	TLS corrected
DIP0599	+	566583	566583	566583	0	TLS corrected
DIP0603	+	569682	569682	569682	0	TLS corrected
DIP0612	+	579088	579095	579095	7	TLS corrected
DIP0613	+	582231	582231	582231	0	TLS corrected
DIP0643	+	613820	613820	613820	0	TLS corrected
DIP0670	+	646971	646971	646971	0	TLS corrected
DIP0774	+	754583	754583	754583	0	TLS corrected
DIP0778	-	758112	758112	758112	0	TLS corrected
DIP0788	+	769068	769068	769068	0	TLS corrected
DIP0821	+	795759	795806	795806	47	TLS corrected
DIP0827	+	799370	799370	799370	0	TLS corrected
DIP0834	-	811503	811503	811503	0	TLS corrected
DIP0838	+	816777	816777	816777	0	TLS corrected
DIP0847	-	825379	825353	825353	26	TLS corrected
DIP0882	+	856353	856353	856353	0	TLS corrected
DIP0915	+	889923	889923	889923	0	TLS corrected
DIP0940	+	911940	911940	911940	0	TLS corrected
DIP0943	+	914168	914168	914168	0	TLS corrected
DIP0992	+	962109	962109	962109	0	TLS corrected
DIP0993	-	964017	964017	964017	0	TLS corrected
DIP0994	+	964217	964217	964217	0	TLS corrected
DIP1067	+	1048178	1048178	1048178	0	TLS corrected
DIP1093	-	1076876	1076876	1076876	0	TLS corrected
DIP1115	+	1097928	1097928	1097928	0	TLS corrected
DIP1158	-	1149062	1149062	1149062	0	TLS corrected
DIP1175	+	1168231	1168231	1168231	0	TLS corrected
DIP1183	+	1181718	1181718	1181718	0	TLS corrected
DIP1216	+	1218026	1218035	1218035	9	TLS corrected
DIP1224	-	1224955	1224954	1224954	1	TLS corrected
DIP1231	+	1232668	1232668	1232668	0	TLS corrected
DIP1250	-	1254837	1254834	1254834	3	TLS corrected
DIP1263	+	1269850	1269850	1269850	0	TLS corrected
DIP1285	+	1294280	1294280	1294280	0	TLS corrected
DIP1347	-	1360038	1360038	1360038	0	TLS corrected
DIP1370	-	1389417	1389404	1389404	13	TLS corrected
DIP1374	-	1392928	1392928	1392928	0	TLS corrected
DIP1392	+	1410561	1410561	1410561	0	TLS corrected
DIP1404	+	1421874	1421874	1421874	0	TLS corrected
DIP1423	+	1441390	1441397	1441397	7	TLS corrected
DIP1458	-	1475933	1475933	1475933	0	TLS corrected
DIP1470	-	1491166	1491166	1491166	0	TLS corrected
DIP1481	+	1501689	1501689	1501689	0	TLS corrected
DIP1516	-	1539941	1539941	1539941	0	TLS corrected
DIP1542	-	1569676	1569676	1569676	0	TLS corrected
DIP1543	-	1570658	1570648	1570648	10	TLS corrected
DIP1585	+	1612962	1612962	1612962	0	TLS corrected
DIP1610	+	1642227	1642227	1642227	0	TLS corrected
DIP1622	-	1656391	1656231	1655620	160	TLS corrected
DIP1636	-	1670888	1670888	1670888	0	TLS corrected
DIP1638	-	1672959	1672959	1672959	0	TLS corrected
DIP1641	+	1675995	1675995	1675995	0	TLS corrected
DIP1643	-	1678400	1678400	1678400	0	TLS corrected
DIP1658	-	1695008	1695008	1695008	0	TLS corrected
DIP1667	+	1702856	1702880	1702880	24	TLS corrected
DIP1677	-	1714720	1714720	1714720	0	TLS corrected
DIP1745	+	1789892	1789892	1789892	0	TLS corrected
DIP1751	+	1795938	1795938	1795938	0	TLS corrected
DIP1763	-	1809050	1809050	1809050	0	TLS corrected
DIP1783	-	1828253	1828253	1828253	0	TLS corrected
DIP1811	+	1861339	1861339	1861339	0	TLS corrected
DIP1840	+	1881702	1881702	1881702	0	TLS corrected
DIP1847	-	1893718	1893718	1893718	0	TLS corrected
DIP1848	+	1894161	1894164	1894164	3	TLS corrected
DIP1852	-	1897039	1897039	1897039	0	TLS corrected
DIP1903	+	1958280	1958280	1958280	0	TLS corrected
DIP1915	+	1967653	1967653	1967653	0	TLS corrected
DIP1922	-	1975132	1975092	1975092	40	TLS corrected
DIP1928	-	1983764	1983764	1983764	0	TLS corrected
DIP1986	+	2034551	2034553	2034553	2	TLS corrected
DIP1995	-	2045815	2045815	2045815	0	TLS corrected
DIP2005	-	2054343	2054342	2054342	1	TLS corrected
DIP2008	+	2055431	2055431	2055431	0	TLS corrected
DIP2019	-	2073601	2073590	2073590	11	TLS corrected
DIP2043	-	2092030	2092030	2092030	0	TLS corrected
DIP2050	-	2098063	2098063	2098063	0	TLS corrected
DIP2070	-	2123725	2123725	2123725	0	TLS corrected
DIP2079	-	2131421	2131418	2131418	3	TLS corrected
DIP2110	+	2160425	2160425	2160425	0	TLS corrected
DIP2166	+	2239774	2239774	2239774	0	TLS corrected
DIP2171	-	2246553	2246553	2246553	0	TLS corrected
DIP2178	-	2255595	2255592	2255592	3	TLS corrected
DIP2203	-	2292621	2292621	2292621	0	TLS corrected
DIP2238	-	2329089	2329089	2329089	0	TLS corrected
DIP2241	+	2331352	2331352	2331352	0	TLS corrected
DIP2265	+	2357853	2357923	2357923	70	TLS corrected
DIP2306	-	2403448	2403448	2403448	0	TLS corrected
DIP2320	-	2424822	2424822	2424822	0	TLS corrected
DIP2326	+	2430464	2430464	2430464	0	TLS corrected
DIP2344	-	2451186	2451185	2451185	1	TLS corrected
DIP2345	+	2451290	2451290	2451290	0	TLS corrected
DIP2350	+	2455984	2455984	2455984	0	TLS corrected
DIP2362	+	2467246	2467246	2467246	0	TLS corrected
DIP0235	+	198631	198862	198862	231	UTR elongated
DIP0365	-	334267	334190	334190	77	UTR elongated
DIP0517	+	485987	486216	486216	229	UTR elongated
DIP1283	+	1290609	1290749	1290749	140	UTR elongated
DIP1372	-	1392516	1392410	1392410	106	UTR elongated
DIP1591	-	1622486	1622412	1622412	74	UTR elongated
