# Supplementary material for: Transcriptome sequencing of the human pathogen Corynebacterium diphtheriae NCTC 13129 provides detailed insights into its transcriptional landscape and into DtxR-mediated transcriptional regulation
Source: BMC Genomics. 2018 Jan 25;19:82. doi: 10.1186/s12864-018-4481-8 (PMC5784534; doi:10.1186/s12864-018-4481-8)
Supplement: Supplementary file 6 — List of intergenic TSS. (XLSX 8 kb) [file 12864_2018_4481_MOESM6_ESM.xlsx]

## Sheet: Tabelle1
Intergenic TSS	Strand	Type	Feature	Feature Start	Feature Stop	Feature length bp	UTR Length bp	BLASTx or RFAM hit	E-Value
19284	+	CDS	DIP0016	19507	19767	261	223	hypothetical protein B179_10989 [Corynebacterium diphtheriae str. Aberdeen]	1e-41
39862	+	CDS	DIP0046	40037	40522	486	175	transposase-like protein [Corynebacterium diphtheriae str. Aberdeen]	1e-50
71438	-	CDS	DIP0083A	71397	71185	213	41	hypothetical protein B179_00020 [Corynebacterium diphtheriae str. Aberdeen]	2e-43
117893	-	CDS	DIP0140	117876	117622	255	17	hypothetical protein [Corynebacterium diphtheriae]	8e-54
119255	+	CDS	DIP0143	119304	119738	435	49	IS30 family transposase [Corynebacterium diphtheriae]	7e-77
188692	+	no ORF or ncRNA found		--	--	--	--	--	--
188879	-	no ORF / RNA found		--	--	--	--	--	--
196551	+	no ORF or ncRNA found		--	--	--	--	--	--
315260	+	no ORF or ncRNA found		--	--	--	--	--	--
348573	-	CDS	DIP0380	348573	346370	2204	0	formate C-acetyltransferase [Corynebacterium diphtheriae 31A]	0
348591	+	no ORF or ncRNA found		--	--	--	--	--	--
348686	-	CDS	DIP0380	348573	346370	2204	0	formate C-acetyltransferase [Corynebacterium diphtheriae 31A]	0
478854	-	CDS	DIP0510	478693	478370	324	161	hypothetical protein A6J36_11200 [Corynebacterium diphtheriae]	3e-73
685982	-	no ORF or ncRNA found		--	--	--	--	--	--
685983	-	no ORF or ncRNA found		--	--	--	--	--	--
727018	+	ncRNA	tmRNA	727118	727502	385		tmRNA, RF00023
737302	+	CDS	DIP0759	737656	738459	804	354	transposase IS3/IS911 family protein [Arcanobacterium haemolyticum DSM 20595]	0
740306	-	CDS	DIP0763	740212	739982	231	94	transposase-like protein [Corynebacterium diphtheriae HC03]	2e-49
763598	+	no ORF or ncRNA found		--	--	--	--	--	--
869986	+	no ORF or ncRNA found		--	--	--	--	--	--
984406	-	no ORF or ncRNA found		--	--	--	--	--	--
1094599	-	no ORF or ncRNA found		--	--	--	--	--	--
1222165	-	CDS	DIP1219	1222011	1221775	237	154	FAD-binding protein [Corynebacterium diphtheriae]	6e-40
1275273	-	no ORF or ncRNA found		--	--	--	--	--	--
1358746	+	CDS	DIP1346	1358993	1359199	207	247	prepilin peptidase [Corynebacterium glutamicum]	3e-20
1453527	-	no ORF or ncRNA found		--	--	--	--	--	--
1454364	-	CDS	DIP1431	1454354	1454124	231	10	hypothetical protein W5M_06797 [Corynebacterium diphtheriae bv. intermedius str. NCTC 5011]	8e-34
1513081	-	CDS	DIP1491	1513006	1511919	1088	75	magnesium chelatase [Corynebacterium diphtheriae]	0
1546338	+	CDS	DIP1523	1546614	1546856	243	276	site-specific integrase [Corynebacterium diphtheriae]	3e-07
1558309	+	CDS	DIP1536	1558404	1558628	225	95	ammonium transporter [Corynebacterium diphtheriae HC01]	7e-27
1603448	+	CDS	DIP1575A	1603480	1603605	126	32	hypothetical protein CD31A_1591 [Corynebacterium diphtheriae 31A]	8e-20
1715170	-	ncRNA	RNase P M1 RNA	1715163	1714739	425		RNase P M1 RNA, RF00010
1866670	-	CDS	DIP1817A	1866658	1866365	294	12	HTH family transcriptional regulator [Corynebacterium diphtheriae bv. intermedius str. NCTC 5011]	3e-62
1867791	-	CDS	DIP1820A	1867755	1867528	228	297	hypothetical protein W5M_08649 [Corynebacterium diphtheriae bv. intermedius str. NCTC 5011]	2e-47
1867871	-	CDS	DIP1820A	1867755	1867528	228	297	hypothetical protein W5M_08649 [Corynebacterium diphtheriae bv. intermedius str. NCTC 5011]	2e-47
1868052	-	CDS	DIP1820A	1867755	1867528	228	297	hypothetical protein W5M_08649 [Corynebacterium diphtheriae bv. intermedius str. NCTC 5011]	2e-47
1950091	-	no ORF or ncRNA found		--	--	--	--	--	--
1960590	+	CDS	DIP1906	1961027	1961284	258	437	phosphate ABC transporter ATP-binding protein [Corynebacterium diphtheriae]	3e-44
1976975	+	CDS	DIP1924A	1977438	1977720	283	463	transposase-like protein [Corynebacterium diphtheriae DSM 43988]	4e-35
1997774	-	no ORF or ncRNA found		--	--	--	--	--	--
2033300	-	no ORF or ncRNA found		--	--	--	--	--	--
2086130	-	no ORF or ncRNA found		--	--	--	--	--	--
2087151	+	no ORF or ncRNA found		--	--	--	--	--	--
2134054	+	no ORF or ncRNA found		--	--	--	--	--	--
2135488	-	CDS	DIP2082	2135192	2134194	999	296	amino acid dehydrogenase [Corynebacterium diphtheriae]	4e-108
2140203	-	CDS	DIP2086	2140203	2139379	825	0	methylase [Corynebacterium diphtheriae]	3e-178
2140828	-	CDS	DIP2087	2140770	2140549	222	58	hypothetical protein BUE62_11910 [Corynebacterium diphtheriae]	8e-46
2141213	-	CDS	DIP2088	2141117	2140827	291	96	hypothetical protein VN94_10945 [Corynebacterium diphtheriae]	8e-63
2264816	-	CDS	DIP2186	2264386	2264144	243	430	hypothetical protein [Corynebacterium diphtheriae]	2e-37
2265831	-	CDS	DIP2187	2265733	2264765	969	98	hypothetical protein B179_09982 [Corynebacterium diphtheriae str. Aberdeen]	0
2265869	+	no ORF or ncRNA found		--	--	--	--	--	--
