# Supplementary material for: Transcriptome sequencing of the human pathogen Corynebacterium diphtheriae NCTC 13129 provides detailed insights into its transcriptional landscape and into DtxR-mediated transcriptional regulation
Source: BMC Genomics. 2018 Jan 25;19:82. doi: 10.1186/s12864-018-4481-8 (PMC5784534; doi:10.1186/s12864-018-4481-8)
Supplement: Supplementary file 7 — List of operons, sub-operons and monocistrons. (XLSX 38 kb) [file 12864_2018_4481_MOESM7_ESM.xlsx]

## Sheet: Operons
Genes in Operon	Strand	Number of Genes	Validation status
DIP0002-DIP0003-DIP0004	+	3	experimentally validated
DIP0007-DIP0008	-	2	experimentally validated by read pairs
DIP0009-DIP0010	+	2	experimentally validated
DIP0014-DIP0015	+	2	experimentally validated by read pairs
DIP0019-DIP0020	-	2	experimentally validated by read pairs
DIP0021-DIP0022-DIP0023	+	3	experimentally validated by read pairs
DIP0029-DIP0030-DIP0031-DIP0032-DIP0033-DIP0034-DIP0035	+	7	experimentally validated by read pairs
DIP0036-DIP0037-DIP0038	+	3	experimentally validated by read pairs
DIP0053-DIP0054-DIP0055-DIP0056-DIP0057-DIP0058-DIP0059	-	7	experimentally validated
DIP0061-DIP0062	-	2	experimentally validated by read pairs
DIP0063-DIP0064	-	2	experimentally validated by read pairs
DIP0066-DIP0067	+	2	experimentally validated by read pairs
DIP0071-DIP0072-DIP0073-DIP0074	-	4	experimentally validated by read pairs
DIP0077-DIP0078-DIP0079	+	3	experimentally validated by read pairs
DIP0081-DIP0082	+	2	experimentally validated by read pairs
DIP0085-DIP0086	-	2	experimentally validated by read pairs
DIP0090-DIP0091-DIP0092	-	3	experimentally validated by read pairs
DIP0095-DIP0096-DIP0097-DIP0098-DIP0099-DIP0100	-	6	experimentally validated
DIP0102-DIP0103-DIP0104	-	3	experimentally validated by read pairs
DIP0105-DIP0106	+	2	experimentally validated
DIP0108-DIP0109-DIP0110	+	3	experimentally validated
DIP0111-DIP0112-DIP0113-DIP0114	+	4	experimentally validated
DIP0125-DIP0126-DIP0127	+	3	experimentally validated
DIP0128-DIP0129	-	2	experimentally validated
DIP0131-DIP0132	-	2	experimentally validated
DIP0138-DIP0139	-	2	experimentally validated by read pairs
DIP0141-DIP0142	+	2	experimentally validated by read pairs
DIP0149-DIP0150-DIP0151	+	3	experimentally validated
DIP0146-DIP0147	+	2	experimentally validated by read pairs
DIP0155-DIP0156-DIP0157	+	3	experimentally validated
DIP0159-DIP0160	-	2	experimentally validated by read pairs
DIP0161-DIP0162	-	2	experimentally validated
DIP0164-DIP0165-DIP0166	+	3	experimentally validated
DIP0170-DIP0171-DIP0172	+	3	experimentally validated by read pairs
DIP0174-DIP0175	-	2	experimentally validated
DIP0183-DIP0184	-	2	experimentally validated by read pairs
DIP0185-DIP0186	-	2	experimentally validated
DIP0191-DIP0192-DIP0193-DIP0194-DIP0195-DIP0196-DIP0197	+	7	experimentally validated by read pairs
DIP0197A-DIP0198-DIP0199-DIP0200	+	4	experimentally validated by read pairs
DIP0203-DIP0204-DIP0205-DIP0206-DIP0207-DIP0208-DIP0208A-DIP0209	+	8	experimentally validated by read pairs
DIP0211A-DIP0212-DIP0213-DIP0214-DIP0215-DIP0216-DIP0217	+	7	experimentally validated by read pairs
DIP0218-DIP0219-DIP0220-DIP0221	+	4	experimentally validated by read pairs
DIP0227-DIP0228	+	2	experimentally validated by read pairs
DIP0236-DIP0237-DIP0238	+	3	experimentally validated by read pairs
DIP0240-DIP0241	-	2	experimentally validated by read pairs
DIP0246-DIP0247	+	2	experimentally validated
DIP0249-DIP0250	+	2	experimentally validated by read pairs
DIP0251-DIP0252	+	2	experimentally validated
DIP0257-DIP0258-DIP0259	+	3	experimentally validated
DIP0260-DIP0261	+	2	experimentally validated
DIP0262-DIP0263-DIP0264-DIP0265	-	4	experimentally validated
DIP0271-DIP0272-DIP0273-DIP0274-DIP0275	+	5	experimentally validated
DIP0282-DIP0283-DIP0284-DIP0285	-	4	experimentally validated
DIP0286-DIP0287	-	2	experimentally validated
DIP0288-DIP0289-DIP0290-DIP0291-DIP0292-DIP0293	-	6	experimentally validated
DIP0299-DIP0300-DIP0301-DIP0302	+	4	experimentally validated
DIP0304-DIP0305-DIP0306-DIP0307	+	4	experimentally validated
DIP0312-DIP0313-DIP0314-DIP0315-DIP0316-DIP0317-DIP0318	+	7	experimentally validated by read pairs
DIP0321-DIP0322-DIP0323-DIP0324-DIP0325	+	5	experimentally validated
DIP0338-DIP0339	-	2	experimentally validated by read pairs
DIP0343-DIP0344-DIP0345-DIP0346-DIP0347	+	5	experimentally validated
DIP0352-DIP0353	-	2	experimentally validated by read pairs
DIP0360-DIP0361-DIP0362-DIP0363-DIP0364	-	5	experimentally validated by read pairs
DIP0370-DIP0371-DIP0372	+	3	experimentally validated
DIP0374-DIP0375-DIP0376-DIP0377	+	4	experimentally validated
DIP0378-DIP0379-DIP0380	-	3	experimentally validated
DIP0382-DIP0383	-	2	experimentally validated
DIP0385-DIP0386-DIP0387	-	3	experimentally validated
DIP0388-DIP0389-DIP0390-DIP0391	+	4	experimentally validated
DIP0393-DIP0394	+	2	experimentally validated
DIP0395-DIP0396	+	2	experimentally validated
DIP0400-DIP0401-DIP0402-DIP0403	+	4	experimentally validated
DIP0407-DIP0408-DIP0409-DIP0410-DIP0411-DIP0412-DIP0413-DIP0414	+	8	experimentally validated
DIP0415-DIP0416	-	2	experimentally validated by read pairs
DIP0420-DIP0421	-	2	experimentally validated
DIP0422-DIP0423-DIP0424-DIP0425-DIP0426	+	5	experimentally validated
DIP0427-DIP0428	-	2	experimentally validated
DIP0432-DIP0433	+	2	experimentally validated
DIP0434-DIP0435	-	2	experimentally validated by read pairs
DIP0436-DIP0437	+	2	experimentally validated
DIP0438-DIP0439-DIP0440-DIP0441-DIP0442-DIP0443-DIP0444-DIP0445	+	8	experimentally validated
DIP0446-DIP0447	+	2	experimentally validated
DIP0448-DIP0449	-	2	experimentally validated by read pairs
DIP0450-DIP0451	+	2	experimentally validated
DIP0458-DIP0459-DIP0460-DIP0461-DIP0462-DIP0463	+	6	experimentally validated by read pairs
DIP0467-DIP0468	+	2	experimentally validated
DIP0472-DIP0473-DIP0474-DIP0475-DIP0476-DIP0477-DIP0478-DIP0479-DIP0480-DIP0481-DIP0482	+	11	experimentally validated
DIP0483-DIP0484-DIP0485	+	3	experimentally validated
DIP0486-DIP0487-DIP0488	+	3	experimentally validated
DIP0489-DIP0490-DIP0491	+	3	experimentally validated
DIP0492-DIP0493	-	2	experimentally validated by read pairs
DIP0494-DIP0495-DIP0496	-	3	experimentally validated by read pairs
DIP0497-DIP0498-DIP0499-DIP0500-DIP0501	-	5	experimentally validated
DIP0504-DIP0505-DIP0506-DIP0507	-	4	experimentally validated
DIP0511-DIP0512-DIP0513-DIP0514	-	4	experimentally validated by read pairs
DIP0517-DIP0518-DIP0519-DIP0520-DIP0521	+	5	experimentally validated
DIP0524-DIP0525-DIP0526-DIP0527-DIP0528-DIP0529	+	6	experimentally validated
DIP0531-DIP0532-DIP0533	-	3	experimentally validated
DIP0535-DIP0536	+	2	experimentally validated by read pairs
DIP0540-DIP0541	+	2	experimentally validated
DIP0546-DIP0547-DIP0548-DIP0549-DIP0550	+	5	experimentally validated by read pairs
DIP0554-DIP0555	-	2	experimentally validated by read pairs
DIP0558-DIP0559-DIP0560	+	3	experimentally validated by read pairs
DIP0561-DIP0562	+	2	experimentally validated
DIP0564-DIP0565-DIP0566	+	3	experimentally validated by read pairs
DIP0568-DIP0569	+	2	experimentally validated
DIP0572-DIP0573-DIP0574	+	3	experimentally validated
DIP0575-DIP0576	+	2	experimentally validated
DIP0577-DIP0578	+	2	experimentally validated
DIP0580-DIP0581	+	2	experimentally validated
DIP0582-DIP0583-DIP0584-DIP0585-DIP0586	+	5	experimentally validated
DIP0587-DIP0588	+	2	experimentally validated by read pairs
DIP0592-DIP0593	+	2	experimentally validated by read pairs
DIP0599-DIP0600	+	2	experimentally validated
DIP0603-DIP0604	+	2	experimentally validated
DIP0608-DIP0609-DIP0610	-	3	experimentally validated
DIP0612-DIP0613-DIP0614	+	3	experimentally validated
DIP0615-DIP0616-DIP0617-DIP0618-DIP0619	+	5	experimentally validated
DIP0620-DIP0621	+	2	experimentally validated
DIP0622-DIP0623-DIP0624	-	3	experimentally validated
DIP0625-DIP0626-DIP0627-DIP0628	+	4	experimentally validated
DIP0632-DIP0633	+	2	experimentally validated by read pairs
DIP0644-DIP0645	+	2	experimentally validated
DIP0647-DIP0648	-	2	experimentally validated by read pairs
DIP0653-DIP0654-DIP0655	-	3	experimentally validated
DIP0661-DIP0662-DIP0663-DIP0664-DIP0665	+	5	experimentally validated
DIP0666-DIP0667	-	2	experimentally validated
DIP0670-DIP0671	+	2	experimentally validated
DIP0672-DIP0673-DIP0674-DIP0675	+	4	experimentally validated by read pairs
DIP0677-DIP0678	+	2	experimentally validated by read pairs
DIP0679-DIP0680	-	2	experimentally validated
DIP0687-DIP0688-DIP0689	+	3	experimentally validated
DIP0692-DIP0693-DIP0694	+	3	experimentally validated
DIP0695-DIP0696-DIP0697	+	3	experimentally validated by read pairs
DIP0701-DIP0702	+	2	experimentally validated
DIP0703-DIP0704	+	2	experimentally validated
DIP0705-DIP0706	-	2	experimentally validated
DIP0709-DIP0710	+	2	experimentally validated
DIP0716-DIP0717	-	2	experimentally validated
DIP0719-DIP0720-DIP0721-DIP0722-DIP0723-DIP0724-DIP0725-DIP0726	+	8	experimentally validated
DIP0731-DIP0732	-	2	experimentally validated
DIP0734-DIP0735	-	2	experimentally validated by read pairs
DIP0736-DIP0737	-	2	experimentally validated
DIP0739-DIP0740-DIP0741-DIP0742	+	4	experimentally validated
DIP0744-DIP0745	-	2	experimentally validated
DIP0748-DIP0749	+	2	experimentally validated
DIP0750-DIPtmRNA	+	2	experimentally validated
DIP0753-DIP0754-DIP0755-DIP0756	+	4	experimentally validated
DIP0761-DIP0762	-	2	experimentally validated
DIP0771-DIP0772-DIP0773	-	3	experimentally validated by read pairs
DIP0777-DIP0778	-	2	experimentally validated
DIP0782-DIP0783	-	2	experimentally validated
DIP0788-DIP0789	+	2	experimentally validated
DIP0790-DIP0791	+	2	experimentally validated by read pairs
DIP0795-DIP0796-DIP0797	-	3	experimentally validated by read pairs
DIP0803-DIP0804-DIP0805	-	3	experimentally validated
DIP0806-DIP0807	+	2	experimentally validated
DIP0808-DIP0809-DIP0810-DIP0811-DIP0812	-	5	experimentally validated by read pairs
DIP0813-DIP0816-DIP0817	+	3	experimentally validated by read pairs
DIP0819-DIP0820	+	2	experimentally validated by read pairs
DIP0821-DIP0822	+	2	experimentally validated
DIP0823-DIP0824-DIP0825	-	3	experimentally validated by read pairs
DIP0837-DIP0838-DIP0839	+	3	experimentally validated
DIP0841-DIP0842	+	2	experimentally validated by read pairs
DIP0848-DIP0849-DIP0850-DIP0851	-	4	experimentally validated
DIP0852-DIP0853	+	2	experimentally validated
DIP0854-DIP0855	+	2	experimentally validated by read pairs
DIP0856-DIP0857-DIP0858	+	3	experimentally validated
DIP0860-DIP0861	-	2	experimentally validated
DIP0862-DIP0863-DIP0864	+	3	experimentally validated
DIP0865-DIP0866-DIP0867	+	3	experimentally validated
DIP0871-DIP0872-DIP0873	+	3	experimentally validated
DIP0874-DIP0875-DIP0876-DIP0877-DIP0878	+	5	experimentally validated
DIP0879-DIP0880-DIP0881-DIP0882	+	4	experimentally validated
DIP0883-DIP0884	-	2	experimentally validated
DIP0886-DIP0887-DIP0888	-	3	experimentally validated
DIP0893-DIP0894	+	2	experimentally validated
DIP0895-DIP0896-DIP0897	-	3	experimentally validated by read pairs
DIP0903-DIP0904	-	2	experimentally validated
DIP0907-DIP0908-DIP0909	+	3	experimentally validated
DIP0910-DIP0911-DIP0912-DIP0913	+	4	experimentally validated
DIP0915-DIP0916	+	2	experimentally validated
DIP0918-DIP0919-DIP0920	+	3	experimentally validated
DIP0924-DIP0925	-	2	experimentally validated by read pairs
DIP0927-DIP0928-DIP0929-DIP0930	+	4	experimentally validated
DIP0936-DIP0937	-	2	experimentally validated
DIP0941-DIP0942	-	2	experimentally validated
DIP0946-DIP0947	-	2	experimentally validated by read pairs
DIP0953-DIP0954-DIP0955	+	3	experimentally validated
DIP0956-DIP0957-DIP0958-DIP0959	+	4	experimentally validated
DIP0960-DIP0961-DIP0962-DIP0963	+	4	experimentally validated by read pairs
DIP0964-DIP0965-DIP0966-DIP0967	-	4	experimentally validated
DIP0969-DIP0970-DIP0971-DIP0972-DIP0973-DIP0974-DIP0975-DIP0976	+	8	experimentally validated
DIP0979-DIP0980-DIP0981	-	3	experimentally validated
DIP0982-DIP0983-DIP0984-DIP0985-DIP0986	+	5	experimentally validated
DIP0987-DIP0988	+	2	experimentally validated
DIP0989-DIP0990-DIP0991	-	3	experimentally validated
DIP0994-DIP0995-DIP0996	+	3	experimentally validated
DIP0997-DIP0998-DIP0999	-	3	experimentally validated
DIP1000-DIP1001	+	2	experimentally validated
DIP1003-DIP1004	-	2	experimentally validated
DIP1007-DIP1008-DIP1009	+	3	experimentally validated
DIP1011-DIP1012-DIP1013-DIP1014-DIP1015	+	5	experimentally validated
DIP1016-DIP1017	-	2	experimentally validated
DIP1023-DIP1024-DIP1025-DIP1026	+	4	experimentally validated
DIP1030-DIP1031-DIP1032	-	3	experimentally validated
DIP1033-DIP1034-DIP1035	+	3	experimentally validated
DIP1036-DIP1037	+	2	experimentally validated by read pairs
DIP1040-DIP1041-DIP1042-DIP1043-DIP1044-DIP1045	+	6	experimentally validated
DIP1047-DIP1048-DIP1049-DIP1050-DIP1051-DIP1052-DIP1053	+	7	experimentally validated by read pairs
DIP1054-DIP1055-DIP1056	+	3	experimentally validated
DIP1059-DIP1060-DIP1061	-	3	experimentally validated
DIP1065-DIP1066	-	2	experimentally validated
DIP1067-DIP1068-DIP1069	+	3	experimentally validated
DIP1070-DIP1071	+	2	experimentally validated
DIP1074-DIP1075	+	2	experimentally validated
DIP1079-DIP1080	+	2	experimentally validated
DIP1084-DIP1085-DIP1086	+	3	experimentally validated
DIP1098-DIP1099	+	2	experimentally validated
DIP1101-DIP1102-DIP1103	+	3	experimentally validated by read pairs
DIP1110-DIP1111	+	2	experimentally validated by read pairs
DIP1112-DIP1113	+	2	experimentally validated
DIP1120-DIP1121	+	2	experimentally validated
DIP1123-DIP1124	-	2	experimentally validated by read pairs
DIP1127-DIP1128	+	2	experimentally validated
DIP1130-DIP1131	+	2	experimentally validated
DIP1133-DIP1134	+	2	experimentally validated
DIP1135-DIP1136-DIP1137-DIP1138-DIP1139	+	5	experimentally validated by read pairs
DIP1142-DIP1143-DIP1144-DIP1145	-	4	experimentally validated
DIP1160-DIP1161-DIP1162	+	3	experimentally validated
DIP1165-DIP1166	+	2	experimentally validated
DIP1168-DIP1169-DIP1170-DIP1171	+	4	experimentally validated
DIP1172-DIP1173-DIP1174-DIP1175-DIP1176	+	5	experimentally validated
DIP1177-DIP1178-DIP1179-DIP1180-DIP1181	+	5	experimentally validated
DIP1183-DIP1184-DIP1185-DIP1186	+	4	experimentally validated
DIP1187-DIP1188	+	2	experimentally validated
DIP1191-DIP1192	+	2	experimentally validated by read pairs
DIP1193-DIP1194	+	2	experimentally validated
DIP1195-DIP1196-DIP1197	+	3	experimentally validated
DIP1201-DIP1202	-	2	experimentally validated
DIP1205-DIP1206	+	2	experimentally validated by read pairs
DIP1208-DIP1209-DIP1210-DIP1211-DIP1212	-	5	experimentally validated
DIP1222-DIP1223-DIP1224	-	3	experimentally validated
DIP1226-DIP1227-DIP1228-DIP1229	-	4	experimentally validated
DIP1231-DIP1232-DIP1233	+	3	experimentally validated
DIP1234-DIP1235-DIP1236-DIP1237-DIP1238-DIP1239	-	6	experimentally validated
DIP1241-DIP1242-DIP1243-DIP1244-DIP1245-DIP1246-DIP1247-DIP1248	-	8	experimentally validated
DIP1249-DIP1250	-	2	experimentally validated
DIP1257-DIP1258-DIP1259-DIP1260-DIP1261-DIP1262	-	6	experimentally validated by read pairs
DIP1263-DIP1264	+	2	experimentally validated
DIP1272-DIP1273	-	2	experimentally validated
DIP1274-DIP1275	+	2	experimentally validated
DIP1276-DIP1277-DIP1278	-	3	experimentally validated
DIP1284-DIP1285	+	2	experimentally validated by read pairs
DIP1286-DIP1287	+	2	experimentally validated
DIP1288-DIP1289	-	2	experimentally validated
DIP1290-DIP1291-DIP1292-DIP1293-DIP1294-DIP1295-DIP1296	-	7	experimentally validated
DIP1297-DIP1298-DIP1299	+	3	experimentally validated
DIP1303-DIP1304-DIP1305-DIP1306	+	4	experimentally validated by read pairs
DIP1308-DIP1309	-	2	experimentally validated by read pairs
DIP1312-DIP1313-DIP1314-DIP1315	-	4	experimentally validated by read pairs
DIP1316-DIP1317	-	2	experimentally validated
DIP1318-DIP1319-DIP1320-DIP1321-DIP1322-DIP1323	-	6	experimentally validated by read pairs
DIP1324-DIP1325	-	2	experimentally validated
DIP1328-DIP1329	-	2	experimentally validated
DIP1330-DIP1331-DIP1332	-	3	experimentally validated by read pairs
DIP1333-DIP1334-DIP1335	-	3	experimentally validated
DIP1336-DIP1337-DIP1338	+	3	experimentally validated
DIP1339-DIP1340-DIP1341-DIP1342-DIP1343-DIP1344-DIP1345	-	7	experimentally validated
DIP1351-DIP1352	-	2	experimentally validated by read pairs
DIP1355-DIP1356-DIP1357	-	3	experimentally validated
DIP1360-DIP1361-DIP1362	-	3	experimentally validated
DIP1364-DIP1365-DIP1366	+	3	experimentally validated
DIP1368-DIP1369-DIP1370	-	3	experimentally validated
DIP1371-DIP1372-DIP1374-DIP1375-DIP1376-DIP1377	-	6	experimentally validated
DIP1380-DIP1381-DIP1382	+	3	experimentally validated
DIP1383-DIP1384-DIP1385-DIP1386-DIP1387	-	5	experimentally validated
DIP1390-DIP1391	-	2	experimentally validated
DIP1392-DIP1393	+	2	experimentally validated
DIP1395-DIP1396	+	2	experimentally validated
DIP1399-DIP1400	-	2	experimentally validated
DIP1408-DIP1409	-	2	experimentally validated
DIP1410-DIP1411-DIP1412	+	3	experimentally validated by read pairs
DIP1414-DIP1415	+	2	experimentally validated
DIP1417-DIP1418	+	2	experimentally validated
DIP1419-DIP1420	-	2	experimentally validated
DIP1429-DIP1430	+	2	experimentally validated
DIP1436-DIP1437	+	2	experimentally validated by read pairs
DIP1440-DIP1441	+	2	experimentally validated
DIP1442-DIP1443	-	2	experimentally validated by read pairs
DIP1447-DIP1448	-	2	experimentally validated
DIP1449-DIP1450	-	2	experimentally validated
DIP1452-DIP1453-DIP1454	+	3	experimentally validated
DIP1457-DIP1458	-	2	experimentally validated
DIP1463-DIP1464	-	2	experimentally validated
DIP1465-DIP1466	-	2	experimentally validated
DIP1469-DIP1470	-	2	experimentally validated
DIP1472-DIP1473-DIP1474-DIP1475-DIP1476	-	5	experimentally validated
DIP1479-DIP1480	-	2	experimentally validated
DIP1486-DIP1487-DIP1488-DIP1489-DIP1490-DIP1491-DIP1492	-	7	experimentally validated
DIP1495-DIP1496-DIP1497	-	3	experimentally validated
DIP1499-DIP1500	-	2	experimentally validated
DIP1505-DIP1506	-	2	experimentally validated
DIP1511-DIP1512-DIP1513	-	3	experimentally validated by read pairs
DIP1514-DIP1515-DIP1516	-	3	experimentally validated
DIP1528-DIP1529-DIP1530-DIP1531	-	4	experimentally validated
DIP1534-DIP1535	-	2	experimentally validated
DIP1540-DIP1541-DIP1542	-	3	experimentally validated
DIP1543-DIP1544-DIP1545-DIP1546	-	4	experimentally validated
DIP1550-DIP1551	+	2	experimentally validated
DIP1554-DIP1555	-	2	experimentally validated
DIP1557-DIP1558	-	2	experimentally validated by read pairs
DIP1559-DIP1560	-	2	experimentally validated
DIP1563-DIP1564-DIP1565-DIP1566	-	4	experimentally validated
DIP1567-DIP1568	+	2	experimentally validated
DIP1571-DIP1572	+	2	experimentally validated
DIP1576-DIP1577-DIP1578-DIP1579-DIP1580	-	5	experimentally validated
DIP1582-DIP1583-DIP1584	-	3	experimentally validated
DIP1591-DIP1593	-	2	experimentally validated by read pairs
DIP1594-DIP1595	-	2	experimentally validated
DIP1596-DIP1597-DIP1598-DIP1599-DIP1600-DIP1601-DIP1602-DIP1603	-	8	experimentally validated by read pairs
DIP1604-DIP1605-DIP1606	-	3	experimentally validated
DIP1612-DIP1613	+	2	experimentally validated
DIP1617-DIP1618-DIP1619	-	3	experimentally validated
DIP1620-DIP1621	-	2	experimentally validated
DIP1624-DIP1625-DIP1626-DIP1627	-	4	experimentally validated
DIP1628-DIP1629	-	2	experimentally validated
DIP1632-DIP1633-DIP1634-DIP1635	+	4	experimentally validated
DIP1640-DIP1641-DIP1642	+	3	experimentally validated
DIP1646-DIP1647	+	2	experimentally validated
DIP1651-DIP1652-DIP1653-DIP1654-DIP1655	-	5	experimentally validated
DIP1662-DIP1663	+	2	experimentally validated by read pairs
DIP1664-DIP1665	-	2	experimentally validated
DIP1670-DIP1671	-	2	experimentally validated
DIP1677-DIPRNase P M1 RNA-DIP1678-DIP1679	-	4	experimentally validated
DIP1680-DIP1681	-	2	experimentally validated
DIP1682-DIP1683-DIP1684	+	3	experimentally validated
DIP1692-DIP1693	+	2	experimentally validated
DIP1695-DIP1696	-	2	experimentally validated by read pairs
DIP1699-DIP1700	-	2	experimentally validated
DIP1701-DIP1702	+	2	experimentally validated
DIP1703-DIP1704	-	2	experimentally validated by read pairs
DIP1706-DIP1707-DIP1708	-	3	experimentally validated
DIP1711-DIP1712	-	2	experimentally validated
DIP1713-DIP1714-DIP1715-DIP1716-DIP1717-DIP1718-DIP1719-DIP1720	-	8	experimentally validated by read pairs
DIP1721-DIP1722-DIP1723	-	3	experimentally validated
DIP1727-DIP1728	-	2	experimentally validated
DIP1730-DIP1731	-	2	experimentally validated by read pairs
DIP1735-DIP1736	+	2	experimentally validated by read pairs
DIP1737-DIP1738	+	2	experimentally validated by read pairs
DIP1740-DIP1741-DIP1742-DIP1743	+	4	experimentally validated
DIP1745-DIP1746-DIP1747	+	3	experimentally validated
DIP1748-DIP1749	+	2	experimentally validated by read pairs
DIP1752-DIP1753-DIP1754-DIP1755	+	4	experimentally validated by read pairs
DIP1756-DIP1757	+	2	experimentally validated
DIP1761-DIP1762	+	2	experimentally validated
DIP1767-DIP1768-DIP1769	-	3	experimentally validated
DIP1770-DIP1771	-	2	experimentally validated by read pairs
DIP1772-DIP1773-DIP1774-DIP1775-DIP1776-DIP1777-DIP1778-DIP1779	-	8	experimentally validated by read pairs
DIP1780-DIP1781	-	2	experimentally validated
DIP1784-DIP1785-DIP1786-DIP1787	-	4	experimentally validated
DIP1791-DIP1792	-	2	experimentally validated
DIP1796-DIP1797	-	2	experimentally validated
DIP1799-DIP1800	+	2	experimentally validated by read pairs
DIP1801-DIP1802	-	2	experimentally validated
DIP1806-DIP1807	+	2	experimentally validated
DIP1808-DIP1809	+	2	experimentally validated by read pairs
DIP1811-DIP1812-DIP1813	+	3	experimentally validated
DIP1834-DIP1835-DIP1836	+	3	experimentally validated by read pairs
DIP1841-DIP1842	-	2	experimentally validated
DIP1843-DIP1844	+	2	experimentally validated
DIP1845-DIP1846	-	2	experimentally validated
DIP1848-DIP1849	+	2	experimentally validated
DIP1850-DIP1851-DIP1852-DIP1853-DIP1854-DIP1855-DIP1856-DIP1857	-	8	experimentally validated
DIP1858-DIP1859-DIP1860	+	3	experimentally validated
DIP1862-DIP1863	-	2	experimentally validated
DIP1867-DIP1868	-	2	experimentally validated by read pairs
DIP1870-DIP1871	+	2	experimentally validated by read pairs
DIP1874-DIP1875-DIP1876-DIP1877-DIP1878	-	5	experimentally validated
DIP1880-DIP1881-DIP1882	-	3	experimentally validated
DIP1883-DIP1884	+	2	experimentally validated by read pairs
DIP1885-DIP1886	-	2	experimentally validated
DIP1894-DIP1895	-	2	experimentally validated
DIP1898-DIP1899-DIP1900-DIP1901	+	4	experimentally validated
DIP1903-DIP1904	+	2	experimentally validated
DIP1908-DIP1909-DIP1910	-	3	experimentally validated by read pairs
DIP1919-DIP1920	-	2	experimentally validated
DIP1923-DIP1924	+	2	experimentally validated by read pairs
DIP1925-DIP1926	-	2	experimentally validated
DIP1928-DIP1929-DIP1930-DIP1931	-	4	experimentally validated by read pairs
DIP1933-DIP1934	+	2	experimentally validated
DIP1935-DIP1936	-	2	experimentally validated
DIP1941-DIP1942-DIP1943	+	3	experimentally validated
DIP1958-DIP1959	+	2	experimentally validated
DIP1960-DIP1961	+	2	experimentally validated
DIP1964-DIP1965-DIP1966-DIP1967-DIP1968	+	5	experimentally validated
DIP1969-DIP1970-DIP1971-DIP1972-DIP1973-DIP1974	-	6	experimentally validated
DIP1982-DIP1983	-	2	experimentally validated
DIP1985-DIP1986	+	2	experimentally validated
DIP1989-DIP1990	-	2	experimentally validated
DIP1993-DIP1994-DIP1995-DIP1996-DIP1997-DIP1998-DIP1999	-	7	experimentally validated
DIP2000-DIP2001-DIP2002-DIP2003-DIP2004-DIP2005	-	6	experimentally validated
DIP2008-DIP2009	+	2	experimentally validated
DIP2010-DIP2011-DIP2012-DIP2013	-	4	experimentally validated
DIP2037-DIP2038-DIP2039-DIP2040	+	4	experimentally validated
DIP2042-DIP2043-DIP2044	-	3	experimentally validated
DIP2045-DIP2046-DIP2047-DIP2048	+	4	experimentally validated
DIP2049-DIP2050	-	2	experimentally validated
DIP2051-DIP2052-DIP2053	+	3	experimentally validated by read pairs
DIP2054-DIP2055	-	2	experimentally validated
DIP2060-DIP2061	-	2	experimentally validated
DIP2072-DIP2073	+	2	experimentally validated
DIP2076-DIP2077	+	2	experimentally validated by read pairs
DIP2077A-DIP2078-DIP2079	-	3	experimentally validated
DIP2095-DIP2096	-	2	experimentally validated by read pairs
DIP2097-DIP2098-DIP2099	-	3	experimentally validated
DIP2102-DIP2103	-	2	experimentally validated by read pairs
DIP2106-DIP2107	+	2	experimentally validated by read pairs
DIP2117-DIP2118	-	2	experimentally validated by read pairs
DIP2119-DIP2120	-	2	experimentally validated
DIP2125-DIP2126-DIP2127-DIP2128	-	4	experimentally validated
DIP2137-DIP2138	+	2	experimentally validated by read pairs
DIP2139-DIP2140-DIP2141-DIP2142	-	4	experimentally validated
DIP2143-DIP2144-DIP2145-DIP2146-DIP2147	-	5	experimentally validated
DIP2158-DIP2159-DIP2160-DIP2161	-	4	experimentally validated by read pairs
DIP2166-DIP2167-DIP2168	+	3	experimentally validated
DIP2169-DIP2170-DIP2171-DIP2172	-	4	experimentally validated
DIP2173-DIP2174	+	2	experimentally validated
DIP2176-DIP2177	+	2	experimentally validated
DIP2181-DIP2182-DIP2183-DIP2184-DIP2185	+	5	experimentally validated
DIP2188-DIP2189	-	2	experimentally validated by read pairs
DIP2191-DIP2192-DIP2193	-	3	experimentally validated
DIP2195-DIP2196-DIP2197-DIP2198	-	4	experimentally validated
DIP2199-DIP2200-DIP2201	-	3	experimentally validated
DIP2203-DIP2204-DIP2205-DIP2206	-	4	experimentally validated by read pairs
DIP2208-DIP2209-DIP2210-DIP2211	-	4	experimentally validated
DIP2212-DIP2213-DIP2214-DIP2215	+	4	experimentally validated
DIP2216-DIP2217	+	2	experimentally validated by read pairs
DIP2219-DIP2220	+	2	experimentally validated by read pairs
DIP2224-DIP2225	-	2	experimentally validated by read pairs
DIP2235-DIP2236-DIP2237	-	3	experimentally validated by read pairs
DIP2238-DIP2239-DIP2240	-	3	experimentally validated
DIP2241-DIP2242-DIP2243-DIP2244	+	4	experimentally validated
DIP2245-DIP2246	-	2	experimentally validated by read pairs
DIP2247-DIP2248	+	2	experimentally validated by read pairs
DIP2253-DIP2254	-	2	experimentally validated
DIP2257-DIP2258-DIP2259	+	3	experimentally validated
DIP2263-DIP2264	-	2	experimentally validated by read pairs
DIP2271-DIP2272	-	2	experimentally validated
DIP2278-DIP2279-DIP2280	-	3	experimentally validated by read pairs
DIP2292-DIP2293-DIP2294	-	3	experimentally validated
DIP2296-DIP2297-DIP2298-DIP2299	+	4	experimentally validated
DIP2304-DIP2305	+	2	experimentally validated by read pairs
DIP2312-DIP2313-DIP2314	-	3	experimentally validated by read pairs
DIP2322-DIP2323-DIP2324	-	3	experimentally validated by read pairs
DIP2326-DIP2327	+	2	experimentally validated
DIP2332-DIP2333	+	2	experimentally validated
DIP2334-DIP2335-DIP2336	+	3	experimentally validated
DIP2337-DIP2338	+	2	experimentally validated
DIP2341-DIP2342-DIP2343	+	3	experimentally validated
DIP2351-DIP2352-DIP2353-DIP2354-DIP2355-DIP2356-DIP2357	+	7	experimentally validated by read pairs
DIP2360-DIP2361-DIP2362-DIP2363-DIP2364	+	5	experimentally validated
DIP2365-DIP2366-DIP2367-DIP2368	-	4	experimentally validated by read pairs
DIP2369-DIP2370	+	2	experimentally validated
DIP2373-DIP2374-DIP2375	+	3	experimentally validated
DIP2376-DIP2377	-	2	experimentally validated
DIP2381-DIP2382	-	2	experimentally validated
DIP0016-DIP0017	+	2	experimentally validated
DIP1924A-DIP1925A	+	2	experimentally validated
DIP2087-DIP2088	-	2	experimentally validated by read pairs
DIP2186-DIP2187	-	2	experimentally validated

## Sheet: Sub-operons
Genes in Sub-operon	Strand	Number of Genes	TSS	Operon Classification
DIP0114	+	1	DIP0114	sub-operon
DIP0127	+	1	DIP0127	sub-operon
DIP0197	+	1	DIP0197	sub-operon
DIP0250	+	1	DIP0250	sub-operon
DIP0259	+	1	DIP0259	sub-operon
DIP0396	+	1	DIP0396	sub-operon
DIP0426	+	1	DIP0426	sub-operon
DIP0445	+	1	DIP0445	sub-operon
DIP0581	+	1	DIP0581	sub-operon
DIP0600	+	1	DIP0600	sub-operon
DIP0633	+	1	DIP0633	sub-operon
DIP0671	+	1	DIP0671	sub-operon
DIP0694	+	1	DIP0694	sub-operon
DIP0751	+	1	DIP0751	sub-operon
DIP0873	+	1	DIP0873	sub-operon
DIP0878	+	1	DIP0878	sub-operon
DIP0882	+	1	DIP0882	sub-operon
DIP0894	+	1	DIP0894	sub-operon
DIP0930	+	1	DIP0930	sub-operon
DIP0976	+	1	DIP0976	sub-operon
DIP0996	+	1	DIP0996	sub-operon
DIP1009	+	1	DIP1009	sub-operon
DIP1086	+	1	DIP1086	sub-operon
DIP1111	+	1	DIP1111	sub-operon
DIP1131	+	1	DIP1131	sub-operon
DIP1285	+	1	DIP1285	sub-operon
DIP1393	+	1	DIP1393	sub-operon
DIP1418	+	1	DIP1418	sub-operon
DIP1437	+	1	DIP1437	sub-operon
DIP1551	+	1	DIP1551	sub-operon
DIP1572	+	1	DIP1572	sub-operon
DIP1642	+	1	DIP1642	sub-operon
DIP1749	+	1	DIP1749	sub-operon
DIP1813	+	1	DIP1813	sub-operon
DIP1904	+	1	DIP1904	sub-operon
DIP1959	+	1	DIP1959	sub-operon
DIP1986	+	1	DIP1986	sub-operon
DIP2138	+	1	DIP2138	sub-operon
DIP2305	+	1	DIP2305	sub-operon
DIP2338	+	1	DIP2338	sub-operon
DIP2364	+	1	DIP2364	sub-operon
DIP2375	+	1	DIP2375	sub-operon
DIP1257	-	1	DIP1257	sub-operon
DIP0360	-	1	DIP0360	sub-operon
DIP2203	-	1	DIP2203	sub-operon
DIP2169	-	1	DIP2169	sub-operon
DIP1928	-	1	DIP1928	sub-operon
DIP1543	-	1	DIP1543	sub-operon
DIP2292	-	1	DIP2292	sub-operon
DIP2238	-	1	DIP2238	sub-operon
DIP2191	-	1	DIP2191	sub-operon
DIP1721	-	1	DIP1721	sub-operon
DIP1591	-	1	DIP1591	sub-operon
DIP1540	-	1	DIP1591	sub-operon
DIP1514	-	1	DIP1540	sub-operon
DIP1360	-	1	DIP1360	sub-operon
DIP1355	-	1	DIP1355	sub-operon
DIP0979	-	1	DIP0979	sub-operon
DIP0895	-	1	DIP0895	sub-operon
DIP0823	-	1	DIP0823	sub-operon
DIP0653	-	1	DIP0653	sub-operon
DIP2253	-	1	DIP2253	sub-operon
DIP2188	-	1	DIP2188	sub-operon
DIP1867	-	1	DIP1867	sub-operon
DIP1801	-	1	DIP1801	sub-operon
DIP1796	-	1	DIP1796	sub-operon
DIP1730	-	1	DIP1730	sub-operon
DIP1699	-	1	DIP1699	sub-operon
DIP1695	-	1	DIP1695	sub-operon
DIP1620	-	1	DIP1620	sub-operon
DIP1554	-	1	DIP1554	sub-operon
DIP1463	-	1	DIP1463	sub-operon
DIP1447	-	1	DIP1447	sub-operon
DIP1442	-	1	DIP1442	sub-operon
DIP1324	-	1	DIP1324	sub-operon
DIP1288	-	1	DIP1288	sub-operon
DIP1249	-	1	DIP1249	sub-operon
DIP1123	-	1	DIP1123	sub-operon
DIP0903	-	1	DIP0903	sub-operon
DIP0777	-	1	DIP0777	sub-operon
DIP0731	-	1	DIP0731	sub-operon
DIP0679	-	1	DIP0679	sub-operon
DIP0427	-	1	DIP0427	sub-operon
DIP0352	-	1	DIP0352	sub-operon
DIP0138	-	1	DIP0138	sub-operon
DIP2186	-	1	DIP2186	sub-operon
DIP2087	-	1	DIP2087	sub-operon
DIP0003-DIP0004	+	2	DIP0003	sub-operon
DIP0126-DIP0127	+	2	DIP0126	sub-operon
DIP0376-DIP0377	+	2	DIP0376	sub-operon
DIP0688-DIP0689	+	2	DIP0688	sub-operon
DIP0838-DIP0839	+	2	DIP0838	sub-operon
DIP0872-DIP0873	+	2	DIP0872	sub-operon
DIP0919-DIP0920	+	2	DIP0919	sub-operon
DIP0995-DIP0996	+	2	DIP0995	sub-operon
DIP1055-DIP1056	+	2	DIP1055	sub-operon
DIP1102-DIP1103	+	2	DIP1102	sub-operon
DIP1175-DIP1176	+	2	DIP1175	sub-operon
DIP1185-DIP1186	+	2	DIP1185	sub-operon
DIP1298-DIP1299	+	2	DIP1298	sub-operon
DIP1634-DIP1635	+	2	DIP1634	sub-operon
DIP1641-DIP1642	+	2	DIP1641	sub-operon
DIP2184-DIP2185	+	2	DIP2184	sub-operon
DIP1851-DIP1850	-	2	DIP1851	sub-operon
DIP1242-DIP1241	-	2	DIP1242	sub-operon
DIP1372-DIP1371	-	2	DIP1372	sub-operon
DIP1340-DIP1339	-	2	DIP1340	sub-operon
DIP1258-DIP1257	-	2	DIP1258	sub-operon
DIP1652-DIP1651	-	2	DIP1652	sub-operon
DIP1577-DIP1576	-	2	DIP1577	sub-operon
DIP1473-DIP1472	-	2	DIP1473	sub-operon
DIP1313-DIP1312	-	2	DIP1313	sub-operon
DIP0263-DIP0262	-	2	DIP0263	sub-operon
DIP2043-DIP2042	-	2	DIP2043	sub-operon
DIP1881-DIP1880	-	2	DIP1881	sub-operon
DIP1768-DIP1767	-	2	DIP1768	sub-operon
DIP1618-DIP1617	-	2	DIP1618	sub-operon
DIP1496-DIP1495	-	2	DIP1496	sub-operon
DIP1369-DIP1368	-	2	DIP1369	sub-operon
DIP1277-DIP1276	-	2	DIP1277	sub-operon
DIP0990-DIP0989	-	2	DIP0990	sub-operon
DIP0896-DIP0895	-	2	DIP0896	sub-operon
DIP0532-DIP0531	-	2	DIP0532	sub-operon
DIP0103-DIP0102	-	2	DIP0103	sub-operon
DIP1490-DIP1491	-	2	DIP1491	sub-operon
M1 RNA-DIP1677	-	2	M1 RNA	sub-operon
DIP2356-DIP2357	+	2	DIP2356	sub-operon
DIP1374-DIP1372-DIP1371	-	3	DIP1374	sub-operon
DIP0112-DIP0113-DIP0114	+	3	DIP0112	sub-operon
DIP0300-DIP0301-DIP0302	+	3	DIP0300	sub-operon
DIP0375-DIP0376-DIP0377	+	3	DIP0375	sub-operon
DIP0443-DIP0444-DIP0445	+	3	DIP0443	sub-operon
DIP0724-DIP0725-DIP0726	+	3	DIP0724	sub-operon
DIP1137-DIP1138-DIP1139	+	3	DIP1137	sub-operon
DIP2362-DIP2363-DIP2364	+	3	DIP2362	sub-operon
DIP1852-DIP1851-DIP1850	-	3	DIP1852	sub-operon
DIP1774-DIP1773-DIP1772	-	3	DIP1774	sub-operon
DIP1995-DIP1994-DIP1993	-	3	DIP1995	sub-operon
DIP1971-DIP1970-DIP1969	-	3	DIP1971	sub-operon
DIP1320-DIP1319-DIP1318	-	3	DIP1320	sub-operon
DIP1236-DIP1235-DIP1234	-	3	DIP1236	sub-operon
DIP0097-DIP0096-DIP0095	-	3	DIP0097	sub-operon
DIP2205-DIP2204-DIP2203	-	3	DIP2205	sub-operon
DIP2171-DIP2170-DIP2169	-	3	DIP2171	sub-operon
DIP1930-DIP1929-DIP1928	-	3	DIP1930	sub-operon
DIP1786-DIP1785-DIP1784	-	3	DIP1786	sub-operon
DIP1474-DIP1473-DIP1472	-	3	DIP1474	sub-operon
DIP1228-DIP1227-DIP1226	-	3	DIP1228	sub-operon
DIP1144-DIP1143-DIP1142	-	3	DIP1144	sub-operon
DIP0264-DIP0263-DIP0262	-	3	DIP0264	sub-operon
DIP1678-M1 RNA-DIP1677	-	3	DIP1678	sub-operon
DIP0423-DIP0424-DIP0425-DIP0426	+	4	DIP0423	sub-operon
DIP0875-DIP0876-DIP0877-DIP0878	+	4	DIP0875	sub-operon
DIP0973-DIP0974-DIP0975-DIP0976	+	4	DIP0973	sub-operon
DIP1965-DIP1966-DIP1967-DIP1968	+	4	DIP1965	sub-operon
DIP1775-DIP1774-DIP1773-DIP1772	-	4	DIP1775	sub-operon
DIP2003-DIP2002-DIP2001-DIP2000	-	4	DIP2003	sub-operon
DIP1654-DIP1653-DIP1652-DIP1651	-	4	DIP1654	sub-operon
DIP1486-DIP1487-DIP1488-DIP1489	-	4	DIP1489	sub-operon
DIP0459-DIP0460-DIP0461-DIP0462-DIP0463	+	5	DIP0459	sub-operon
DIP0517-DIP0518-DIP0519-DIP0520-DIP0521	+	5	DIP0517	sub-operon
DIP1261-DIP1260-DIP1259-DIP1258-DIP1257	-	5	DIP1261	sub-operon
DIP0099-DIP0098-DIP0097-DIP0096-DIP0095	-	5	DIP0099	sub-operon
DIP0212-DIP0213-DIP0214-DIP0215-DIP0216-DIP0217	+	6	DIP0212	sub-operon
DIP0409-DIP0410-DIP0411-DIP0412-DIP0413-DIP0414	+	6	DIP0409	sub-operon
DIP1718-DIP1717-DIP1716-DIP1715-DIP1714-DIP1713	-	6	DIP1718	sub-operon
DIP0970-DIP0971-DIP0972-DIP0973-DIP0974-DIP0975-DIP0976	+	7	DIP0970	sub-operon

## Sheet: Monocistrons
CDS	Validation status
DIP0001	experimentally validated
DIP0005	experimentally validated
DIP0006	experimentally validated
DIP0011	experimentally validated by read pairs
DIP0012	experimentally validated by read pairs
DIP0013	experimentally validated
DIP0018	experimentally validated by read pairs
DIP0024	experimentally validated
DIP0025	experimentally validated
DIP0027	experimentally validated
DIP0028	experimentally validated by read pairs
DIP0039	experimentally validated by read pairs
DIP0040	experimentally validated by read pairs
DIP0046	experimentally validated
DIP0046	experimentally validated
DIP0047	experimentally validated by read pairs
DIP0050	experimentally validated by read pairs
DIP0051	experimentally validated by read pairs
DIP0052	experimentally validated by read pairs
DIP0068	experimentally validated by read pairs
DIP0075	experimentally validated
DIP0076	experimentally validated by read pairs
DIP0080	experimentally validated by read pairs
DIP0083	experimentally validated by read pairs
DIP0083A	experimentally validated
DIP0084	experimentally validated
DIP0089	experimentally validated by read pairs
DIP0093	experimentally validated by read pairs
DIP0094	experimentally validated by read pairs
DIP0101	experimentally validated by read pairs
DIP0115	experimentally validated by read pairs
DIP0116	experimentally validated by read pairs
DIP0117	experimentally validated by read pairs
DIP0118	experimentally validated
DIP0119	experimentally validated
DIP0122	experimentally validated
DIP0123	experimentally validated
DIP0124	experimentally validated
DIP0130	experimentally validated by read pairs
DIP0133	experimentally validated by read pairs
DIP0134	experimentally validated by read pairs
DIP0135	experimentally validated
DIP0136	experimentally validated
DIP0137	experimentally validated by read pairs
DIP0140	experimentally validated
DIP0143	experimentally validated
DIP0145	experimentally validated by read pairs
DIP0152	experimentally validated
DIP0153	experimentally validated
DIP0154	experimentally validated
DIP0158	experimentally validated
DIP0163	experimentally validated
DIP0167	experimentally validated by read pairs
DIP0168	experimentally validated by read pairs
DIP0169	experimentally validated
DIP0173	experimentally validated
DIP0176	experimentally validated
DIP0177	experimentally validated
DIP0178	experimentally validated
DIP0179	experimentally validated by read pairs
DIP0180	experimentally validated
DIP0181	experimentally validated by read pairs
DIP0182	experimentally validated by read pairs
DIP0187	experimentally validated by read pairs
DIP0188	experimentally validated
DIP0189	experimentally validated by read pairs
DIP0190	experimentally validated by read pairs
DIP0210	experimentally validated by read pairs
DIP0211	experimentally validated by read pairs
DIP0222	experimentally validated
DIP0223	experimentally validated by read pairs
DIP0224	experimentally validated by read pairs
DIP0225	experimentally validated
DIP0226	experimentally validated by read pairs
DIP0229	experimentally validated by read pairs
DIP0232	experimentally validated by read pairs
DIP0233	experimentally validated by read pairs
DIP0234	experimentally validated by read pairs
DIP0235	experimentally validated
DIP0242	experimentally validated by read pairs
DIP0243	experimentally validated by read pairs
DIP0244	experimentally validated by read pairs
DIP0245	experimentally validated
DIP0248	experimentally validated
DIP0253	experimentally validated
DIP0254	experimentally validated
DIP0255	experimentally validated by read pairs
DIP0256	experimentally validated by read pairs
DIP0266	experimentally validated by read pairs
DIP0267	experimentally validated
DIP0268	experimentally validated by read pairs
DIP0276	experimentally validated by read pairs
DIP0277	experimentally validated
DIP0278	experimentally validated
DIP0279	experimentally validated
DIP0280	experimentally validated
DIP0281	experimentally validated
DIP0294	experimentally validated
DIP0295	experimentally validated
DIP0296	experimentally validated
DIP0297	experimentally validated
DIP0298	experimentally validated
DIP0303	experimentally validated
DIP0308	experimentally validated by read pairs
DIP0309	experimentally validated
DIP0310	experimentally validated
DIP0311	experimentally validated by read pairs
DIP0319	experimentally validated by read pairs
DIP0320	experimentally validated
DIP0326	experimentally validated
DIP0327	experimentally validated
DIP0328	experimentally validated by read pairs
DIP0329	experimentally validated
DIP0330	experimentally validated by read pairs
DIP0331	experimentally validated by read pairs
DIP0332	experimentally validated
DIP0333	experimentally validated by read pairs
DIP0334	experimentally validated
DIP0335	experimentally validated by read pairs
DIP0336	experimentally validated by read pairs
DIP0337	experimentally validated by read pairs
DIP0348	experimentally validated by read pairs
DIP0349	experimentally validated by read pairs
DIP0350	experimentally validated by read pairs
DIP0351	experimentally validated
DIP0356	experimentally validated by read pairs
DIP0357	experimentally validated
DIP0358	experimentally validated by read pairs
DIP0359	experimentally validated
DIP0365	experimentally validated
DIP0366	experimentally validated by read pairs
DIP0367	experimentally validated by read pairs
DIP0368	experimentally validated
DIP0369	experimentally validated
DIP0373	experimentally validated by read pairs
DIP0384	experimentally validated
DIP0392	experimentally validated by read pairs
DIP0397	experimentally validated
DIP0398	experimentally validated by read pairs
DIP0399	experimentally validated
DIP0404	experimentally validated by read pairs
DIP0405	experimentally validated by read pairs
DIP0406	experimentally validated
DIP0417	experimentally validated
DIP0418	experimentally validated
DIP0419	experimentally validated by read pairs
DIP0429	experimentally validated
DIP0430	experimentally validated
DIP0431	experimentally validated
DIP0452	experimentally validated
DIP0455	experimentally validated
DIP0456	experimentally validated by read pairs
DIP0457	experimentally validated by read pairs
DIP0464	experimentally validated by read pairs
DIP0465	experimentally validated
DIP0466	experimentally validated
DIP0469	experimentally validated
DIP0470	experimentally validated
DIP0471	experimentally validated
DIP0502	experimentally validated
DIP0503	experimentally validated
DIP0510	experimentally validated
DIP0515	experimentally validated
DIP0516	experimentally validated by read pairs
DIP0522	experimentally validated by read pairs
DIP0523	experimentally validated by read pairs
DIP0530	experimentally validated
DIP0534	experimentally validated
DIP0537	experimentally validated by read pairs
DIP0538	experimentally validated by read pairs
DIP0539	experimentally validated
DIP0542	experimentally validated by read pairs
DIP0543	experimentally validated
DIP0544	experimentally validated
DIP0545	experimentally validated
DIP0551	experimentally validated
DIP0552	experimentally validated by read pairs
DIP0553	experimentally validated
DIP0556	experimentally validated by read pairs
DIP0557	experimentally validated by read pairs
DIP0563	experimentally validated
DIP0567	experimentally validated
DIP0570	experimentally validated by read pairs
DIP0571	experimentally validated
DIP0579	experimentally validated
DIP0589	experimentally validated
DIP0594	experimentally validated
DIP0595	experimentally validated
DIP0596	experimentally validated by read pairs
DIP0597	experimentally validated by read pairs
DIP0598	experimentally validated
DIP0601	experimentally validated by read pairs
DIP0602	experimentally validated by read pairs
DIP0605	experimentally validated
DIP0606	experimentally validated
DIP0607	experimentally validated
DIP0611	experimentally validated by read pairs
DIP0629	experimentally validated
DIP0630	experimentally validated by read pairs
DIP0631	experimentally validated
DIP0634	experimentally validated
DIP0635	experimentally validated
DIP0636	experimentally validated
DIP0637	experimentally validated by read pairs
DIP0638	experimentally validated
DIP0639	experimentally validated
DIP0640	experimentally validated by read pairs
DIP0641	experimentally validated by read pairs
DIP0642	experimentally validated
DIP0643	experimentally validated
DIP0646	experimentally validated
DIP0649	experimentally validated
DIP0650	experimentally validated
DIP0651	experimentally validated
DIP0652	experimentally validated by read pairs
DIP0656	experimentally validated
DIP0657	experimentally validated
DIP0658	experimentally validated
DIP0659	experimentally validated
DIP0660	experimentally validated
DIP0668	experimentally validated
DIP0669	experimentally validated
DIP0676	experimentally validated
DIP0681	experimentally validated
DIP0682	experimentally validated
DIP0683	experimentally validated by read pairs
DIP0684	experimentally validated
DIP0685	experimentally validated
DIP0686	experimentally validated
DIP0690	experimentally validated
DIP0691	experimentally validated
DIP0698	experimentally validated
DIP0699	experimentally validated
DIP0700	experimentally validated
DIP0707	experimentally validated by read pairs
DIP0708	experimentally validated
DIP0711	experimentally validated
DIP0712	experimentally validated by read pairs
DIP0713	experimentally validated by read pairs
DIP0715	experimentally validated
DIP0718	experimentally validated
DIP0727	experimentally validated by read pairs
DIP0728	experimentally validated
DIP0729	experimentally validated
DIP0730	experimentally validated
DIP0733	experimentally validated
DIP0738	experimentally validated
DIP0743	experimentally validated by read pairs
DIP0746	experimentally validated
DIP0747	experimentally validated by read pairs
DIP0751	experimentally validated by read pairs
DIP0752	experimentally validated by read pairs
DIP0757	experimentally validated by read pairs
DIP0758	experimentally validated by read pairs
DIP0759	experimentally validated
DIP0763	experimentally validated
DIP0764	experimentally validated by read pairs
DIP0766	experimentally validated
DIP0774	experimentally validated
DIP0775	experimentally validated
DIP0776	experimentally validated
DIP0779	experimentally validated
DIP0780	experimentally validated
DIP0781	experimentally validated by read pairs
DIP0784	experimentally validated by read pairs
DIP0785	experimentally validated
DIP0786	experimentally validated
DIP0787	experimentally validated
DIP0792	experimentally validated
DIP0793	experimentally validated by read pairs
DIP0794	experimentally validated by read pairs
DIP0798	experimentally validated by read pairs
DIP0799	experimentally validated by read pairs
DIP0800	experimentally validated by read pairs
DIP0801	experimentally validated by read pairs
DIP0802	experimentally validated
DIP0818	experimentally validated by read pairs
DIP0826	experimentally validated
DIP0827	experimentally validated
DIP0828	experimentally validated by read pairs
DIP0829	experimentally validated
DIP0830	experimentally validated
DIP0831	experimentally validated
DIP0832	experimentally validated
DIP0833	experimentally validated
DIP0834	experimentally validated
DIP0835	experimentally validated
DIP0836	experimentally validated
DIP0840	experimentally validated by read pairs
DIP0843	experimentally validated by read pairs
DIP0844	experimentally validated by read pairs
DIP0845	experimentally validated
DIP0846	experimentally validated by read pairs
DIP0847	experimentally validated
DIP0859	experimentally validated
DIP0868	experimentally validated by read pairs
DIP0869	experimentally validated
DIP0870	experimentally validated by read pairs
DIP0885	experimentally validated
DIP0889	experimentally validated by read pairs
DIP0890	experimentally validated by read pairs
DIP0892	experimentally validated by read pairs
DIP0898	experimentally validated by read pairs
DIP0899	experimentally validated by read pairs
DIP0900	experimentally validated
DIP0901	experimentally validated
DIP0902	experimentally validated by read pairs
DIP0905	experimentally validated by read pairs
DIP0906	experimentally validated by read pairs
DIP0914	experimentally validated
DIP0917	experimentally validated
DIP0921	experimentally validated by read pairs
DIP0922	experimentally validated
DIP0923	experimentally validated
DIP0926	experimentally validated
DIP0931	experimentally validated
DIP0932	experimentally validated
DIP0933	experimentally validated
DIP0934	experimentally validated
DIP0935	experimentally validated
DIP0938	experimentally validated
DIP0939	experimentally validated
DIP0940	experimentally validated
DIP0943	experimentally validated
DIP0944	experimentally validated by read pairs
DIP0945	experimentally validated
DIP0948	experimentally validated
DIP0949	experimentally validated by read pairs
DIP0950	experimentally validated
DIP0951	experimentally validated
DIP0952	experimentally validated by read pairs
DIP0977	experimentally validated by read pairs
DIP0978	experimentally validated by read pairs
DIP0992	experimentally validated
DIP0993	experimentally validated
DIP1002	experimentally validated
DIP1005	experimentally validated by read pairs
DIP1006	experimentally validated
DIP1010	experimentally validated
DIP1018	experimentally validated
DIP1019	experimentally validated
DIP1020	experimentally validated by read pairs
DIP1021	experimentally validated by read pairs
DIP1022	experimentally validated
DIP1027	experimentally validated
DIP1028	experimentally validated
DIP1029	experimentally validated by read pairs
DIP1038	experimentally validated by read pairs
DIP1046	experimentally validated
DIP1057	experimentally validated
DIP1058	experimentally validated
DIP1062	experimentally validated
DIP1063	experimentally validated
DIP1064	experimentally validated
DIP1072	experimentally validated
DIP1073	experimentally validated
DIP1076	experimentally validated
DIP1077	experimentally validated
DIP1078	experimentally validated
DIP1081	experimentally validated
DIP1082	experimentally validated
DIP1083	experimentally validated
DIP1087	experimentally validated
DIP1088	experimentally validated
DIP1089	experimentally validated
DIP1090	experimentally validated
DIP1091	experimentally validated by read pairs
DIP1092	experimentally validated
DIP1093	experimentally validated
DIP1094	experimentally validated
DIP1095	experimentally validated
DIP1096	experimentally validated by read pairs
DIP1097	experimentally validated
DIP1100	experimentally validated
DIP1104	experimentally validated by read pairs
DIP1105	experimentally validated
DIP1114	experimentally validated
DIP1115	experimentally validated
DIP1116	experimentally validated
DIP1117	experimentally validated
DIP1118	experimentally validated by read pairs
DIP1119	experimentally validated
DIP1122	experimentally validated by read pairs
DIP1125	experimentally validated
DIP1126	experimentally validated
DIP1129	experimentally validated by read pairs
DIP1132	experimentally validated
DIP1140	experimentally validated by read pairs
DIP1141	experimentally validated by read pairs
DIP1146	experimentally validated by read pairs
DIP1147	experimentally validated
DIP1148	experimentally validated
DIP1149	experimentally validated by read pairs
DIP1150	experimentally validated by read pairs
DIP1151	experimentally validated
DIP1152	experimentally validated
DIP1153	experimentally validated
DIP1154	experimentally validated
DIP1155	experimentally validated
DIP1156	experimentally validated by read pairs
DIP1157	experimentally validated
DIP1158	experimentally validated
DIP1159	experimentally validated
DIP1163	experimentally validated
DIP1164	experimentally validated
DIP1167	experimentally validated by read pairs
DIP1182	experimentally validated
DIP1189	experimentally validated by read pairs
DIP1190	experimentally validated by read pairs
DIP1198	experimentally validated
DIP1199	experimentally validated
DIP1200	experimentally validated
DIP1203	experimentally validated
DIP1204	experimentally validated
DIP1207	experimentally validated
DIP1213	experimentally validated
DIP1214	experimentally validated
DIP1215	experimentally validated by read pairs
DIP1216	experimentally validated
DIP1217	experimentally validated
DIP1218	experimentally validated
DIP1219	experimentally validated
DIP1221	experimentally validated by read pairs
DIP1225	experimentally validated
DIP1230	experimentally validated by read pairs
DIP1240	experimentally validated
DIP1251	experimentally validated by read pairs
DIP1252	experimentally validated
DIP1253	experimentally validated
DIP1254	experimentally validated
DIP1255	experimentally validated
DIP1256	experimentally validated by read pairs
DIP1265	experimentally validated
DIP1266	experimentally validated by read pairs
DIP1270	experimentally validated by read pairs
DIP1271	experimentally validated by read pairs
DIP1279	experimentally validated
DIP1280	experimentally validated
DIP1281	experimentally validated
DIP1282	experimentally validated by read pairs
DIP1283	experimentally validated
DIP1296A	experimentally validated by read pairs
DIP1300	experimentally validated
DIP1301	experimentally validated
DIP1302	experimentally validated
DIP1307	experimentally validated by read pairs
DIP1310	experimentally validated
DIP1311	experimentally validated by read pairs
DIP1326	experimentally validated by read pairs
DIP1327	experimentally validated by read pairs
DIP1346	experimentally validated
DIP1347	experimentally validated
DIP1348	experimentally validated
DIP1349	experimentally validated
DIP1350	experimentally validated
DIP1353	experimentally validated
DIP1354	experimentally validated
DIP1358	experimentally validated by read pairs
DIP1359	experimentally validated
DIP1363	experimentally validated
DIP1373	experimentally validated by read pairs
DIP1378	experimentally validated
DIP1379	experimentally validated
DIP1388	experimentally validated
DIP1389	experimentally validated by read pairs
DIP1394	experimentally validated
DIP1397	experimentally validated
DIP1398	experimentally validated by read pairs
DIP1401	experimentally validated
DIP1402	experimentally validated
DIP1403	experimentally validated
DIP1404	experimentally validated
DIP1405	experimentally validated by read pairs
DIP1406	experimentally validated by read pairs
DIP1407	experimentally validated
DIP1413	experimentally validated
DIP1416	experimentally validated by read pairs
DIP1421	experimentally validated
DIP1422	experimentally validated
DIP1423	experimentally validated
DIP1424	experimentally validated
DIP1425	experimentally validated
DIP1426	experimentally validated
DIP1427	experimentally validated
DIP1428	experimentally validated
DIP1431	experimentally validated
DIP1435	experimentally validated
DIP1438	experimentally validated
DIP1439	experimentally validated
DIP1444	experimentally validated
DIP1445	experimentally validated
DIP1446	experimentally validated
DIP1451	experimentally validated
DIP1455	experimentally validated
DIP1456	experimentally validated by read pairs
DIP1459	experimentally validated
DIP1460	experimentally validated by read pairs
DIP1461	experimentally validated
DIP1462	experimentally validated
DIP1467	experimentally validated
DIP1468	experimentally validated
DIP1471	experimentally validated
DIP1477	experimentally validated by read pairs
DIP1478	experimentally validated
DIP1481	experimentally validated
DIP1482	experimentally validated
DIP1483	experimentally validated
DIP1484	experimentally validated
DIP1485	experimentally validated
DIP1493	experimentally validated by read pairs
DIP1494	experimentally validated
DIP1498	experimentally validated
DIP1501	experimentally validated
DIP1502	experimentally validated
DIP1503	experimentally validated
DIP1504	experimentally validated by read pairs
DIP1507	experimentally validated by read pairs
DIP1508	experimentally validated
DIP1509	experimentally validated by read pairs
DIP1510	experimentally validated
DIP1517	experimentally validated by read pairs
DIP1518	experimentally validated by read pairs
DIP1519	experimentally validated
DIP1520	experimentally validated
DIP1521	experimentally validated by read pairs
DIP1522	experimentally validated by read pairs
DIP1523	experimentally validated
DIP1525	experimentally validated by read pairs
DIP1526	experimentally validated by read pairs
DIP1527	experimentally validated
DIP1532	experimentally validated
DIP1533	experimentally validated
DIP1536	experimentally validated
DIP1538	experimentally validated
DIP1539	experimentally validated
DIP1547	experimentally validated
DIP1548	experimentally validated
DIP1549	experimentally validated
DIP1552	experimentally validated
DIP1553	experimentally validated
DIP1556	experimentally validated by read pairs
DIP1561	experimentally validated
DIP1562	experimentally validated
DIP1569	experimentally validated by read pairs
DIP1570	experimentally validated
DIP1573	experimentally validated by read pairs
DIP1574	experimentally validated by read pairs
DIP1575	experimentally validated
DIP1575A	experimentally validated
DIP1581	experimentally validated by read pairs
DIP1585	experimentally validated
DIP1586	experimentally validated
DIP1587	experimentally validated
DIP1588	experimentally validated
DIP1589	experimentally validated
DIP1590	experimentally validated
DIP1592	experimentally validated by read pairs
DIP1607	experimentally validated
DIP1608	experimentally validated
DIP1609	experimentally validated
DIP1610	experimentally validated
DIP1611	experimentally validated
DIP1614	experimentally validated
DIP1615	experimentally validated
DIP1616	experimentally validated
DIP1622	experimentally validated
DIP1623	experimentally validated by read pairs
DIP1630	experimentally validated
DIP1631	experimentally validated
DIP1636	experimentally validated
DIP1637	experimentally validated
DIP1638	experimentally validated
DIP1639	experimentally validated
DIP1643	experimentally validated
DIP1644	experimentally validated
DIP1645	experimentally validated by read pairs
DIP1650	experimentally validated by read pairs
DIP1656	experimentally validated
DIP1657	experimentally validated by read pairs
DIP1658	experimentally validated
DIP1659	experimentally validated
DIP1660	experimentally validated
DIP1661	experimentally validated
DIP1666	experimentally validated
DIP1667	experimentally validated
DIP1668	experimentally validated
DIP1669	experimentally validated
DIP1672	experimentally validated
DIP1673	experimentally validated
DIP1674	experimentally validated by read pairs
DIP1685	experimentally validated by read pairs
DIP1686	experimentally validated
DIP1687	experimentally validated
DIP1688	experimentally validated by read pairs
DIP1689	experimentally validated
DIP1690	experimentally validated
DIP1691	experimentally validated
DIP1694	experimentally validated by read pairs
DIP1697	experimentally validated
DIP1698	experimentally validated
DIP1705	experimentally validated
DIP1709	experimentally validated by read pairs
DIP1710	experimentally validated
DIP1724	experimentally validated by read pairs
DIP1725	experimentally validated
DIP1726	experimentally validated
DIP1729	experimentally validated
DIP1732	experimentally validated by read pairs
DIP1733	experimentally validated by read pairs
DIP1734	experimentally validated
DIP1739	experimentally validated by read pairs
DIP1744	experimentally validated
DIP1750	experimentally validated by read pairs
DIP1751	experimentally validated
DIP1758	experimentally validated by read pairs
DIP1759	experimentally validated
DIP1760	experimentally validated by read pairs
DIP1763	experimentally validated
DIP1764	experimentally validated
DIP1765	experimentally validated
DIP1766	experimentally validated
DIP1782	experimentally validated
DIP1783	experimentally validated
DIP1788	experimentally validated
DIP1789	experimentally validated
DIP1790	experimentally validated by read pairs
DIP1793	experimentally validated
DIP1794	experimentally validated
DIP1795	experimentally validated by read pairs
DIP1798	experimentally validated
DIP1803	experimentally validated
DIP1804	experimentally validated by read pairs
DIP1805	experimentally validated by read pairs
DIP1810	experimentally validated by read pairs
DIP1814	experimentally validated by read pairs
DIP1815	experimentally validated by read pairs
DIP1816	experimentally validated by read pairs
DIP1817	experimentally validated by read pairs
DIP1817A	experimentally validated
DIP1818	experimentally validated by read pairs
DIP1819	experimentally validated by read pairs
DIP1820	experimentally validated by read pairs
DIP1820A	experimentally validated
DIP1821	experimentally validated by read pairs
DIP1822	experimentally validated by read pairs
DIP1823	experimentally validated by read pairs
DIP1824	experimentally validated by read pairs
DIP1825	experimentally validated by read pairs
DIP1826	experimentally validated by read pairs
DIP1827	experimentally validated by read pairs
DIP1828	experimentally validated by read pairs
DIP1829	experimentally validated by read pairs
DIP1830	experimentally validated by read pairs
DIP1831	experimentally validated by read pairs
DIP1832	experimentally validated by read pairs
DIP1833	experimentally validated by read pairs
DIP1837	experimentally validated by read pairs
DIP1838	experimentally validated by read pairs
DIP1840	experimentally validated
DIP1847	experimentally validated
DIP1861	experimentally validated by read pairs
DIP1864	experimentally validated
DIP1865	experimentally validated
DIP1866	experimentally validated
DIP1869	experimentally validated
DIP1872	experimentally validated
DIP1873	experimentally validated
DIP1879	experimentally validated
DIP1887	experimentally validated
DIP1888	experimentally validated
DIP1889	experimentally validated
DIP1890	experimentally validated
DIP1891	experimentally validated
DIP1892	experimentally validated
DIP1893	experimentally validated
DIP1896	experimentally validated by read pairs
DIP1897	experimentally validated by read pairs
DIP1902	experimentally validated
DIP1905	experimentally validated
DIP1906	experimentally validated
DIP1911	experimentally validated
DIP1912	experimentally validated
DIP1913	experimentally validated by read pairs
DIP1915	experimentally validated
DIP1916	experimentally validated
DIP1917	experimentally validated by read pairs
DIP1918	experimentally validated
DIP1921	experimentally validated
DIP1922	experimentally validated
DIP1927	experimentally validated
DIP1932	experimentally validated
DIP1937	experimentally validated by read pairs
DIP1938	experimentally validated by read pairs
DIP1939	experimentally validated by read pairs
DIP1940	experimentally validated by read pairs
DIP1944	experimentally validated by read pairs
DIP1947	experimentally validated by read pairs
DIP1948	experimentally validated
DIP1949	experimentally validated by read pairs
DIP1950	experimentally validated by read pairs
DIP1951	experimentally validated by read pairs
DIP1952	experimentally validated
DIP1953	experimentally validated by read pairs
DIP1955	experimentally validated by read pairs
DIP1956	experimentally validated by read pairs
DIP1957	experimentally validated by read pairs
DIP1962	experimentally validated by read pairs
DIP1963	experimentally validated by read pairs
DIP1975	experimentally validated
DIP1976	experimentally validated
DIP1977	experimentally validated
DIP1978	experimentally validated
DIP1979	experimentally validated
DIP1980	experimentally validated
DIP1981	experimentally validated
DIP1984	experimentally validated
DIP1987	experimentally validated
DIP1988	experimentally validated by read pairs
DIP1991	experimentally validated by read pairs
DIP1992	experimentally validated by read pairs
DIP2006	experimentally validated
DIP2007	experimentally validated by read pairs
DIP2014	experimentally validated
DIP2015	experimentally validated
DIP2016	experimentally validated
DIP2017	experimentally validated
DIP2018	experimentally validated by read pairs
DIP2019	experimentally validated
DIP2020	experimentally validated
DIP2021	experimentally validated by read pairs
DIP2022	experimentally validated by read pairs
DIP2023	experimentally validated by read pairs
DIP2024	experimentally validated by read pairs
DIP2025	experimentally validated
DIP2030	experimentally validated
DIP2031	experimentally validated by read pairs
DIP2032	experimentally validated
DIP2033	experimentally validated by read pairs
DIP2036	experimentally validated
DIP2056	experimentally validated by read pairs
DIP2057	experimentally validated
DIP2058	experimentally validated
DIP2059	experimentally validated by read pairs
DIP2062	experimentally validated
DIP2063	experimentally validated
DIP2064	experimentally validated by read pairs
DIP2065	experimentally validated by read pairs
DIP2066	experimentally validated by read pairs
DIP2067	experimentally validated by read pairs
DIP2068	experimentally validated by read pairs
DIP2069	experimentally validated
DIP2070	experimentally validated
DIP2071	experimentally validated
DIP2074	experimentally validated
DIP2075	experimentally validated by read pairs
DIP2080	experimentally validated
DIP2081	experimentally validated
DIP2082	experimentally validated
DIP2083	experimentally validated by read pairs
DIP2085	experimentally validated by read pairs
DIP2086	experimentally validated
DIP2093	experimentally validated
DIP2094	experimentally validated
DIP2100	experimentally validated by read pairs
DIP2101	experimentally validated by read pairs
DIP2104	experimentally validated
DIP2105	experimentally validated
DIP2108	experimentally validated
DIP2109	experimentally validated by read pairs
DIP2110	experimentally validated
DIP2111	experimentally validated
DIP2112	experimentally validated by read pairs
DIP2113	experimentally validated by read pairs
DIP2114	experimentally validated by read pairs
DIP2115	experimentally validated
DIP2116	experimentally validated
DIP2121	experimentally validated
DIP2122	experimentally validated
DIP2123	experimentally validated by read pairs
DIP2124	experimentally validated by read pairs
DIP2129	experimentally validated
DIP2130	experimentally validated by read pairs
DIP2131	experimentally validated by read pairs
DIP2132	experimentally validated by read pairs
DIP2133	experimentally validated
DIP2134	experimentally validated
DIP2135	experimentally validated
DIP2136	experimentally validated
DIP2152	experimentally validated by read pairs
DIP2153	experimentally validated by read pairs
DIP2154	experimentally validated by read pairs
DIP2155	experimentally validated
DIP2162	experimentally validated by read pairs
DIP2163	experimentally validated by read pairs
DIP2164	experimentally validated by read pairs
DIP2165	experimentally validated by read pairs
DIP2175	experimentally validated by read pairs
DIP2178	experimentally validated
DIP2179	experimentally validated by read pairs
DIP2180	experimentally validated
DIP2190	experimentally validated
DIP2194	experimentally validated
DIP2202	experimentally validated
DIP2207	experimentally validated
DIP2218	experimentally validated
DIP2222	experimentally validated by read pairs
DIP2223	experimentally validated by read pairs
DIP2226	experimentally validated by read pairs
DIP2227	experimentally validated
DIP2228	experimentally validated
DIP2233	experimentally validated
DIP2234	experimentally validated
DIP2249	experimentally validated
DIP2250	experimentally validated
DIP2251	experimentally validated
DIP2252	experimentally validated by read pairs
DIP2255	experimentally validated
DIP2256	experimentally validated
DIP2260	experimentally validated
DIP2261	experimentally validated
DIP2262	experimentally validated
DIP2265	experimentally validated
DIP2266	experimentally validated
DIP2267	experimentally validated
DIP2268	experimentally validated by read pairs
DIP2269	experimentally validated
DIP2270	experimentally validated
DIP2273	experimentally validated
DIP2274	experimentally validated
DIP2275	experimentally validated
DIP2276	experimentally validated
DIP2277	experimentally validated by read pairs
DIP2281	experimentally validated by read pairs
DIP2282	experimentally validated
DIP2284	experimentally validated
DIP2285	experimentally validated
DIP2286	experimentally validated
DIP2287	experimentally validated by read pairs
DIP2288	experimentally validated
DIP2289	experimentally validated by read pairs
DIP2290	experimentally validated by read pairs
DIP2291	experimentally validated by read pairs
DIP2295	experimentally validated
DIP2300	experimentally validated
DIP2301	experimentally validated
DIP2302	experimentally validated
DIP2303	experimentally validated
DIP2306	experimentally validated
DIP2307	experimentally validated by read pairs
DIP2308	experimentally validated
DIP2309	experimentally validated by read pairs
DIP2310	experimentally validated by read pairs
DIP2311	experimentally validated
DIP2315	experimentally validated by read pairs
DIP2317	experimentally validated by read pairs
DIP2318	experimentally validated by read pairs
DIP2319	experimentally validated
DIP2320	experimentally validated
DIP2321	experimentally validated by read pairs
DIP2325	experimentally validated
DIP2328	experimentally validated
DIP2329	experimentally validated
DIP2330	experimentally validated
DIP2331	experimentally validated by read pairs
DIP2339	experimentally validated
DIP2340	experimentally validated by read pairs
DIP2344	experimentally validated
DIP2345	experimentally validated
DIP2346	experimentally validated
DIP2347	experimentally validated by read pairs
DIP2348	experimentally validated by read pairs
DIP2349	experimentally validated by read pairs
DIP2350	experimentally validated
DIP2358	experimentally validated
DIP2371	experimentally validated by read pairs
DIP2372	experimentally validated by read pairs
DIP2378	experimentally validated
DIP2379	experimentally validated
