# Supplementary material for: Transcriptome sequencing of the human pathogen Corynebacterium diphtheriae NCTC 13129 provides detailed insights into its transcriptional landscape and into DtxR-mediated transcriptional regulation
Source: BMC Genomics. 2018 Jan 25;19:82. doi: 10.1186/s12864-018-4481-8 (PMC5784534; doi:10.1186/s12864-018-4481-8)
Supplement: Supplementary file 9 — List of differentially transcribed genes. (XLSX 418 kb) [file 12864_2018_4481_MOESM9_ESM.xlsx]

## Sheet: DESeq2_Results_Differentially_transcribed_genes
Feature	Name	Gene Product	Start	Stop	Length in bp	Strand	baseMean	log2FoldChange	lfcSE	stat	pvalue	padj
DIP0012	lldP	L-lactate permease	14662	12992	1671	Rev	495.588	1.78671	0.35795	4.9915	5.99116e-07	7.50384e-06
DIP0013		hypothetical protein	15159	15632	474	Fwd	850.554	2.20865	0.416367	5.30457	1.12941e-07	1.67345e-06
DIP0014		putative membrane protein	15721	17364	1644	Fwd	574.782	2.72995	0.248609	10.9809	4.72266e-28	3.45363e-26
DIP0015		putative transport system; ATP-binding protein	17354	19000	1647	Fwd	674.681	3.01748	0.340071	8.87309	7.1143e-19	3.29145e-17
DIP0017		hypothetical protein	19865	20029	165	Fwd	28.4866	2.25082	0.442687	5.08446	3.68681e-07	4.80344e-06
DIP0018		hypothetical protein	20524	20721	198	Fwd	15.1068	1.33609	0.484463	2.75788	0.00581784	0.0195974
DIP0024		hypothetical protein	24825	24217	609	Rev	2213.2	-1.46617	0.180558	-8.12023	4.65313e-16	1.78791e-14
DIP0029	thiC	thiamine biosynthesis protein ThiC	27567	29366	1800	Fwd	88.3595	1.82303	0.297441	6.12903	8.84183e-10	1.92735e-08
DIP0030	thiE	thiamine-phosphate pyrophosphorylase	29350	30018	669	Fwd	31.1123	2.50741	0.429046	5.84415	5.0917e-09	9.16102e-08
DIP0031	thiO	putative thiamine biosynthesis oxidoreductase	30015	31103	1089	Fwd	21.4469	1.32464	0.486176	2.72462	0.00643759	0.0211814
DIP0047		putative transposase	42614	41066	1527	Rev	23.8788	1.1465	0.45415	2.52451	0.0115861	0.0340367
DIP0076		hypothetical protein	66426	66797	372	Fwd	69.3577	1.17848	0.294858	3.99677	6.42122e-05	0.000459209
DIP0077		hypothetical protein	66921	67721	801	Fwd	32.8406	2.17405	0.458165	4.74513	2.08371e-06	2.35013e-05
DIP0078		hypothetical protein	67740	68582	843	Fwd	19.8621	1.42832	0.566826	2.51985	0.0117405	0.0343186
DIP0085		putative membrane protein	72360	71845	516	Rev	89.0152	1.13978	0.258413	4.41069	1.0304e-05	9.01903e-05
DIP0086		putative regulatory protein	72664	72365	300	Rev	69.239	1.90414	0.278141	6.84597	7.59595e-12	2.05e-10
DIP0108	irp6A	ferrisiderophore receptor Irp6A	88041	89228	1188	Fwd	16792.9	2.56361	0.406668	6.30393	2.90183e-10	6.6449e-09
DIP0109	irp6B	membrane protein permease Irp6B	89229	90272	1044	Fwd	6689.15	2.8171	0.384808	7.32077	2.46543e-13	7.98448e-12
DIP0110	irp6C	ATP-binding protein Irp6C	90274	91032	759	Fwd	4178.79	2.61914	0.399936	6.5489	5.79618e-11	1.41273e-09
DIP0111		putative lipoprotein	91122	92600	1479	Fwd	930.556	1.64681	0.202167	8.14579	3.76826e-16	1.47287e-14
DIP0116		putative membrane protein	96881	96123	759	Rev	162.24	-2.7101	0.485967	-5.57671	2.45116e-08	4.11612e-07
DIP0122		putative siderophore binding protein	101238	101792	555	Fwd	154.254	-1.012	0.331547	-3.05235	0.00227055	0.00911031
DIP0123		hypothetical protein	102787	101789	999	Rev	182.002	2.15604	0.368532	5.85036	4.90518e-09	8.96777e-08
DIP0134		putative DNA-repair protein	113937	114524	588	Fwd	149.539	1.93578	0.388943	4.97702	6.4572e-07	7.99917e-06
DIP0135		putative oxidoreductase	114529	115257	729	Fwd	433.168	1.49965	0.210033	7.14007	9.32845e-13	2.85778e-11
DIP0137		hypothetical protein	116687	116460	228	Rev	138.047	1.62263	0.313074	5.1829	2.18463e-07	3.03838e-06
DIP0139		hypothetical protein	117379	117050	330	Rev	288.176	1.30146	0.311503	4.178	2.94084e-05	0.000232296
DIP0141		hypothetical protein	118089	118232	144	Fwd	45.8915	1.61729	0.394505	4.09955	4.13954e-05	0.000313857
DIP0142		transposase or inactivated derivative	118306	118980	675	Fwd	119.1	2.56814	0.31645	8.11548	4.83878e-16	1.82825e-14
DIP0145		hypothetical protein	120265	120068	198	Rev	23.5728	1.08506	0.43284	2.50684	0.0121815	0.0352239
DIP0146		putative integral membrane protein	120487	120867	381	Fwd	18.4765	1.38389	0.431809	3.20487	0.00135123	0.00602998
DIP0153		hypothetical protein	123927	124553	627	Fwd	70.0582	1.01966	0.37239	2.73815	0.00617866	0.0205986
DIP0167		hypothetical protein	139604	140383	780	Fwd	97.1593	1.00004	0.349062	2.86493	0.00417099	0.0150328
DIP0171	iutC	ABC-type iron uptake system membrane protein	143404	144303	900	Fwd	181.357	1.09696	0.378663	2.89692	0.00376841	0.0139137
DIP0172	iutD	ABC-type iron uptake system membrane protein	144300	145151	852	Fwd	207.8	1.27629	0.238221	5.35758	8.4343e-08	1.27526e-06
DIP0173	iutE	ABC-type iron uptake system substrate-binding protein	145272	146273	1002	Fwd	603.704	-1.76137	0.262183	-6.71809	1.84117e-11	4.58674e-10
DIP0176		hypothetical protein	148133	149326	1194	Fwd	544.084	1.02022	0.15811	6.45257	1.09966e-10	2.59679e-09
DIP0179		putative membrane protein	152426	154000	1575	Fwd	83.486	1.23153	0.31901	3.86046	0.000113172	0.000743653
DIP0182		putative phage integrase	156826	155600	1227	Rev	225.044	2.45435	0.31252	7.85342	4.04829e-15	1.43398e-13
DIP0183		putative transcriptional regulator	157948	156926	1023	Rev	695.807	2.57351	0.204691	12.5727	2.98396e-36	3.22125e-34
DIP0184		hypothetical protein	158523	157960	564	Rev	754.729	3.08187	0.185577	16.6069	6.20779e-62	2.81461e-59
DIP0185		hypothetical protein	159025	158618	408	Rev	246.056	1.82183	0.27009	6.74526	1.52748e-11	3.935e-10
DIP0186		hypothetical protein	159196	159035	162	Rev	122.911	1.65193	0.324222	5.09507	3.48617e-07	4.56829e-06
DIP0189		hypothetical protein	160470	160961	492	Fwd	8.23799	1.46069	0.572082	2.55329	0.010671	0.0317887
DIP0190		putative anti-repressor protein	160942	161760	819	Fwd	12.5689	1.83692	0.61045	3.00912	0.00262003	0.0103298
DIP0199		hypothetical protein	165352	165966	615	Fwd	55.76	1.03795	0.335191	3.0966	0.00195756	0.00808339
DIP0200		hypothetical protein	166018	166335	318	Fwd	23.0468	1.69203	0.411048	4.11638	3.84869e-05	0.000295762
DIP0203		hypothetical protein	168436	169686	1251	Fwd	71.282	1.49481	0.319588	4.67731	2.90657e-06	3.06474e-05
DIP0204		putative phage prohead protease	169683	170726	1044	Fwd	59.0444	1.18998	0.313226	3.79911	0.000145217	0.000911449
DIP0205		putative phage capsid protein	170723	171973	1251	Fwd	64.2466	1.37633	0.30463	4.51806	6.24102e-06	5.90573e-05
DIP0207		hypothetical protein	172195	172677	483	Fwd	28.2613	1.01511	0.40917	2.48089	0.0131054	0.03756
DIP0208		hypothetical protein	172674	173036	363	Fwd	25.4737	1.43964	0.404596	3.55823	0.000373368	0.0020695
DIP0210		hypothetical protein	173691	174638	948	Fwd	70.7359	1.16332	0.300449	3.87195	0.000107966	0.000713584
DIP0218		hypothetical protein	186059	187498	1440	Fwd	49.8843	2.06491	0.32141	6.42453	1.32278e-10	3.0915e-09
DIP0219		hypothetical protein	187501	187824	324	Fwd	10.6105	1.91903	0.582851	3.29249	0.000993044	0.00463216
DIP0220		putative membrane protein	187830	188294	465	Fwd	18.6704	2.7445	0.548637	5.0024	5.66216e-07	7.17102e-06
DIP0221		putative secreted protein	188291	188629	339	Fwd	37.5938	1.90355	0.407489	4.67141	2.99139e-06	3.13957e-05
DIP0222	tox	diphtheria toxin precursor	188979	190661	1683	Fwd	1435.84	2.07304	0.228344	9.07855	1.10026e-19	5.30701e-18
DIP0236	srtC	putative fimbrial associated sortase-like protein	200435	201373	939	Fwd	124.776	1.27383	0.297688	4.27908	1.87671e-05	0.000155843
DIP0240		hypothetical protein	206310	205903	408	Rev	77.9551	3.04371	0.434813	7.00006	2.55859e-12	7.4363e-11
DIP0241		hypothetical protein	206485	206336	150	Rev	46.7441	2.60308	0.368167	7.07038	1.54514e-12	4.67045e-11
DIP0242		putative IS element transposase	207051	206740	312	Rev	360.934	1.78503	0.358217	4.9831	6.25735e-07	7.79419e-06
DIP0243		hypothetical protein	207492	207298	195	Rev	127.356	2.55576	0.383313	6.66756	2.60089e-11	6.40892e-10
DIP0244		putative secreted protein	208117	207638	480	Rev	432.035	2.02722	0.23034	8.80098	1.35621e-18	6.14906e-17
DIP0255		hypothetical protein	219080	218871	210	Rev	9.65528	1.67559	0.604201	2.77323	0.00555022	0.0189208
DIP0266	leuA	2-isopropylmalate synthase	230267	228555	1713	Rev	100.873	1.03656	0.282435	3.67009	0.000242461	0.00144267
DIP0268		hypothetical protein	231758	232858	1101	Fwd	108.508	2.02934	0.297001	6.83278	8.3286e-12	2.19546e-10
DIP0299		putative regulatory protein	268821	269168	348	Fwd	535.015	-1.11201	0.400616	-2.77575	0.00550742	0.0188316
DIP0312		putative morphological differentiation-related protein	278791	279828	1038	Fwd	44.5414	1.49706	0.33253	4.50204	6.73036e-06	6.22765e-05
DIP0314		putative membrane protein	280915	281661	747	Fwd	13.7939	1.23687	0.512972	2.41118	0.0159009	0.0436937
DIP0331		hypothetical protein	301604	302503	900	Fwd	298.159	-1.03291	0.402584	-2.5657	0.0102966	0.0309172
DIP0350		putative secreted protease	312993	312169	825	Rev	755.585	1.08682	0.28043	3.87557	0.000106376	0.000705128
DIP0351		putative plasmid replication protein	313246	313617	372	Fwd	31.0308	1.43681	0.392143	3.664	0.000248311	0.00146977
DIP0357		putative secreted bifunctional (alpha-amylase and endo-alpha-glucosidase): starch degradation and integral membrane protein	316102	323838	7737	Fwd	3691.14	-1.80506	0.36427	-4.95528	7.22256e-07	8.85056e-06
DIP0358		acyl-CoA synthetase	325527	323875	1653	Rev	571.04	1.80232	0.213557	8.43951	3.1866e-17	1.33778e-15
DIP0370	sdhB	succinate dehydrogenase iron-sulfur protein	338150	338908	759	Fwd	5816.82	-3.51115	0.2905	-12.0866	1.24401e-33	1.08468e-31
DIP0371	sdhA	succinate dehydrogenase flavoprotein subunit	338927	340942	2016	Fwd	12090.9	-3.4364	0.277441	-12.386	3.11053e-35	3.20526e-33
DIP0372	sdhC	succinate dehydrogenase reductase iron-sulfur subunit	340942	341691	750	Fwd	4976.79	-3.48265	0.274698	-12.6781	7.82067e-37	8.86473e-35
DIP0373		hypothetical protein	341769	342119	351	Fwd	4033.24	-1.93649	0.199566	-9.70353	2.91243e-22	1.57202e-20
DIP0389	gpmA	phosphoglyceromutase	356496	357281	786	Fwd	8558.75	-1.09752	0.279883	-3.92135	8.80543e-05	0.000594104
DIP0407	hemE	uroporphyrinogen decarboxylase	373884	374918	1035	Fwd	1896.27	-2.37949	0.315058	-7.55254	4.26859e-14	1.43138e-12
DIP0408	hemG	protoporphyrinogen oxidase	374934	376286	1353	Fwd	1479.11	-2.06001	0.343704	-5.99354	2.05323e-09	4.08304e-08
DIP0415	GlyR	ArsR-family transcriptional regulator	382363	382094	270	Rev	230.779	1.78216	0.241964	7.36542	1.7659e-13	5.80189e-12
DIP0418	menA	1;4-dihydroxy-2-naphthoate octaprenyltransferase	383769	382906	864	Rev	1351.19	2.27849	0.184608	12.3423	5.35722e-35	5.06034e-33
DIP0419		hypothetical protein	383911	385020	1110	Fwd	455.375	2.92967	0.190514	15.3778	2.30799e-53	7.47458e-51
DIP0438		ABC transporter substrate-binding protein	400793	402262	1470	Fwd	280.664	1.13212	0.26186	4.32335	1.53675e-05	0.000131465
DIP0439		putative secreted protein	402263	403159	897	Fwd	104.981	1.30282	0.275739	4.72481	2.30329e-06	2.55959e-05
DIP0440		ABC transporter ATP-binding protein	403152	403880	729	Fwd	80.918	1.36927	0.268349	5.10258	3.35057e-07	4.44196e-06
DIP0462		putative membrane protein	432122	432793	672	Fwd	96.2719	1.22927	0.320022	3.84121	0.000122428	0.000781817
DIP0463		putative membrane protein	432790	433728	939	Fwd	60.7192	1.51226	0.332484	4.54838	5.40615e-06	5.21521e-05
DIP0464		hypothetical protein	434228	433725	504	Rev	521.752	-1.18656	0.249428	-4.75713	1.96367e-06	2.23701e-05
DIP0465		anaerobic ribonucleoside triphosphate reductase	436098	434314	1785	Rev	2725.02	-1.58766	0.310767	-5.10883	3.24155e-07	4.3227e-06
DIP0491		putative secreted amino acid hydrolase	456732	457760	1029	Fwd	657.456	-1.95631	0.433276	-4.51517	6.3265e-06	5.95111e-05
DIP0496		putative molybdate binding protein (partial)	463301	462759	543	Rev	1334.78	-1.32018	0.230411	-5.72968	1.00622e-08	1.7413e-07
DIP0497	narI	putative nitrate reductase gamma chain	464312	463533	780	Rev	2430.88	-1.92757	0.255247	-7.55178	4.29351e-14	1.43138e-12
DIP0498	narJ	putative nitrate reductase delta chain	464955	464326	630	Rev	1888.72	-2.17898	0.310864	-7.00944	2.39281e-12	7.13749e-11
DIP0499	narH	nitrate reductase beta chain	466608	465007	1602	Rev	5863.19	-2.19849	0.35011	-6.27941	3.39852e-10	7.70445e-09
DIP0500	narG	respiratory nitrate reductase 1 alpha chain	470330	466608	3723	Rev	17544.7	-2.32988	0.373599	-6.23633	4.47965e-10	1.00548e-08
DIP0501	narK	putative nitrate/nitrite transport system integral membrane protein	471705	470374	1332	Rev	7249.56	-2.16896	0.401701	-5.39945	6.68469e-08	1.03796e-06
DIP0511		putative lysine biosynthesis protein	480190	479270	921	Rev	986.128	-1.94682	0.237252	-8.20573	2.29185e-16	9.11514e-15
DIP0512		putative oligopeptide transport system ATP-binding protein	481057	480224	834	Rev	777.856	-1.95958	0.28909	-6.77846	1.21464e-11	3.16504e-10
DIP0513		putative oligopeptide transport system (integral membrane and ATP-binding proteins)	483051	481063	1989	Rev	2077.02	-1.94138	0.271547	-7.14933	8.72004e-13	2.70799e-11
DIP0514		putative oligopeptide transport system integral membrane protein	484016	483051	966	Rev	1284.98	-1.58178	0.288917	-5.47485	4.37887e-08	7.19341e-07
DIP0515		putative transport system secreted protein	485874	484258	1617	Rev	7299.68	-1.43766	0.345885	-4.15648	3.23184e-05	0.000251772
DIP0519		N-acetylmannosamine-6-phosphate 2-epimerase	487887	488582	696	Fwd	167.49	-1.18077	0.229031	-5.15552	2.52926e-07	3.43343e-06
DIP0520		putative deacetylase	488618	489754	1137	Fwd	318.68	-1.275	0.262882	-4.85007	1.2342e-06	1.47259e-05
DIP0521		putative isomerase	489788	490567	780	Fwd	618.351	-1.71826	0.276971	-6.20374	5.51357e-10	1.21352e-08
DIP0522	chtC	haemin transporter associated protein	492664	490628	2037	Rev	7336.29	5.24598	0.246183	21.3093	9.30803e-101	7.03377e-98
DIP0523	cirA	putative secreted protein	493763	492762	1002	Rev	1603.08	5.20708	0.240649	21.6377	7.94348e-104	9.00393e-101
DIP0534		putative sugar-binding secreted protein	502322	503563	1242	Fwd	20171.3	-1.44578	0.365403	-3.95669	7.59967e-05	0.000525257
DIP0535		putative sugar ABC transport system membrane protein	503681	505084	1404	Fwd	6337.33	-1.66903	0.353073	-4.72716	2.27682e-06	2.54263e-05
DIP0536		putative sugar ABC transport system membrane protein	505084	505962	879	Fwd	2462.47	-1.82096	0.304239	-5.9853	2.15993e-09	4.25789e-08
DIP0551	truA	tRNA pseudouridine synthase A	519770	520657	888	Fwd	133.412	1.01361	0.316136	3.20625	0.00134479	0.00601812
DIP0552		hypothetical protein	520801	522099	1299	Fwd	46.6184	1.13047	0.331771	3.40737	0.000655922	0.00327527
DIP0554		putative subtilisin-like cell wall associated serine protease (mycosin)	523757	522858	900	Rev	86.946	2.26819	0.336482	6.7409	1.57407e-11	4.00944e-10
DIP0555		putative surface-anchored membrane protein	525185	523770	1416	Rev	81.4103	1.31144	0.29914	4.38404	1.16498e-05	0.000101437
DIP0556		FtsK/SpoIIIE family ATP-binding protein	525441	528980	3540	Fwd	96.8398	1.52707	0.33871	4.50848	6.52938e-06	6.0914e-05
DIP0558		CFP-10-like protein	530237	530554	318	Fwd	11.6689	1.55471	0.55605	2.796	0.005174	0.0179076
DIP0570		putative membrane protein	538648	540333	1686	Fwd	1497.97	1.90218	0.2781	6.83993	7.92331e-12	2.11319e-10
DIP0582	ciuA	putative iron transport system binding secreted protein	550408	551304	897	Fwd	4077.29	1.81697	0.302491	6.00669	1.89352e-09	3.83268e-08
DIP0583	ciuB	putative iron transport system membrane protein	551335	552324	990	Fwd	636.341	1.91891	0.300048	6.39534	1.60191e-10	3.70564e-09
DIP0584	ciuC	putative iron transport system membrane protein	552324	553307	984	Fwd	360.083	1.74848	0.287893	6.07336	1.25258e-09	2.62926e-08
DIP0585	ciuD	putative iron transport system ATP-binding protein	553311	554123	813	Fwd	321.133	1.61659	0.351808	4.59508	4.32583e-06	4.30116e-05
DIP0586	ciuE	putative siderophore biosynthesis related protein	554145	557468	3324	Fwd	1184.28	3.79013	0.316313	11.9822	4.40294e-33	3.56481e-31
DIP0587	ciuF	major facilitator transporter	557508	558737	1230	Fwd	353.147	2.97842	0.210518	14.148	1.92139e-45	3.95982e-43
DIP0588	ciuG	conserved membrane protein	558764	559198	435	Fwd	238.391	1.56348	0.224221	6.97292	3.10436e-12	8.68838e-11
DIP0594		hypothetical protein	562125	562346	222	Fwd	63.8338	1.59607	0.359578	4.43873	9.04909e-06	8.0134e-05
DIP0602		putative membrane protein	569617	569168	450	Rev	134.378	2.50188	0.249635	10.0221	1.21839e-23	7.67245e-22
DIP0603		hypothetical protein	569646	570416	771	Fwd	1164.49	3.0922	0.178846	17.2897	5.6211e-67	3.18576e-64
DIP0604		hypothetical protein	570425	571951	1527	Fwd	1704.06	3.13795	0.218905	14.3347	1.32725e-46	3.00888e-44
DIP0608		ABC transporter	575891	575214	678	Rev	172.611	1.50126	0.360939	4.15931	3.19206e-05	0.000249531
DIP0609		ABC transporter ATP-binding protein	576910	575888	1023	Rev	634.909	1.26222	0.246002	5.13093	2.8832e-07	3.86758e-06
DIP0610		ABC transporter	577820	576948	873	Rev	511.13	1.3211	0.230373	5.73461	9.77378e-09	1.7044e-07
DIP0611		ABC transporter	578866	577994	873	Rev	171.248	2.81799	0.35536	7.92996	2.19224e-15	8.01583e-14
DIP0612	dnaE2	error-prone DNA polymerase	579083	582202	3120	Fwd	755.187	2.73371	0.231792	11.7938	4.20152e-32	3.17495e-30
DIP0615		ABC transporter	584097	585062	966	Fwd	928.486	-1.81853	0.426763	-4.26122	2.03312e-05	0.000166393
DIP0616		ABC transporter ATP-binding protein	585131	585916	786	Fwd	150.985	-1.70957	0.349435	-4.89239	9.96194e-07	1.19491e-05
DIP0617		ABC transporter	585906	586739	834	Fwd	169.933	-1.41125	0.237089	-5.9524	2.64244e-09	4.99201e-08
DIP0622		hypothetical protein	590957	589692	1266	Rev	25.2142	1.53234	0.523084	2.92943	0.00339584	0.012641
DIP0623	metX	homoserine O-acetyltransferase	592117	591014	1104	Rev	294.552	3.92429	0.285348	13.7527	4.90889e-43	8.56035e-41
DIP0624	htaC	cell-surface hemin receptor	592731	592180	552	Rev	334.552	2.61617	0.680427	3.84489	0.000120606	0.000772355
DIP0625	htaA	cell-surface hemin receptor	592944	594719	1776	Fwd	5566.65	4.28067	0.418205	10.2358	1.37026e-24	9.13638e-23
DIP0626	hmuT	iron-related transport system receptor precursor protein	594730	595791	1062	Fwd	3763.02	4.32025	0.363274	11.8925	1.29441e-32	1.01187e-30
DIP0627	hmuU	Iron-related transport system membrane protein	595775	596827	1053	Fwd	2784.13	4.09519	0.32112	12.7528	3.00637e-37	3.78636e-35
DIP0628	hmuV	Iron-related transport system ATP-binding protein	596848	597681	834	Fwd	1690.82	3.84825	0.386839	9.94793	2.57472e-23	1.57753e-21
DIP0629	htaB	cell-surface hemin receptor	597871	598848	978	Fwd	2522.41	3.80995	0.272125	14.0007	1.54316e-44	2.91529e-42
DIP0643		putative DNA-binding protein	613790	614371	582	Fwd	129.318	1.83833	0.242298	7.58707	3.27212e-14	1.12392e-12
DIP0659		putative secreted protein	635607	636701	1095	Fwd	2495.47	1.47778	0.269992	5.47344	4.41375e-08	7.19854e-07
DIP0672		putative uptake hydrogenase small subunit	648378	649634	1257	Fwd	125.962	-1.22859	0.365884	-3.35787	0.00078546	0.00378859
DIP0674		putative Ni/Fe-hydrogenase B-type cytochrome subunit	651382	652536	1155	Fwd	96.6848	-1.72446	0.322511	-5.34698	8.94341e-08	1.3427e-06
DIP0675		putative hydrogenase maturation protease	652547	653059	513	Fwd	34.0807	-1.23062	0.388542	-3.16727	0.00153879	0.00664465
DIP0700		hypothetical protein	676843	677046	204	Fwd	32.801	1.2524	0.346148	3.61812	0.000296756	0.00169885
DIP0709	rpoE	RNA polymerase sigma factor RpoE	684494	685117	624	Fwd	613.264	-1.11873	0.245719	-4.55288	5.29153e-06	5.12645e-05
DIP0712		putative transcriptional regulator	686312	686052	261	Rev	486.133	3.21222	0.267679	12.0003	3.54108e-33	2.9732e-31
DIP0722		putative ATP-dependent DNA helicase	692220	695402	3183	Fwd	3281.48	1.25477	0.210316	5.96611	2.42973e-09	4.74845e-08
DIP0723		putative helicase	695396	698626	3231	Fwd	2458.29	1.06014	0.17637	6.01087	1.84528e-09	3.7687e-08
DIP0727		hypothetical protein	703362	702463	900	Rev	34.6158	1.12925	0.438089	2.57768	0.00994668	0.0300255
DIP0734	gltT1	sodium/glutamate symporter	711887	711318	570	Rev	31.9037	1.36606	0.355031	3.84771	0.000119227	0.000766698
DIP0739	pycB	oxaloacetate decarboxylase	715065	716546	1482	Fwd	29076.3	-1.51177	0.419513	-3.60364	0.000313794	0.00178736
DIP0740	mmdA	methylmalonyl-CoA decarboxylase; alpha-subunit	716559	718115	1557	Fwd	23807.6	-1.66941	0.442581	-3.772	0.000161945	0.00100584
DIP0741		hypothetical protein	718129	718392	264	Fwd	4204.11	-1.78925	0.418803	-4.2723	1.93471e-05	0.000160072
DIP0742		putative decarboxylase	718417	718785	369	Fwd	4473.48	-1.82055	0.436258	-4.17311	3.00475e-05	0.00023652
DIP0761		hypothetical protein	739023	738682	342	Rev	1183.34	2.66494	0.323295	8.24306	1.67863e-16	6.79545e-15
DIP0762		hypothetical protein	739860	739057	804	Rev	2498.32	3.63749	0.371337	9.79565	1.17539e-22	6.66154e-21
DIP0794		Na(+)/H(+) antiporter-like protein	776261	775062	1200	Rev	151.094	1.21789	0.264773	4.59973	4.23038e-06	4.23499e-05
DIP0797		hypothetical protein	777750	777583	168	Rev	13.899	1.33267	0.514634	2.58955	0.00961001	0.0292614
DIP0798		hypothetical protein	778144	777872	273	Rev	42.4159	1.73521	0.370376	4.685	2.79964e-06	2.97971e-05
DIP0799		hypothetical protein	778157	778477	321	Fwd	14.0086	1.26039	0.527682	2.38855	0.016915	0.0457048
DIP0810		hypothetical protein	788601	788227	375	Rev	4.34566	1.6717	0.687602	2.43121	0.0150486	0.0418581
DIP0812		hypothetical protein	789917	788946	972	Rev	5.53853	1.92807	0.670347	2.87623	0.00402451	0.0147154
DIP0820		hypothetical protein	793522	795300	1779	Fwd	26.5273	1.25943	0.396066	3.17985	0.00147351	0.00645586
DIP0821		hypothetical protein	795749	796081	333	Fwd	978.663	-1.12384	0.270049	-4.1616	3.16031e-05	0.000247904
DIP0836		putative secreted protein	814882	814166	717	Rev	1670.55	1.00769	0.237975	4.23445	2.29116e-05	0.000185502
DIP0922	ripA	AraC-family transcriptional regulator	895787	896794	1008	Fwd	1450.53	2.58089	0.650519	3.96743	7.26521e-05	0.000509914
DIP0938	fumC	fumarate hydratase	910362	908959	1404	Rev	6203.51	-1.08482	0.381557	-2.84315	0.004467	0.0158975
DIP0953		ABC transporter ATP-binding protein	924885	926264	1380	Fwd	190.163	1.54724	0.253388	6.10622	1.02021e-09	2.16151e-08
DIP0954		ABC transporter	926261	927016	756	Fwd	55.7716	1.39303	0.415539	3.35234	0.000801325	0.00385691
DIP0955		hypothetical protein	927013	927471	459	Fwd	42.8148	1.71938	0.431738	3.98247	6.82041e-05	0.000482428
DIP0956		putative peptide transport system secreted protein	927733	929322	1590	Fwd	4806.14	-1.07799	0.308888	-3.4899	0.000483208	0.00255942
DIP0957		putative peptide transport system membrane protein	929413	930339	927	Fwd	820.424	-1.0894	0.28294	-3.85027	0.000117989	0.000766698
DIP0958	dppC	putative peptide transport system membrane protein	930332	931285	954	Fwd	560.304	-1.00365	0.326511	-3.07386	0.00211309	0.00863132
DIP0959	dppD	putative peptide ABC transport system ATP-binding protein	931288	932970	1683	Fwd	1085.3	-1.04613	0.300325	-3.48333	0.000495225	0.00260482
DIP0991		putative glycosyltransferase	962005	960833	1173	Rev	496.072	-1.1202	0.303031	-3.69665	0.000218461	0.00131716
DIP1010		hypothetical protein	984148	983606	543	Rev	926.758	3.42536	0.259123	13.219	6.81566e-40	9.65693e-38
DIP1012		putative sodium:solute symporter	985407	987065	1659	Fwd	620.043	-1.05321	0.314251	-3.35149	0.000803781	0.00386053
DIP1013		hypothetical protein	987078	987359	282	Fwd	104.835	-1.15678	0.28523	-4.05562	5.00022e-05	0.000370441
DIP1025		exonuclease SbcD family protein	1003052	1004173	1122	Fwd	998.579	1.12672	0.218327	5.16069	2.46037e-07	3.36003e-06
DIP1030		hypothetical protein	1009341	1008712	630	Rev	6865.32	-2.29146	0.340346	-6.73275	1.66488e-11	4.19365e-10
DIP1031		putative iron-sulfur protein	1010860	1009343	1518	Rev	13919.3	-2.13598	0.358522	-5.95773	2.55768e-09	4.87248e-08
DIP1032		putative oxididoreductase subunit	1011669	1010884	786	Rev	6156.87	-2.03341	0.371688	-5.47074	4.48173e-08	7.2572e-07
DIP1033		putative L-lactate permease	1012107	1013765	1659	Fwd	8440.45	-1.07605	0.323842	-3.32276	0.000891306	0.00420956
DIP1057		putative methylmalonyl-CoA epimerase	1037544	1037086	459	Rev	3498.82	-1.79288	0.187738	-9.54986	1.29866e-21	6.84666e-20
DIP1058		hypothetical protein	1037621	1037947	327	Fwd	261.504	-1.20642	0.260817	-4.62555	3.73601e-06	3.81511e-05
DIP1059	frgC	iron-siderophore uptake system ATP-binding component	1038771	1037950	822	Rev	972.287	1.00848	0.236454	4.26502	1.99882e-05	0.000164179
DIP1060	frgB	iron-siderophore uptake system transmembrane component	1039727	1038768	960	Rev	980.878	1.18677	0.262309	4.52432	6.05891e-06	5.79559e-05
DIP1061	frgA	iron-siderophore uptake system transmembrane component	1040736	1039729	1008	Rev	1257.13	1.25148	0.316204	3.95784	7.56315e-05	0.000525257
DIP1062	frgD	iron-siderophore uptake system exported solute-binding component	1040784	1041827	1044	Fwd	11524.2	2.01869	0.345384	5.84476	5.07299e-09	9.16102e-08
DIP1067		ABC transporter ATP-binding protein	1048145	1049014	870	Fwd	950.634	-1.01244	0.235666	-4.29608	1.73848e-05	0.000145968
DIP1088		6-phosphofructokinase	1070298	1071326	1029	Fwd	8208.19	-1.0472	0.269961	-3.87909	0.000104849	0.000697049
DIP1091	lysE	lysine exporter protein	1074858	1074172	687	Rev	167.334	1.6515	0.33594	4.91604	8.83117e-07	1.0706e-05
DIP1124		biotin synthase family transferase	1110524	1109532	993	Rev	48.4399	-1.82971	0.352769	-5.1867	2.14058e-07	2.99549e-06
DIP1129		hypothetical protein	1115121	1114111	1011	Rev	494.048	-1.03488	0.173536	-5.96347	2.46931e-09	4.78455e-08
DIP1149		putative transport protein	1136511	1135099	1413	Rev	1016.48	-1.40923	0.407376	-3.45928	0.000541612	0.0027842
DIP1151	ptsG	PTS system; glucose-specific IIABC component	1139700	1137670	2031	Rev	36433	-1.2976	0.309733	-4.18941	2.7968e-05	0.000222469
DIP1153		putative coenzyme PQQ synthesis related protein	1140904	1142103	1200	Fwd	2174.53	-2.37472	0.327441	-7.25235	4.09609e-13	1.30786e-11
DIP1182	recN	DNA repair protein	1179859	1181598	1740	Fwd	2868.96	1.87956	0.2233	8.4172	3.85588e-17	1.58932e-15
DIP1198	dcuB	anaerobic C4-dicarboxylate transporter	1197600	1198985	1386	Fwd	3216.42	-1.3546	0.258361	-5.24306	1.57932e-07	2.25177e-06
DIP1231		hypothetical protein	1232650	1233843	1194	Fwd	3608.45	-2.55046	0.259878	-9.81407	9.7941e-23	5.84295e-21
DIP1232	cobH	precorrin-8X methylmutase	1233840	1234490	651	Fwd	2024.29	-1.70908	0.213714	-7.99703	1.27455e-15	4.73672e-14
DIP1233	cobIJ	putative bifunctional cobalamin biosynthesis protein	1234487	1235983	1497	Fwd	3572.11	-1.57503	0.244029	-6.45429	1.08724e-10	2.59451e-09
DIP1252		putative virulence-associated protein	1255902	1256171	270	Fwd	676.332	-1.82958	0.338725	-5.40139	6.61266e-08	1.03386e-06
DIP1253	fhs	formate--tetrahydrofolate ligase	1257883	1256231	1653	Rev	2239.01	-1.16538	0.26013	-4.48001	7.46413e-06	6.82306e-05
DIP1254	aspA	aspartate ammonia-lyase	1259594	1258020	1575	Rev	28084.2	-1.68342	0.326941	-5.14899	2.6189e-07	3.53396e-06
DIP1255	dcuA	anaerobic C4-dicarboxylate transporter	1261176	1259869	1308	Rev	8261.89	-1.89871	0.364314	-5.21175	1.87063e-07	2.63399e-06
DIP1270		putative sulfurtransferase	1276807	1276058	750	Rev	400.867	-1.73842	0.4157	-4.18191	2.89066e-05	0.000229131
DIP1271		arginine/ornithine transport system ATPase	1277925	1276921	1005	Rev	1282.71	-1.7914	0.385317	-4.64916	3.33292e-06	3.45628e-05
DIP1272	sbm	methylmalonyl-CoA mutase	1280318	1278111	2208	Rev	15324.8	-1.6934	0.376377	-4.49922	6.82039e-06	6.28529e-05
DIP1273		putative methylmalonyl-CoA mutase small subunit	1282132	1280321	1812	Rev	15397.6	-1.51489	0.350563	-4.32131	1.55106e-05	0.00013219
DIP1282		hypothetical protein	1290514	1290717	204	Fwd	814.738	-1.34601	0.254595	-5.28687	1.24428e-07	1.80819e-06
DIP1283	acnA	aconitate hydratase	1290749	1293565	2817	Fwd	13447	-1.36416	0.144046	-9.47026	2.79139e-21	1.40624e-19
DIP1284		putative TetR-famlily transcriptional regulator	1293673	1294245	573	Fwd	358.262	-1.05597	0.224464	-4.70442	2.54583e-06	2.76143e-05
DIP1308	tpiA	triosephosphate isomerase	1319651	1318869	783	Rev	11507.7	-1.05628	0.223779	-4.72019	2.35627e-06	2.59305e-05
DIP1309	pgk	phosphoglycerate kinase	1320980	1319763	1218	Rev	17168.5	-1.07488	0.238663	-4.50376	6.67614e-06	6.20279e-05
DIP1310	gap	glyceraldehyde-3-phosphate dehydrogenase	1322115	1321111	1005	Rev	44318.6	-1.1334	0.264621	-4.28311	1.84295e-05	0.000153602
DIP1358		TetR family transcriptional regulator	1376471	1377061	591	Fwd	60.0675	1.40505	0.302218	4.64912	3.3336e-06	3.45628e-05
DIP1391	ycdA	hypothetical protein	1409376	1408732	645	Rev	2322.58	-1.01379	0.174931	-5.79537	6.8169e-09	1.20734e-07
DIP1402		hypothetical protein	1420637	1420344	294	Rev	175.169	1.03385	0.311705	3.31675	0.000910714	0.00429228
DIP1414	dtxR	diphtheria toxin repressor	1431335	1432015	681	Fwd	1805.7	-1.65892	0.169455	-9.78976	1.24586e-22	6.8887e-21
DIP1424	nrdR	transcriptional regulator NrdR	1445859	1445404	456	Rev	779.612	2.80991	0.217659	12.9097	3.96905e-38	5.29285e-36
DIP1425		hypothetical protein	1446292	1445957	336	Rev	824.519	3.23504	0.213967	15.1193	1.20766e-51	3.42221e-49
DIP1427		putative sugar related operon transcriptional regulator (PTS system)	1447668	1448444	777	Fwd	3088.79	-1.14218	0.196826	-5.80298	6.51461e-09	1.16288e-07
DIP1428	ptsI	phosphoenolpyruvate:sugar phosphotransferase system enzyme I (PTS system)	1450232	1448538	1695	Rev	15442	-1.09652	0.32423	-3.38192	0.000719821	0.00354746
DIP1449	recX	recombination regulator RecX	1469738	1469157	582	Rev	1047.61	2.23249	0.227861	9.79762	1.1527e-22	6.66154e-21
DIP1450	recA	recombinase A	1470894	1469776	1119	Rev	3855.6	2.21286	0.180381	12.2677	1.35005e-34	1.22423e-32
DIP1502		hypothetical protein	1527691	1526585	1107	Rev	680.439	-1.1173	0.271046	-4.12219	3.75283e-05	0.000289376
DIP1503		hypothetical protein	1527861	1528244	384	Fwd	804.821	-1.11758	0.223281	-5.00525	5.579e-07	7.10539e-06
DIP1510	xerC2	tyrosine recombinase XerC	1534622	1533714	909	Rev	832.735	2.80669	0.205349	13.6679	1.5791e-42	2.55701e-40
DIP1519	chtB	haemin transporter associated protein	1543009	1542092	918	Rev	3776.06	4.52699	0.413413	10.9503	6.62532e-28	4.69363e-26
DIP1520	chtA	haemin transporter associated protein	1545506	1543197	2310	Rev	9247.47	4.7439	0.301383	15.7404	7.9881e-56	3.01817e-53
DIP1547	gdh	glutamate dehydrogenase	1574324	1572978	1347	Rev	2247.49	1.07095	0.267442	4.00441	6.21724e-05	0.000447444
DIP1553	pyk	pyruvate kinase	1583053	1581632	1422	Rev	21979.3	-1.2575	0.266756	-4.71405	2.42846e-06	2.65958e-05
DIP1575		hypothetical protein	1602408	1603427	1020	Fwd	150.57	1.3421	0.240528	5.57982	2.40763e-08	4.07321e-07
DIP1581		putative membrane protein	1610019	1610918	900	Fwd	40.0104	1.43041	0.337286	4.24095	2.2258e-05	0.000180856
DIP1586		putative secreted protein	1614627	1614007	621	Rev	1617.81	-1.02954	0.230522	-4.46614	7.96418e-06	7.19314e-05
DIP1588	dinB	DNA polymerase IV	1617101	1615746	1356	Rev	190.726	1.70986	0.244578	6.99108	2.72778e-12	7.82769e-11
DIP1609		hypothetical protein	1642154	1641600	555	Rev	612.708	2.24758	0.249092	9.02311	1.82824e-19	8.63464e-18
DIP1621		putative secreted protein	1655450	1654437	1014	Rev	263.51	1.20465	0.242841	4.96067	7.02513e-07	8.65542e-06
DIP1669	hmuO	heme oxygenase	1704656	1704009	648	Rev	477.993	2.98847	0.221399	13.4981	1.60415e-41	2.42441e-39
DIP1673		hypothetical protein	1711269	1711078	192	Rev	235.31	-1.05062	0.263797	-3.98269	6.81384e-05	0.000482428
DIP1674		hypothetical protein	1711326	1712669	1344	Fwd	239.753	1.18894	0.267114	4.45105	8.54518e-06	7.59683e-05
DIP1690		putative membrane protein	1729135	1730457	1323	Fwd	241.055	1.29242	0.281705	4.58787	4.47801e-06	4.41377e-05
DIP1696		putative membrane protein	1734676	1733849	828	Rev	331.218	1.52073	0.218801	6.95026	3.64601e-12	1.00799e-10
DIP1710		putative ferric uptake regulatory protein	1747858	1748286	429	Fwd	2638.66	-1.18805	0.218083	-5.44771	5.10216e-08	8.14549e-07
DIP1731		hypothetical protein	1773665	1772091	1575	Rev	191.394	1.52858	0.233466	6.54732	5.85783e-11	1.41273e-09
DIP1733		hypothetical protein	1775658	1774501	1158	Rev	376.123	2.83421	0.29782	9.51653	1.79063e-21	9.22583e-20
DIP1771		putative secreted protein	1816621	1815992	630	Rev	40.6026	1.20129	0.352045	3.4123	0.000644165	0.00324516
DIP1787	mdh	malate dehydrogenase	1834131	1833151	981	Rev	8608.37	-1.09252	0.394369	-2.77029	0.00560067	0.0190641
DIP1806		carbon starvation protein	1855730	1858015	2286	Fwd	5699.82	-1.48054	0.434075	-3.41079	0.000647759	0.003255
DIP1807		hypothetical protein	1858036	1858236	201	Fwd	1300.01	-1.30112	0.287712	-4.5223	6.1172e-06	5.82676e-05
DIP1811		putative zinc-binding dehydrogenase	1861303	1862349	1047	Fwd	2702.16	-1.58752	0.384199	-4.13202	3.59592e-05	0.000278223
DIP1812		putative short chain dehydrogenase	1862409	1863209	801	Fwd	966.482	-1.07584	0.338412	-3.17908	0.00147743	0.00645586
DIP1815		putative lipoprotein	1866038	1864869	1170	Rev	412.612	1.36694	0.195869	6.97885	2.97603e-12	8.43333e-11
DIP1820		hypothetical protein	1867754	1867873	120	Fwd	2.00995	1.79824	0.700149	2.56838	0.0102176	0.0307207
DIP1827		putative secreted protein	1873118	1872831	288	Rev	3.41021	1.68594	0.697682	2.41649	0.0156711	0.0432195
DIP1828		putative secreted protein	1873196	1874599	1404	Fwd	27.6096	1.20145	0.382094	3.14438	0.00166438	0.00707909
DIP1834		hypothetical protein	1876508	1878073	1566	Fwd	88.2076	1.56934	0.289079	5.42875	5.67502e-08	8.93422e-07
DIP1861		hypothetical protein	1904274	1905374	1101	Fwd	166.076	1.545	0.283307	5.45345	4.94029e-08	7.94301e-07
DIP1866	ftn	putative ferritin	1910803	1911288	486	Fwd	1551.48	-5.96575	0.410512	-14.5325	7.54529e-48	1.90057e-45
DIP1890		putative cysteine synthase	1940558	1941493	936	Fwd	1188.9	1.65422	0.352547	4.6922	2.70285e-06	2.90396e-05
DIP1898		putative cytochrome ubiquinol oxidase subunit	1950742	1952253	1512	Fwd	222.368	-2.62681	0.246389	-10.6612	1.54537e-26	1.06162e-24
DIP1899		putative cytochrome ubiquinol oxidase subunit	1952261	1953235	975	Fwd	127.68	-1.82642	0.231546	-7.88793	3.07243e-15	1.10559e-13
DIP1900		ABC transporter ATP-binding protein	1953232	1954803	1572	Fwd	80.9635	-1.41186	0.340351	-4.14824	3.35043e-05	0.000260117
DIP1902	cat1	succinyl-CoA:coenzyme A transferase	1957979	1956426	1554	Rev	1080.28	-1.02638	0.35959	-2.85432	0.00431297	0.0154707
DIP1910	pstS	phosphate-binding protein pstS	1964506	1963421	1086	Rev	26.0766	1.03031	0.425753	2.41997	0.0155216	0.0429115
DIP1948		dihydropteroate synthase	1999595	2000446	852	Fwd	453.541	1.02017	0.215473	4.73454	2.19548e-06	2.46394e-05
DIP1949		putative acetyltransferase	2000574	2001074	501	Fwd	48.5742	1.58699	0.401619	3.95148	7.7668e-05	0.000535177
DIP1950		hypothetical protein	2001098	2001385	288	Fwd	6.4343	1.93632	0.643072	3.01105	0.00260346	0.0102823
DIP1952		pyruvate dehydrogenase	2004193	2002457	1737	Rev	860.265	1.10271	0.359068	3.07102	0.00213326	0.00868723
DIP1955		putative transposase	2007007	2006198	810	Rev	59.5485	1.6366	0.325871	5.02223	5.10738e-07	6.54149e-06
DIP1956		hypothetical protein	2007495	2007058	438	Rev	61.7051	2.6244	0.382212	6.86637	6.58578e-12	1.79879e-10
DIP1957		hypothetical protein	2007888	2007631	258	Rev	313.465	2.30217	0.271887	8.46736	2.51027e-17	1.07373e-15
DIP1976		putative secreted protein	2024442	2023051	1392	Rev	775.498	1.43656	0.242284	5.92924	3.04348e-09	5.64879e-08
DIP1977		DNA repair protein RadA	2024799	2026190	1392	Fwd	599.877	1.57871	0.219234	7.20104	5.97538e-13	1.88142e-11
DIP1992		sodium/dicarboxylate symporter family protein	2042051	2043478	1428	Fwd	502.428	2.16583	0.357248	6.06253	1.33994e-09	2.76149e-08
DIP1993	panC	pantoate--beta-alanine ligase	2044274	2043495	780	Rev	91.7528	1.45863	0.316043	4.6153	3.92525e-06	3.97257e-05
DIP2019		transposase or inactivated derivative	2073647	2073342	306	Rev	70782.4	-1.0093	0.246754	-4.09031	4.30801e-05	0.000325542
DIP2022		hypothetical protein	2076546	2076283	264	Rev	9.14361	1.55052	0.547765	2.83062	0.00464572	0.0164047
DIP2023		hypothetical protein	2076614	2077324	711	Fwd	8.58377	1.48465	0.608646	2.43926	0.0147174	0.0412924
DIP2024		hypothetical protein	2077544	2077317	228	Rev	19.4153	1.47775	0.430144	3.43547	0.000591525	0.0029995
DIP2025		hypothetical protein	2078898	2077594	1305	Rev	593.313	1.11558	0.25524	4.3707	1.23847e-05	0.000107161
DIP2054	ackA	acetate kinase	2103676	2102477	1200	Rev	6287.22	-1.06085	0.314724	-3.37072	0.00074972	0.00367087
DIP2060		putative membrane protein	2110452	2109022	1431	Rev	12392.2	-1.27577	0.375212	-3.40013	0.000673546	0.00334853
DIP2061		putative secreted protein	2110620	2110453	168	Rev	2097.95	-1.34692	0.407641	-3.30417	0.000952571	0.00446173
DIP2077		hypothetical protein	2128744	2128917	174	Fwd	20.7499	1.94742	0.485679	4.00969	6.0799e-05	0.000438954
DIP2077A		hypothetical protein	2129182	2128919	264	Rev	111.229	2.04133	0.34051	5.99492	2.03592e-09	4.08304e-08
DIP2078		inner membrane permease YgbN	2130531	2129194	1338	Rev	478.946	1.69306	0.279034	6.06755	1.29872e-09	2.70111e-08
DIP2079		putative oxidoreductase	2131430	2130534	897	Rev	351.132	1.36511	0.303571	4.49684	6.89712e-06	6.33028e-05
DIP2080		hypothetical protein	2132950	2131499	1452	Rev	419.158	1.21812	0.323258	3.76825	0.000164395	0.00101826
DIP2094	fba	fructose-bisphosphate aldolase	2145867	2144833	1035	Rev	19852.3	-1.10293	0.276688	-3.98618	6.7146e-05	0.000478679
DIP2105		putative secreted protein	2154926	2154597	330	Rev	286.681	1.76442	0.346269	5.09551	3.47799e-07	4.56829e-06
DIP2109		putative integral membrane protein	2160410	2159370	1041	Rev	78.0754	1.51369	0.293231	5.16213	2.44152e-07	3.3545e-06
DIP2112		hypothetical protein	2162480	2162322	159	Rev	7.55703	2.15516	0.643634	3.34843	0.000812722	0.00389094
DIP2113		hypothetical protein	2162652	2163782	1131	Fwd	11.7033	1.58458	0.580095	2.7316	0.00630283	0.0208591
DIP2114	adhA	alcohol dehydrogenase	2164809	2163769	1041	Rev	1561.24	1.51746	0.313956	4.83333	1.34265e-06	1.58531e-05
DIP2132		putative oxidoreductase	2195144	2195632	489	Fwd	90.6695	2.74177	0.311831	8.79248	1.46291e-18	6.50278e-17
DIP2137		putative integral membrane protein	2201757	2202914	1158	Fwd	648.86	1.25057	0.160954	7.76973	7.86541e-15	2.74321e-13
DIP2154		putative DNA-binding bacteriophage protein	2215559	2214765	795	Rev	18.5569	1.66546	0.479225	3.47532	0.000510253	0.00265308
DIP2158	cdtQ	ABC transport protein ATP-binding/permease protein	2219655	2217901	1755	Rev	64.9239	1.77827	0.393625	4.51768	6.25221e-06	5.90573e-05
DIP2159	cdtP	ABC transport protein ATP-binding/permease protein	2221439	2219658	1782	Rev	154.573	1.84311	0.319163	5.77481	7.70412e-09	1.35389e-07
DIP2160	sidB	modular polyketide synthase	2229396	2221492	7905	Rev	634.436	2.43382	0.196778	12.3683	3.87728e-35	3.82165e-33
DIP2161	sidA	nonribosomal peptide synthase	2234573	2229393	5181	Rev	308.447	3.083	0.241898	12.745	3.32197e-37	3.96364e-35
DIP2162	ddpA	ABC-type peptide transporter solute-binding protein	2234961	2236460	1500	Fwd	93.8204	1.65243	0.31474	5.25016	1.51968e-07	2.18046e-06
DIP2163	ddpB	ABC-type peptide/nickel transporter permease protein	2236473	2237426	954	Fwd	37.9668	1.98344	0.380119	5.21794	1.80927e-07	2.56351e-06
DIP2164	ddpC	ABC-type peptide/nickel transporter permease protein	2237423	2238244	822	Fwd	26.7844	1.64298	0.404684	4.0599	4.90935e-05	0.000364902
DIP2165	ddpD	ABC-type peptide/nickel transporter ATP-binding protein	2238241	2239647	1407	Fwd	160.264	1.35903	0.221916	6.12404	9.12297e-10	1.96969e-08
DIP2168		integral membrane transport protein	2241389	2242600	1212	Fwd	687.41	1.36579	0.219367	6.22605	4.78345e-10	1.06315e-08
DIP2206		putative nucleotide-binding protein	2294678	2294403	276	Rev	5.93048	1.91323	0.649922	2.94378	0.00324228	0.0122097
DIP2233		putative secreted protein	2321459	2321896	438	Fwd	266.837	1.11314	0.219808	5.06417	4.10193e-07	5.31376e-06
DIP2235	glpK	glycerol kinase	2324586	2323066	1521	Rev	1825.72	-1.55272	0.31577	-4.91725	8.77702e-07	1.06976e-05
DIP2236	glpF	glycerol uptake facilitator protein	2325345	2324605	741	Rev	835.887	-1.45507	0.356083	-4.08633	4.38247e-05	0.000330068
DIP2237	glpD	putative glycerol-3-phosphate dehydrogenase	2327078	2325345	1734	Rev	1834.32	-1.19268	0.395851	-3.01295	0.00258724	0.0102361
DIP2252		putative integral membrane protein	2343812	2345605	1794	Fwd	501.777	1.96851	0.225101	8.74502	2.22975e-18	9.72083e-17
DIP2274		TetR family transcriptional regulator	2366141	2365515	627	Rev	444.256	1.1571	0.287861	4.01964	5.82882e-05	0.000424886
DIP2280		GntR family transcriptional regulator	2377558	2377172	387	Rev	26.4954	1.01733	0.414061	2.45696	0.0140117	0.0397541
DIP2304		putative DNA repair glycosylase	2399933	2400787	855	Fwd	69.9939	1.33351	0.349174	3.81904	0.000133973	0.000848372
DIP2315		DNA-binding protein	2417453	2415495	1959	Rev	277.281	1.02807	0.261046	3.93827	8.20714e-05	0.000558726
DIP2317		DNA-binding protein	2418952	2417717	1236	Rev	84.1196	1.66291	0.272068	6.11211	9.8325e-10	2.10286e-08
DIP2318		hypothetical protein	2420880	2419180	1701	Rev	652.164	1.78516	0.188802	9.45522	3.22344e-21	1.58859e-19
DIP2324		ABC transporter inner membrane protein	2427585	2426551	1035	Rev	106.09	1.19974	0.264039	4.5438	5.52495e-06	5.30723e-05
DIP2325		ABC transporter system involved in hemin toxicity	2430360	2427721	2640	Rev	472.799	1.02408	0.218924	4.67777	2.90005e-06	3.06474e-05
DIP2330		putative secreted protein	2435213	2436271	1059	Fwd	15933.8	6.27782	0.230993	27.1776	1.19599e-162	2.7113e-159
DIP2331		putative aldehyde dehydrogenase	2436460	2437851	1392	Fwd	731.234	3.05688	0.300274	10.1803	2.42839e-24	1.5729e-22
DIP2341		putative integral membrane transport protein	2447808	2448566	759	Fwd	749.535	1.0539	0.220552	4.77846	1.76646e-06	2.03278e-05
DIP2342		putative integral membrane transport protein	2448572	2449264	693	Fwd	346.752	1.40656	0.236015	5.95961	2.52839e-09	4.85751e-08
DIP2343		ABC transporter ATP-binding protein	2449283	2450449	1167	Fwd	319.079	1.31978	0.246948	5.34436	9.07377e-08	1.35331e-06
DIP2356	irp4	iron-regulated membrane protein	2462780	2463157	378	Fwd	208.534	2.18136	0.36797	5.92809	3.06485e-09	5.64879e-08
DIP2365		putative integral membrane amino acid transport protein	2469427	2469062	366	Rev	400.689	1.35736	0.239023	5.67878	1.35656e-08	2.31228e-07

## Sheet: DESeq2_results_all_genes
Feature	Name	Gene Product	Start	Stop	Length in bp	Strand	baseMean	log2FoldChange	lfcSE	stat	pvalue	padj
DIP0001	dnaA	chromosomal replication initiation protein	19	1677	1659	Fwd	1047.59	0.0457162	0.145947	0.313238	0.7541	0.826266
DIP0002	dnaN	DNA polymerase III subunit beta	2316	3503	1188	Fwd	1314.34	0.113746	0.161368	0.704882	0.480883	0.618006
DIP0003	recF	recombination protein F	3542	4735	1194	Fwd	863.942	0.406167	0.181327	2.23998	0.0250925	0.0623052
DIP0004		hypothetical protein	4725	5276	552	Fwd	223.812	0.407025	0.273591	1.48772	0.136826	0.241013
DIP0005	gyrB	DNA gyrase subunit B	5379	7436	2058	Fwd	4800.67	0.145701	0.184043	0.791666	0.428555	0.569902
DIP0006		hypothetical protein	7940	7503	438	Rev	677.812	0.659746	0.286489	2.30287	0.0212864	0.0545476
DIP0007		hypothetical protein	8473	8201	273	Rev	15.0342	0.466255	0.481629	0.968079	0.333005	0.475392
DIP0008		hypothetical protein	8681	8478	204	Rev	14.7307	0.716851	0.469462	1.52696	0.12677	0.226646
DIP0009	gyrA	DNA gyrase subunit A	8792	11362	2571	Fwd	2834.29	-0.34017	0.247214	-1.37602	0.168816	0.280989
DIP0010		hypothetical protein	11362	11706	345	Fwd	725.238	-0.469131	0.256294	-1.83044	0.0671843	0.137011
DIP0011		putative regulatory protein	12904	12176	729	Rev	88.0991	0.91508	0.370008	2.47313	0.0133934	0.0381853
DIP0012	lldP	L-lactate permease	14662	12992	1671	Rev	495.588	1.78671	0.35795	4.9915	5.99116e-07	7.50384e-06
DIP0013		hypothetical protein	15159	15632	474	Fwd	850.554	2.20865	0.416367	5.30457	1.12941e-07	1.67345e-06
DIP0014		putative membrane protein	15721	17364	1644	Fwd	574.782	2.72995	0.248609	10.9809	4.72266e-28	3.45363e-26
DIP0015		putative transport system; ATP-binding protein	17354	19000	1647	Fwd	674.681	3.01748	0.340071	8.87309	7.1143e-19	3.29145e-17
DIP0017		hypothetical protein	19865	20029	165	Fwd	28.4866	2.25082	0.442687	5.08446	3.68681e-07	4.80344e-06
DIP0018		hypothetical protein	20524	20721	198	Fwd	15.1068	1.33609	0.484463	2.75788	0.00581784	0.0195974
DIP0019		hypothetical protein	20958	20713	246	Rev	5.30789	-0.717754	0.615704	-1.16575	0.243718	0.37106
DIP0020		hypothetical protein	21185	20955	231	Rev	10.4986	0.261664	0.509403	0.513667	0.607485	0.715412
DIP0021		ABC transporter substrate-binding protein	21381	22379	999	Fwd	214.112	0.331412	0.314248	1.05462	0.291599	0.426762
DIP0022		ABC transporter	22376	23407	1032	Fwd	244.575	-0.0157435	0.44609	-0.0352922	0.971847	0.980321
DIP0023		ABC transporter ATP-binding protein	23408	24169	762	Fwd	278.446	0.452467	0.280859	1.61101	0.107178	0.198507
DIP0024		hypothetical protein	24825	24217	609	Rev	2213.2	-1.46617	0.180558	-8.12023	4.65313e-16	1.78791e-14
DIP0025	ppiA	peptidyl-prolyl cis-trans isomerase A	24888	25430	543	Fwd	6996.02	-0.580929	0.161392	-3.59949	0.000318843	0.00181157
DIP0027		putative membrane protein	25877	26494	618	Fwd	230.157	-0.059214	0.264217	-0.224111	0.822671	0.875996
DIP0028		hypothetical protein	27025	26672	354	Rev	4.5526	1.3195	0.700657	1.88323	0.0596699	0.125407
DIP0029	thiC	thiamine biosynthesis protein ThiC	27567	29366	1800	Fwd	88.3595	1.82303	0.297441	6.12903	8.84183e-10	1.92735e-08
DIP0030	thiE	thiamine-phosphate pyrophosphorylase	29350	30018	669	Fwd	31.1123	2.50741	0.429046	5.84415	5.0917e-09	9.16102e-08
DIP0031	thiO	putative thiamine biosynthesis oxidoreductase	30015	31103	1089	Fwd	21.4469	1.32464	0.486176	2.72462	0.00643759	0.0211814
DIP0032		hypothetical protein	31087	31287	201	Fwd	2.70776	0.566732	0.702318	0.806946	0.419698	0.562326
DIP0033	thiG	thiazole synthase	31289	32074	786	Fwd	10.7453	1.14751	0.659018	1.74125	0.0816406	0.159551
DIP0034		thiamine biosynthesis protein ThiF	32071	33084	1014	Fwd	12.5931	1.20027	0.561811	2.13643	0.0326445	0.0766891
DIP0035	thiD	phosphomethylpyrimidine kinase	33081	33899	819	Fwd	9.41523	1.39727	0.64544	2.16484	0.0304001	0.07224
DIP0036	cas3	CRISPR-associated endonuclease	34478	37732	3255	Fwd	624.137	0.0885904	0.186437	0.475175	0.634662	0.737169
DIP0037	cas1	CRISPR-associated protein	37736	38650	915	Fwd	136.736	0.212464	0.219177	0.969375	0.332358	0.475057
DIP0038	cas2	CRISPR-associated protein	38634	38963	330	Fwd	37.1857	0.18816	0.332865	0.565276	0.571886	0.687416
DIP0039		hypothetical protein	39077	38967	111	Rev	238.575	0.564411	0.26959	2.09359	0.0362967	0.0835377
DIP0040		hypothetical protein	39592	39311	282	Rev	106.298	0.137716	0.374999	0.367245	0.713436	0.796729
DIP0046		hypothetical protein	40923	40822	102	Rev	8.1321	0.324298	0.540357	0.600156	0.548402	0.672015
DIP0047		putative transposase	42614	41066	1527	Rev	52.1721	0.812392	0.313745	2.58934	0.00961613	0.0292614
DIP0047		putative transposase	42614	41066	1527	Rev	23.8788	1.1465	0.45415	2.52451	0.0115861	0.0340367
DIP0047		putative transposase	42614	41066	1527	Rev	33.6723	0.630848	0.375804	1.67866	0.093218	0.179089
DIP0050		hypothetical protein	43101	43196	96	Fwd	5.58665	0.489522	0.618758	0.791137	0.428864	0.569902
DIP0051		hypothetical protein	43189	43284	96	Fwd	3.66388	0.586499	0.679349	0.863326	0.387958	0.529397
DIP0052		putative septation inhibitor protein	43577	43308	270	Rev	643.046	-0.146428	0.227072	-0.644854	0.519022	0.649709
DIP0053	pknB	serine/threonine-protein kinase	45715	43694	2022	Rev	1056.74	0.270738	0.298007	0.908496	0.363616	0.507677
DIP0054	pknA	serine/threonine-protein kinase	47217	45712	1506	Rev	758.753	0.347719	0.260757	1.3335	0.182367	0.298719
DIP0055	pbpA	putative secreted penicillin-binding protein	48690	47230	1461	Rev	978.253	0.10737	0.256467	0.418652	0.67547	0.76988
DIP0056	ftsW	cell division protein	50036	48687	1350	Rev	852.998	0.0786104	0.181739	0.432545	0.665346	0.760635
DIP0057		putative phosphoprotein phosphatase	51494	50037	1458	Rev	1011.43	0.228539	0.163855	1.39476	0.163087	0.273663
DIP0058		putative secreted protein	51979	51491	489	Rev	872.67	-0.183269	0.198662	-0.922517	0.356259	0.501328
DIP0059		hypothetical protein	52859	51993	867	Rev	2121.82	-0.300735	0.184744	-1.62785	0.103557	0.193699
DIP0061		putative cation-transporting ATPase	56047	53813	2235	Rev	138.256	-0.0369453	0.29293	-0.126123	0.899634	0.929568
DIP0062		putative heavy metal-associated transport protein	56425	56099	327	Rev	22.6102	-0.162039	0.410386	-0.394844	0.692958	0.781171
DIP0063		putative two-component system sensor protein	57667	56540	1128	Rev	93.5977	0.401445	0.355977	1.12773	0.259434	0.389753
DIP0064		putative two-component system response regulator	58386	57664	723	Rev	86.9189	0.425271	0.297924	1.42745	0.153451	0.263142
DIP0066		putative secreted protein	58730	59365	636	Fwd	55.1822	0.11558	0.389876	0.296455	0.766883	0.833824
DIP0067	mco	multicopper oxidase	59436	60917	1482	Fwd	75.3902	0.331729	0.2962	1.11995	0.262736	0.393739
DIP0068		hypothetical protein	61203	60895	309	Rev	85.414	0.719051	0.273519	2.62889	0.0085663	0.0266756
DIP0071		hypothetical protein	63353	62898	456	Rev	94.5256	0.383484	0.280003	1.36957	0.17082	0.283898
DIP0072		hypothetical protein	63850	63350	501	Rev	83.125	0.215818	0.329903	0.654187	0.512992	0.645726
DIP0073		hypothetical protein	64218	63823	396	Rev	63.5183	-0.00100484	0.351513	-0.0028586	0.997719	0.997719
DIP0074		hypothetical protein	64393	64253	141	Rev	32.8946	0.29589	0.33243	0.890081	0.373422	0.518718
DIP0075		hypothetical protein	64602	66083	1482	Fwd	618.952	0.771726	0.171027	4.51231	6.41242e-06	6.00701e-05
DIP0076		hypothetical protein	66426	66797	372	Fwd	69.3577	1.17848	0.294858	3.99677	6.42122e-05	0.000459209
DIP0077		hypothetical protein	66921	67721	801	Fwd	32.8406	2.17405	0.458165	4.74513	2.08371e-06	2.35013e-05
DIP0078		hypothetical protein	67740	68582	843	Fwd	19.8621	1.42832	0.566826	2.51985	0.0117405	0.0343186
DIP0079		hypothetical protein	68563	69828	1266	Fwd	25.0696	0.992537	0.420596	2.35983	0.0182831	0.0486476
DIP0080		hypothetical protein	69994	70125	132	Fwd	7.57992	0.3875	0.650306	0.595873	0.55126	0.674081
DIP0081		hypothetical protein	70294	70473	180	Fwd	4.12789	0.503898	0.687253	0.733206	0.463433	0.603083
DIP0082		putative secreted protein	70504	70929	426	Fwd	4.7781	0.339162	0.689728	0.491732	0.622909	0.72828
DIP0083		hypothetical protein	70997	71137	141	Fwd	2.82361	0.172673	0.703235	0.245542	0.806037	0.864374
DIP0084		hypothetical protein	71572	71700	129	Fwd	80.9811	-0.42373	0.310007	-1.36684	0.171675	0.284702
DIP0085		putative membrane protein	72360	71845	516	Rev	89.0152	1.13978	0.258413	4.41069	1.0304e-05	9.01903e-05
DIP0086		putative regulatory protein	72664	72365	300	Rev	69.239	1.90414	0.278141	6.84597	7.59595e-12	2.05e-10
DIP0089		putative membrane protein	74943	73648	1296	Rev	15.0916	1.13312	0.494968	2.28928	0.0220629	0.055947
DIP0090		ABC transporter ATP-binding protein	75781	75080	702	Rev	20.1575	0.592044	0.417981	1.41644	0.156647	0.266373
DIP0091		putative two-component system response regulator	76479	75820	660	Rev	27.3457	0.901461	0.375725	2.39926	0.0164283	0.044817
DIP0092		putative two component system sensor kinase	77708	76479	1230	Rev	44.2639	0.810913	0.345409	2.34769	0.0188901	0.0497952
DIP0093		putative membrane protein	78145	77804	342	Rev	21.2832	-0.28259	0.526138	-0.537103	0.591196	0.700963
DIP0094		hypothetical protein	78330	78214	117	Rev	20.1287	-0.306377	0.454064	-0.674745	0.499838	0.632328
DIP0095	opuBB	choline transport system permease protein	79088	78414	675	Rev	151.005	-0.231821	0.253052	-0.9161	0.359615	0.503861
DIP0096	opuBD	choline transport system permease protein	79736	79095	642	Rev	224.171	0.314298	0.233806	1.34427	0.178862	0.294466
DIP0097	opuBA	choline transport system ATP-binding protein	80557	79727	831	Rev	559.856	0.150874	0.220909	0.68297	0.494626	0.629246
DIP0098		hypothetical protein	81175	80567	609	Rev	583.017	0.0974367	0.170474	0.571563	0.567618	0.684463
DIP0099		putative RNA polymerase sigma factor	81756	81172	585	Rev	470.844	0.0704438	0.177027	0.397926	0.690684	0.778996
DIP0100		hypothetical protein	82181	81783	399	Rev	107.074	-0.254411	0.233786	-1.08822	0.276497	0.407803
DIP0101		putative membrane protein	82259	83899	1641	Fwd	75.6253	0.667729	0.25592	2.60913	0.00907728	0.0279975
DIP0102	tipA	transcriptional activator	84745	83969	777	Rev	1615.39	-0.655003	0.189078	-3.4642	0.000531804	0.00275251
DIP0103		hypothetical protein	84964	84797	168	Rev	638.284	-0.759142	0.253314	-2.99685	0.00272787	0.010597
DIP0104		putative peptidase	86321	84975	1347	Rev	51.7743	0.57818	0.296292	1.95138	0.0510114	0.110241
DIP0105	bioB	biotin synthase	86342	87394	1053	Fwd	37.7003	-0.0831584	0.422653	-0.196753	0.844021	0.890677
DIP0106		hypothetical protein	87394	87654	261	Fwd	6.45402	0.75132	0.639554	1.17475	0.240093	0.367267
DIP0108	irp6A	ferrisiderophore receptor Irp6A	88041	89228	1188	Fwd	16792.9	2.56361	0.406668	6.30393	2.90183e-10	6.6449e-09
DIP0109	irp6B	membrane protein permease Irp6B	89229	90272	1044	Fwd	6689.15	2.8171	0.384808	7.32077	2.46543e-13	7.98448e-12
DIP0110	irp6C	ATP-binding protein Irp6C	90274	91032	759	Fwd	4178.79	2.61914	0.399936	6.5489	5.79618e-11	1.41273e-09
DIP0111		putative lipoprotein	91122	92600	1479	Fwd	930.556	1.64681	0.202167	8.14579	3.76826e-16	1.47287e-14
DIP0112		hypothetical protein	92618	93025	408	Fwd	358.456	-0.0139091	0.171725	-0.0809961	0.935445	0.955249
DIP0113		putative riboflavin biosynthesis protein	93040	94380	1341	Fwd	424.839	0.253044	0.205487	1.23144	0.21816	0.343548
DIP0114		putative membrane protein	94403	94822	420	Fwd	416.177	-0.346387	0.201574	-1.71841	0.0857215	0.166664
DIP0115		hypothetical protein	95876	94809	1068	Rev	58.8821	-0.640216	0.413999	-1.54642	0.122003	0.219858
DIP0116		putative membrane protein	96881	96123	759	Rev	162.24	-2.7101	0.485967	-5.57671	2.45116e-08	4.11612e-07
DIP0117		putative lipase	97758	96976	783	Rev	92.0719	0.134541	0.284646	0.472662	0.636454	0.738404
DIP0118		putative dehydrogenase	97855	98433	579	Fwd	324.036	0.508227	0.21976	2.31264	0.0207422	0.0534955
DIP0119		hypothetical protein	100177	98438	1740	Rev	448.059	-0.23429	0.274631	-0.85311	0.393598	0.535265
DIP0122		putative siderophore binding protein	101238	101792	555	Fwd	154.254	-1.012	0.331547	-3.05235	0.00227055	0.00911031
DIP0123		hypothetical protein	102787	101789	999	Rev	182.002	2.15604	0.368532	5.85036	4.90518e-09	8.96777e-08
DIP0124	piuB	iron-regulated membrane protein	103155	104525	1371	Fwd	58.3605	0.831564	0.310855	2.67508	0.0074711	0.0239908
DIP0125		hypothetical protein	104676	105761	1086	Fwd	1213.65	-0.309381	0.213566	-1.44864	0.147438	0.255781
DIP0126		hypothetical protein	105773	107386	1614	Fwd	525.116	-0.0681554	0.217919	-0.312756	0.754466	0.826268
DIP0127		MarR-family transcriptional regulator	107390	107860	471	Fwd	375.46	0.102276	0.220242	0.464381	0.642375	0.741856
DIP0128		putative membrane protein	108890	107838	1053	Rev	156.618	-0.583549	0.253382	-2.30304	0.0212764	0.0545476
DIP0129		hypothetical protein	109479	108895	585	Rev	376.676	-0.709745	0.286516	-2.47715	0.0132435	0.0378125
DIP0130		putative membrane protein	109478	110248	771	Fwd	60.5317	0.399865	0.372561	1.07329	0.283142	0.415727
DIP0131		putative ATP-dependent helicase	112583	110238	2346	Rev	151.815	0.0636821	0.205901	0.309285	0.757105	0.82716
DIP0132		putative sugar acetyltransferase	113142	112573	570	Rev	53.2957	0.450788	0.312333	1.44329	0.148938	0.25735
DIP0133		putative DNA repair protein	113144	113884	741	Fwd	60.9741	0.53383	0.327397	1.63053	0.10299	0.193116
DIP0134		putative DNA-repair protein	113937	114524	588	Fwd	149.539	1.93578	0.388943	4.97702	6.4572e-07	7.99917e-06
DIP0135		putative oxidoreductase	114529	115257	729	Fwd	433.168	1.49965	0.210033	7.14007	9.32845e-13	2.85778e-11
DIP0136		putative lipoprotein	115518	116276	759	Fwd	177.043	0.360116	0.235649	1.52819	0.126466	0.226281
DIP0137		hypothetical protein	116687	116460	228	Rev	138.047	1.62263	0.313074	5.1829	2.18463e-07	3.03838e-06
DIP0138		hypothetical protein	117045	116920	126	Rev	218.646	0.783934	0.28321	2.76803	0.00563962	0.0191419
DIP0139		hypothetical protein	117379	117050	330	Rev	288.176	1.30146	0.311503	4.178	2.94084e-05	0.000232296
DIP0141		hypothetical protein	118089	118232	144	Fwd	45.8915	1.61729	0.394505	4.09955	4.13954e-05	0.000313857
DIP0142		transposase or inactivated derivative	118306	118980	675	Fwd	119.1	2.56814	0.31645	8.11548	4.83878e-16	1.82825e-14
DIP0145		hypothetical protein	120265	120068	198	Rev	23.5728	1.08506	0.43284	2.50684	0.0121815	0.0352239
DIP0146		putative integral membrane protein	120487	120867	381	Fwd	18.4765	1.38389	0.431809	3.20487	0.00135123	0.00602998
DIP0147		putative lipoprotein	120867	120974	108	Fwd	13.1757	0.959757	0.499616	1.92099	0.0547331	0.117167
DIP0149		hypothetical protein	121423	121722	300	Fwd	274.084	-0.527119	0.287247	-1.83507	0.0664953	0.136128
DIP0150		hypothetical protein	121722	122546	825	Fwd	888.607	-0.493767	0.19703	-2.50606	0.0122086	0.0352573
DIP0151		hypothetical protein	122552	122857	306	Fwd	114.55	-0.300103	0.324718	-0.924195	0.355385	0.50072
DIP0152		hypothetical protein	123787	122867	921	Rev	322.644	-0.534773	0.210631	-2.53891	0.01112	0.0329961
DIP0153		hypothetical protein	123927	124553	627	Fwd	70.0582	1.01966	0.37239	2.73815	0.00617866	0.0205986
DIP0154		putative endopeptidase	126570	124561	2010	Rev	2670.25	0.825625	0.318327	2.59364	0.00949656	0.0290144
DIP0155		putative secreted protein	126599	127231	633	Fwd	435.132	0.660304	0.234401	2.81699	0.00484767	0.0169941
DIP0156		putative membrane protein	127228	128148	921	Fwd	444.268	0.576585	0.213029	2.7066	0.00679761	0.0222369
DIP0157		putative secreted protein	128138	129046	909	Fwd	377.226	0.400449	0.235625	1.69952	0.0892211	0.172433
DIP0158		putative secreted protein	129504	129067	438	Rev	462.992	-0.115728	0.326468	-0.354486	0.722974	0.80158
DIP0159		putative transferase	133155	129730	3426	Rev	1894.85	0.0543428	0.254739	0.213327	0.831072	0.883281
DIP0160		putative membrane protein	135232	133148	2085	Rev	2633.9	0.10438	0.199606	0.522931	0.601022	0.709275
DIP0161		short chain dehydrogenase	136104	135343	762	Rev	4494.7	-0.873591	0.268014	-3.2595	0.00111609	0.00509092
DIP0162		putative oxidoreductase; FAD-binding	137590	136124	1467	Rev	8240.8	-0.798419	0.249985	-3.19387	0.0014038	0.00621564
DIP0163		hypothetical protein	137955	137707	249	Rev	273.039	-0.743892	0.261798	-2.84147	0.00449061	0.0159564
DIP0164		putative membrane protein	137984	138418	435	Fwd	232.975	0.990706	0.315688	3.13825	0.00169962	0.00718852
DIP0165		hypothetical protein	138415	138963	549	Fwd	372.262	0.393906	0.21452	1.83622	0.066325	0.135948
DIP0166		putative membrane protein	138975	139394	420	Fwd	418.644	0.421995	0.179138	2.3557	0.0184877	0.0491343
DIP0167		hypothetical protein	139604	140383	780	Fwd	97.1593	1.00004	0.349062	2.86493	0.00417099	0.0150328
DIP0168		putative glycosyl transferase	141434	140517	918	Rev	162.008	0.294168	0.302739	0.971687	0.331206	0.474572
DIP0169	iutA	ABC-type iron uptake system periplasmic component	141608	142573	966	Fwd	939.418	0.853367	0.29746	2.86884	0.00411975	0.0149193
DIP0170	iutB	ABC-type iron uptake system ATP-binding protein	142673	143407	735	Fwd	226.699	0.963652	0.264305	3.64598	0.000266371	0.00156037
DIP0171	iutC	ABC-type iron uptake system membrane protein	143404	144303	900	Fwd	181.357	1.09696	0.378663	2.89692	0.00376841	0.0139137
DIP0172	iutD	ABC-type iron uptake system membrane protein	144300	145151	852	Fwd	207.8	1.27629	0.238221	5.35758	8.4343e-08	1.27526e-06
DIP0173	iutE	ABC-type iron uptake system substrate-binding protein	145272	146273	1002	Fwd	603.704	-1.76137	0.262183	-6.71809	1.84117e-11	4.58674e-10
DIP0174		ABC transporter ATP-binding protein	147118	146339	780	Rev	496.038	-0.38324	0.266154	-1.43992	0.14989	0.258011
DIP0175		ABC transporter permease	147997	147137	861	Rev	740.465	-0.309976	0.229737	-1.34926	0.177252	0.292882
DIP0176		hypothetical protein	148133	149326	1194	Fwd	544.084	1.02022	0.15811	6.45257	1.09966e-10	2.59679e-09
DIP0177		putative quinone oxidoreductase	150270	149323	948	Rev	377.898	0.10352	0.233534	0.443275	0.657567	0.753642
DIP0178		putative aminotransferase	151661	150627	1035	Rev	379.792	-0.03523	0.219039	-0.160839	0.87222	0.912049
DIP0179		putative membrane protein	152426	154000	1575	Fwd	83.486	1.23153	0.31901	3.86046	0.000113172	0.000743653
DIP0180		hypothetical protein	154365	154994	630	Fwd	565.84	-0.568693	0.242885	-2.34141	0.0192109	0.0504647
DIP0181		hypothetical protein	155099	155371	273	Fwd	129.538	-0.595325	0.306472	-1.94251	0.0520755	0.112433
DIP0182		putative phage integrase	156826	155600	1227	Rev	225.044	2.45435	0.31252	7.85342	4.04829e-15	1.43398e-13
DIP0183		putative transcriptional regulator	157948	156926	1023	Rev	695.807	2.57351	0.204691	12.5727	2.98396e-36	3.22125e-34
DIP0184		hypothetical protein	158523	157960	564	Rev	754.729	3.08187	0.185577	16.6069	6.20779e-62	2.81461e-59
DIP0185		hypothetical protein	159025	158618	408	Rev	246.056	1.82183	0.27009	6.74526	1.52748e-11	3.935e-10
DIP0186		hypothetical protein	159196	159035	162	Rev	122.911	1.65193	0.324222	5.09507	3.48617e-07	4.56829e-06
DIP0187		putative transcriptional regulator	159639	159881	243	Fwd	4.74086	0.953491	0.672774	1.41725	0.156409	0.266373
DIP0188		hypothetical protein	160446	160120	327	Rev	158.167	0.0293976	0.26529	0.110813	0.911765	0.93761
DIP0189		hypothetical protein	160470	160961	492	Fwd	8.23799	1.46069	0.572082	2.55329	0.010671	0.0317887
DIP0190		putative anti-repressor protein	160942	161760	819	Fwd	12.5689	1.83692	0.61045	3.00912	0.00262003	0.0103298
DIP0191		hypothetical protein	161977	162219	243	Fwd	3.66575	1.13489	0.679699	1.6697	0.0949797	0.181971
DIP0192		hypothetical protein	162231	162455	225	Fwd	5.58818	0.907245	0.659048	1.3766	0.168636	0.280894
DIP0193		hypothetical protein	162452	162598	147	Fwd	3.68079	0.102676	0.657806	0.156089	0.875963	0.914409
DIP0194		hypothetical protein	162606	162875	270	Fwd	4.12132	0.638185	0.672679	0.948722	0.342762	0.485955
DIP0195		hypothetical protein	162868	163017	150	Fwd	3.2092	1.09393	0.70311	1.55585	0.119744	0.216821
DIP0196		hypothetical protein	163014	163457	444	Fwd	9.87341	0.0198253	0.578935	0.0342445	0.972682	0.980467
DIP0197		hypothetical protein	163482	163715	234	Fwd	7.21956	-0.452071	0.597976	-0.756002	0.449648	0.590586
DIP0197A		hypothetical protein	163814	164122	309	Fwd	7.46835	1.33173	0.645527	2.06301	0.0391118	0.0882254
DIP0198		hypothetical protein	164151	165359	1209	Fwd	36.4074	-0.150952	0.353045	-0.427572	0.668963	0.763615
DIP0199		hypothetical protein	165352	165966	615	Fwd	55.76	1.03795	0.335191	3.0966	0.00195756	0.00808339
DIP0200		hypothetical protein	166018	166335	318	Fwd	23.0468	1.69203	0.411048	4.11638	3.84869e-05	0.000295762
DIP0203		hypothetical protein	168436	169686	1251	Fwd	71.282	1.49481	0.319588	4.67731	2.90657e-06	3.06474e-05
DIP0204		putative phage prohead protease	169683	170726	1044	Fwd	59.0444	1.18998	0.313226	3.79911	0.000145217	0.000911449
DIP0205		putative phage capsid protein	170723	171973	1251	Fwd	64.2466	1.37633	0.30463	4.51806	6.24102e-06	5.90573e-05
DIP0206		hypothetical protein	171973	172173	201	Fwd	16.2294	0.778669	0.443018	1.75765	0.0788076	0.155489
DIP0207		hypothetical protein	172195	172677	483	Fwd	28.2613	1.01511	0.40917	2.48089	0.0131054	0.03756
DIP0208		hypothetical protein	172674	173036	363	Fwd	25.4737	1.43964	0.404596	3.55823	0.000373368	0.0020695
DIP0208A		hypothetical protein	173002	173295	294	Fwd	16.5223	1.13659	0.499712	2.27449	0.0229363	0.0577098
DIP0209		hypothetical protein	173285	173662	378	Fwd	24.4732	1.01737	0.439385	2.31544	0.020589	0.053161
DIP0210		hypothetical protein	173691	174638	948	Fwd	70.7359	1.16332	0.300449	3.87195	0.000107966	0.000713584
DIP0211		hypothetical protein	174736	175113	378	Fwd	42.2457	0.521775	0.348366	1.49778	0.134192	0.237852
DIP0211A		hypothetical protein	175275	175484	210	Fwd	12.3296	0.454749	0.607432	0.748641	0.454073	0.594015
DIP0212		immunity-specific protein Beta241	175497	181139	5643	Fwd	402.965	0.915281	0.173642	5.27108	1.35624e-07	1.95835e-06
DIP0213	beta201	immunity-specific protein Beta201	181149	181901	753	Fwd	69.7503	0.983548	0.334702	2.93858	0.00329719	0.0123754
DIP0214	beta286	immunity-specific protein Beta286	181902	182762	861	Fwd	54.184	0.336382	0.393765	0.85427	0.392955	0.535033
DIP0215	beta371	immunity-specific protein Beta371	182762	183877	1116	Fwd	75.603	0.375115	0.30708	1.22155	0.221877	0.347181
DIP0216		putative phage tail fiber protein	183877	185304	1428	Fwd	119.591	0.68154	0.239571	2.84483	0.00444352	0.0158388
DIP0217		hypothetical protein	185304	185978	675	Fwd	115.206	0.714776	0.278834	2.56345	0.0103639	0.0310778
DIP0218		hypothetical protein	186059	187498	1440	Fwd	49.8843	2.06491	0.32141	6.42453	1.32278e-10	3.0915e-09
DIP0219		hypothetical protein	187501	187824	324	Fwd	10.6105	1.91903	0.582851	3.29249	0.000993044	0.00463216
DIP0220		putative membrane protein	187830	188294	465	Fwd	18.6704	2.7445	0.548637	5.0024	5.66216e-07	7.17102e-06
DIP0221		putative secreted protein	188291	188629	339	Fwd	37.5938	1.90355	0.407489	4.67141	2.99139e-06	3.13957e-05
DIP0222	tox	diphtheria toxin precursor	188979	190661	1683	Fwd	1435.84	2.07304	0.228344	9.07855	1.10026e-19	5.30701e-18
DIP0223		hypothetical protein	190816	190992	177	Fwd	8.3677	1.22251	0.651102	1.87761	0.0604352	0.126257
DIP0224		hypothetical protein	191070	191210	141	Fwd	2.49909	1.08494	0.703604	1.54198	0.123079	0.22148
DIP0225		putative secreted polysaccharide deacetylase	191220	192626	1407	Fwd	276.868	-0.141719	0.206078	-0.687696	0.491644	0.626424
DIP0226		GntR family regulator	193987	192614	1374	Rev	9.73534	0.407585	0.694161	0.587163	0.557094	0.676813
DIP0227		pyridoxal biosynthesis lyase PdxS	194078	194971	894	Fwd	601.085	0.504159	0.251554	2.00418	0.0450509	0.0988678
DIP0228		glutamine amidotransferase subunit PdxT	194965	195522	558	Fwd	374.859	0.496652	0.289218	1.71722	0.0859388	0.166801
DIP0229		hypothetical protein	195686	195519	168	Rev	6.00138	1.14908	0.630303	1.82305	0.0682954	0.138485
DIP0232		hypothetical protein	197330	197202	129	Rev	2.35468	1.02401	0.700859	1.46107	0.143995	0.250912
DIP0233	srtB	putative fimbrial associated sortase-like protein	198327	197338	990	Rev	22.797	0.270999	0.438859	0.617509	0.536899	0.664476
DIP0234		hypothetical protein	198371	198847	477	Fwd	171.295	0.467475	0.216677	2.15747	0.030969	0.0732846
DIP0235	spaD	putative fimbrial subunit	198862	200334	1473	Fwd	978.008	0.284955	0.16614	1.71515	0.086317	0.167392
DIP0236	srtC	putative fimbrial associated sortase-like protein	200435	201373	939	Fwd	124.776	1.27383	0.297688	4.27908	1.87671e-05	0.000155843
DIP0237	spaE	putative surface anchored protein	201366	202157	792	Fwd	60.1216	0.503513	0.318691	1.57994	0.114121	0.208975
DIP0238	spaF	putative surface-anchored fimbrial subunit	202163	205282	3120	Fwd	788.88	0.5847	0.28767	2.03254	0.042099	0.0937516
DIP0240		hypothetical protein	206310	205903	408	Rev	77.9551	3.04371	0.434813	7.00006	2.55859e-12	7.4363e-11
DIP0241		hypothetical protein	206485	206336	150	Rev	46.7441	2.60308	0.368167	7.07038	1.54514e-12	4.67045e-11
DIP0242		putative IS element transposase	207051	206740	312	Rev	360.934	1.78503	0.358217	4.9831	6.25735e-07	7.79419e-06
DIP0243		hypothetical protein	207492	207298	195	Rev	127.356	2.55576	0.383313	6.66756	2.60089e-11	6.40892e-10
DIP0244		putative secreted protein	208117	207638	480	Rev	432.035	2.02722	0.23034	8.80098	1.35621e-18	6.14906e-17
DIP0245		prephenate dehydrogenase	209263	208253	1011	Rev	270.491	-0.0682402	0.346785	-0.196779	0.844	0.890677
DIP0246		hypothetical protein	209301	209753	453	Fwd	111.994	-0.143196	0.260638	-0.549406	0.582727	0.695025
DIP0247		putative cytosine deaminase	209792	210235	444	Fwd	93.1526	0.528146	0.308776	1.71045	0.0871833	0.168927
DIP0248		putative excisionase	210640	211152	513	Fwd	203.728	0.576572	0.216068	2.66847	0.00761971	0.0243294
DIP0249		hypothetical protein	211399	211599	201	Fwd	49.3837	0.464368	0.366323	1.26765	0.204924	0.327158
DIP0250		putative membrane protein	211613	213949	2337	Fwd	846.066	-0.0766452	0.17193	-0.445794	0.655746	0.752316
DIP0251		putative tRNA-ribosyltransferase	214616	215908	1293	Fwd	468.291	0.0274588	0.233302	0.117696	0.906308	0.934334
DIP0252		glutamyl-Q tRNA(Asp) synthetase	215918	216811	894	Fwd	256.248	0.459051	0.213448	2.15065	0.031504	0.0743954
DIP0253	gntP	gluconate permease	216891	218279	1389	Fwd	193.245	0.0243733	0.303396	0.080335	0.935971	0.955356
DIP0254		putative transferase	218779	218276	504	Rev	286.757	-0.720707	0.339866	-2.12056	0.0339588	0.0792023
DIP0255		hypothetical protein	219080	218871	210	Rev	9.65528	1.67559	0.604201	2.77323	0.00555022	0.0189208
DIP0256		hypothetical protein	219238	219384	147	Fwd	94.8238	0.506971	0.404045	1.25474	0.209574	0.333173
DIP0257		hypothetical protein	219574	220833	1260	Fwd	906.492	0.00969101	0.167718	0.0577816	0.953923	0.967581
DIP0258		hypothetical protein	220837	221388	552	Fwd	405.511	-0.0012642	0.167404	-0.00755181	0.993975	0.994852
DIP0259	dnaX	DNA polymerase III subunits gamma and tau	221399	223522	2124	Fwd	737.755	0.0478336	0.164637	0.29054	0.771403	0.836332
DIP0260		hypothetical protein	223595	223915	321	Fwd	1083.25	0.173835	0.222948	0.779711	0.435561	0.576762
DIP0261	recR	recombination protein RecR	223919	224575	657	Fwd	791.29	0.441871	0.190826	2.31557	0.0205819	0.053161
DIP0262		hypothetical protein	225333	224581	753	Rev	409.608	-0.211101	0.294898	-0.715843	0.474089	0.611006
DIP0263		putative secreted protein	226597	225335	1263	Rev	479.793	-0.084224	0.285938	-0.294554	0.768335	0.834765
DIP0264		DNA polymerase III subunit epsilon	227739	226618	1122	Rev	559.11	-0.190613	0.206413	-0.923454	0.355771	0.500952
DIP0265		putative nitroreductase	228507	227743	765	Rev	253.702	-0.358306	0.201669	-1.7767	0.0756173	0.15024
DIP0266	leuA	2-isopropylmalate synthase	230267	228555	1713	Rev	100.873	1.03656	0.282435	3.67009	0.000242461	0.00144267
DIP0267		putative regulatory protein	230521	231552	1032	Fwd	272.648	-0.0730558	0.235118	-0.31072	0.756014	0.826765
DIP0268		hypothetical protein	231758	232858	1101	Fwd	108.508	2.02934	0.297001	6.83278	8.3286e-12	2.19546e-10
DIP0271	deoD	purine nucleoside phosphorylase	234348	235064	717	Fwd	232.797	0.208267	0.345388	0.602995	0.546512	0.670787
DIP0272		putative antibiotic resistance protein membrane protein	235061	236425	1365	Fwd	341.114	0.178414	0.233927	0.76269	0.445648	0.587689
DIP0273	deoC	deoxyribose-phosphate aldolase	236460	237116	657	Fwd	153.362	-0.157804	0.207131	-0.761856	0.446146	0.587689
DIP0274		putative mutase	237124	238776	1653	Fwd	148.238	0.625963	0.291554	2.14699	0.0317943	0.074847
DIP0275		putative membrane protein	238823	239860	1038	Fwd	46.2031	0.57956	0.343554	1.68696	0.0916119	0.176564
DIP0276		putative membrane protein	240698	239862	837	Rev	124.575	0.24431	0.238008	1.02648	0.304667	0.443027
DIP0277	lysC	aspartate kinase	240889	242154	1266	Fwd	1295.99	0.0674978	0.221749	0.304389	0.760832	0.830431
DIP0278		putative surface-anchored membrane protein	242501	245743	3243	Fwd	2061.25	0.251878	0.179408	1.40393	0.160338	0.270452
DIP0279	asd	aspartate-semialdehyde dehydrogenase	246016	247047	1032	Fwd	1956.76	0.236279	0.272157	0.868169	0.385302	0.527816
DIP0280	sigC	RNA polymerase sigma factor	247620	247054	567	Rev	139.8	0.528127	0.242067	2.18173	0.0291291	0.0702508
DIP0281	cat	catalase	247748	249286	1539	Fwd	514.552	0.451869	0.218458	2.06845	0.0385981	0.0873799
DIP0282		ABC transporter ATP-binding protein	250334	249276	1059	Rev	87.1582	0.111393	0.257812	0.43207	0.665691	0.760646
DIP0283		putative transport system permease (iron)	251878	250325	1554	Rev	99.2987	0.504193	0.302021	1.6694	0.095039	0.181971
DIP0284		ABC transporter	252876	251875	1002	Rev	61.3432	0.0660001	0.434821	0.151787	0.879355	0.91572
DIP0285		putative glycerol-3-phosphate transporter	254327	252957	1371	Rev	109.94	0.465295	0.265867	1.75011	0.0800995	0.157081
DIP0286		two-component regulatory protein	255157	254456	702	Rev	118.785	0.247343	0.407899	0.606384	0.54426	0.669662
DIP0287		two-component sensor protein	255947	255150	798	Rev	130.356	0.128469	0.281674	0.45609	0.648325	0.746826
DIP0288		putative monovalent cation/H+ antiporter subunit G	256405	256103	303	Rev	448.885	-0.184434	0.232147	-0.794472	0.426921	0.568642
DIP0289		putative monovalent cation/H+ antiporter subunit F	256671	256405	267	Rev	355.598	-0.697862	0.260876	-2.67507	0.00747133	0.0239908
DIP0290		putative monovalent cation/H+ antiporter subunit E	257048	256671	378	Rev	451.701	-0.691606	0.270246	-2.55917	0.0104923	0.0313386
DIP0291		putative monovalent cation/H+ antiporter subunit D	258574	257051	1524	Rev	1377.79	-0.634927	0.26718	-2.3764	0.0174825	0.0470141
DIP0292		putative monovalent cation/H+ antiporter subunit C	258999	258574	426	Rev	560.74	-0.680172	0.289319	-2.35094	0.018726	0.0495856
DIP0293		putative monovalent cation/H+ antiporter subunit A	261915	259003	2913	Rev	4860.06	-0.807343	0.202743	-3.9821	6.83103e-05	0.000482428
DIP0294		putative membrane protein	262085	263482	1398	Fwd	465.796	0.311103	0.211971	1.46767	0.142195	0.249116
DIP0295		hypothetical protein	264449	263559	891	Rev	38.6438	0.988378	0.350884	2.81682	0.00485011	0.0169941
DIP0296		putative secreted protein	265741	264827	915	Rev	867.052	-0.428513	0.197564	-2.16898	0.0300839	0.0718015
DIP0297		hypothetical protein	265769	266233	465	Fwd	875.229	-0.536892	0.213116	-2.51925	0.0117605	0.0343186
DIP0298		putative penicillin-binding secreted protein	268622	266238	2385	Rev	889.849	0.343939	0.244087	1.40908	0.158811	0.268674
DIP0299		putative regulatory protein	268821	269168	348	Fwd	535.015	-1.11201	0.400616	-2.77575	0.00550742	0.0188316
DIP0300		hypothetical protein	269209	269364	156	Fwd	825.523	-0.569181	0.234234	-2.42997	0.0151002	0.0418997
DIP0301		hypothetical protein	269366	269830	465	Fwd	1232.46	-0.409534	0.187675	-2.18214	0.0290989	0.0702508
DIP0302		putative hydrolase	269881	270705	825	Fwd	1573.06	-0.260327	0.163984	-1.58752	0.112396	0.206484
DIP0303		putative transcription regulator	271449	270766	684	Rev	4063.93	0.00901693	0.346839	0.0259975	0.979259	0.985782
DIP0304	nth	endonuclease III	271954	272709	756	Fwd	238.971	-0.451199	0.245649	-1.83677	0.0662442	0.135906
DIP0305		putative secreted protein	272702	273262	561	Fwd	159.505	-0.463611	0.224191	-2.06792	0.0386471	0.0873799
DIP0306		hypothetical protein	273265	274002	738	Fwd	265.728	-0.443437	0.200755	-2.20884	0.0271855	0.0666798
DIP0307		putative serine protease (mycosin)	274025	275221	1197	Fwd	541.715	-0.0607865	0.171178	-0.355107	0.72251	0.80158
DIP0308		putative hydrolase	276156	275218	939	Rev	210.845	0.452943	0.250334	1.80935	0.0703966	0.141731
DIP0309		hypothetical protein	276765	276244	522	Rev	1899.48	-0.501292	0.3005	-1.66819	0.0952772	0.182184
DIP0310		hypothetical protein	276872	277525	654	Fwd	66.0864	0.49054	0.344663	1.42324	0.154665	0.26465
DIP0311		hypothetical protein	278368	277463	906	Rev	120.223	0.223207	0.308373	0.723822	0.469175	0.607436
DIP0312		putative morphological differentiation-related protein	278791	279828	1038	Fwd	44.5414	1.49706	0.33253	4.50204	6.73036e-06	6.22765e-05
DIP0313		hypothetical protein	279821	280918	1098	Fwd	12.853	0.472852	0.514129	0.919716	0.357721	0.50244
DIP0314		putative membrane protein	280915	281661	747	Fwd	13.7939	1.23687	0.512972	2.41118	0.0159009	0.0436937
DIP0315		putative secreted protein	281661	282239	579	Fwd	6.6707	0.262743	0.666603	0.394152	0.693469	0.781359
DIP0316		hypothetical protein	282263	282460	198	Fwd	5.40089	0.597908	0.649774	0.920179	0.357479	0.50244
DIP0317		putative secreted protein	282457	282732	276	Fwd	5.79269	0.733714	0.641399	1.14393	0.252654	0.382354
DIP0318		putative secreted protein	282729	283055	327	Fwd	11.8074	0.929578	0.605645	1.53486	0.124819	0.224042
DIP0319		ATP-dependent RNA helicase	285381	283045	2337	Rev	132.938	0.8806	0.242916	3.62512	0.000288829	0.00166187
DIP0320	cspA	cold-shock protein	285652	285855	204	Fwd	9229.95	-0.708742	0.288654	-2.45534	0.0140753	0.0398361
DIP0321		ABC transporter ATP-binding protein	286029	286646	618	Fwd	208.051	0.63693	0.27555	2.31148	0.0208061	0.0535995
DIP0322		ABC transporter ATP-binding protein	286643	287350	708	Fwd	203.717	0.944507	0.256665	3.67992	0.00023331	0.00139924
DIP0323		ABC transporter	287347	288594	1248	Fwd	308.003	0.805662	0.215255	3.74283	0.000181959	0.00112093
DIP0324		putative secreted protein	288591	290078	1488	Fwd	672.211	0.592948	0.258783	2.29129	0.0219466	0.0558393
DIP0325		putative transport system membrane protein	290085	291839	1755	Fwd	590.397	0.934569	0.267933	3.48807	0.000486527	0.00256501
DIP0326		hypothetical protein	293310	291817	1494	Rev	511.54	-0.154416	0.212761	-0.72577	0.46798	0.606686
DIP0327	topA	DNA topoisomerase I	293451	296345	2895	Fwd	1310.95	0.359062	0.191555	1.87447	0.0608663	0.126823
DIP0328		putative membrane protein	297290	296265	1026	Rev	76.4536	0.168487	0.285861	0.589401	0.555593	0.676438
DIP0329		OPT family protein. putative membrane protein	299374	297398	1977	Rev	1418.67	-0.379478	0.278091	-1.36458	0.172385	0.28567
DIP0330		hypothetical protein	301524	299461	2064	Rev	61.7945	-0.0895501	0.368882	-0.242761	0.808191	0.865864
DIP0331		hypothetical protein	301604	302503	900	Fwd	298.159	-1.03291	0.402584	-2.5657	0.0102966	0.0309172
DIP0332		putative adenylate cyclase	304046	302520	1527	Rev	895.44	0.0171955	0.179093	0.0960144	0.923509	0.945617
DIP0333		DNA polymerase III subunit delta'	304045	305310	1266	Fwd	78.0671	0.740567	0.248529	2.9798	0.00288434	0.0110266
DIP0334		hypothetical protein	305695	305946	252	Fwd	119.561	-0.0382071	0.375608	-0.101721	0.918978	0.941875
DIP0335		hypothetical protein	306195	306602	408	Fwd	25.4165	0.386214	0.377776	1.02234	0.306621	0.445584
DIP0336		hypothetical protein	306815	306606	210	Rev	4.16624	0.0264337	0.693014	0.0381431	0.969574	0.979948
DIP0337		putative phage integrase	307370	306912	459	Rev	2.84765	0.422375	0.696182	0.606702	0.544049	0.669662
DIP0338		hypothetical protein	307559	307437	123	Rev	1.93226	0.428991	0.701605	0.611443	0.540907	0.668248
DIP0339		hypothetical protein	307805	307596	210	Rev	5.90499	-0.22022	0.627008	-0.351224	0.72542	0.803384
DIP0343		hypothetical protein	308897	309421	525	Fwd	854.206	-0.77826	0.182429	-4.2661	1.98918e-05	0.000163981
DIP0344		putative secreted protein	309428	309568	141	Fwd	150.173	-0.132888	0.219516	-0.605367	0.544935	0.669662
DIP0345		hypothetical protein	309574	309753	180	Fwd	219.22	0.0882203	0.212757	0.414653	0.678396	0.770877
DIP0346		transposase or inactivated derivative	309772	309933	162	Fwd	157.187	0.13331	0.265325	0.50244	0.615358	0.720938
DIP0347		hypothetical protein	309946	310104	159	Fwd	95.0306	0.555024	0.266676	2.08127	0.0374095	0.0854912
DIP0348		hypothetical protein	311286	310129	1158	Rev	101.91	0.883414	0.248013	3.56196	0.000368095	0.00204908
DIP0349		putative alkylated DNA repair protein	311422	312120	699	Fwd	65.0295	-0.0906059	0.345237	-0.262445	0.792978	0.854005
DIP0350		putative secreted protease	312993	312169	825	Rev	755.585	1.08682	0.28043	3.87557	0.000106376	0.000705128
DIP0351		putative plasmid replication protein	313246	313617	372	Fwd	31.0308	1.43681	0.392143	3.664	0.000248311	0.00146977
DIP0352		putative secreted protein	313888	313721	168	Rev	1714.6	0.473078	0.193293	2.44747	0.0143865	0.0404642
DIP0353		putative secreted protein	314421	313903	519	Rev	40.3095	0.620173	0.325577	1.90484	0.0568009	0.120569
DIP0356		hypothetical protein	315754	315605	150	Rev	2.81053	-0.141354	0.700577	-0.201768	0.840098	0.890336
DIP0357		putative secreted bifunctional (alpha-amylase and endo-alpha-glucosidase): starch degradation and integral membrane protein	316102	323838	7737	Fwd	3691.14	-1.80506	0.36427	-4.95528	7.22256e-07	8.85056e-06
DIP0358		acyl-CoA synthetase	325527	323875	1653	Rev	571.04	1.80232	0.213557	8.43951	3.1866e-17	1.33778e-15
DIP0359		putative secreted hydrolase	325657	326445	789	Fwd	221.004	0.256658	0.216442	1.18581	0.235699	0.362503
DIP0360	rfbA	glucose-1-phosphate thymidylyltransferase	327281	326409	873	Rev	337.342	-0.399022	0.193923	-2.05763	0.0396252	0.0891175
DIP0361		putative bifunctional protein	328639	327293	1347	Rev	486.076	0.211014	0.189463	1.11375	0.265387	0.395551
DIP0362	rmlB	putative dTDP-(glucose or rhamnose)-4;6-dehydratase	329685	328678	1008	Rev	339.635	0.182859	0.201567	0.907183	0.36431	0.507928
DIP0363		putative metallopeptidase	331043	329691	1353	Rev	287.322	0.0276293	0.247004	0.111858	0.910936	0.93761
DIP0364		putative prolyl oligopeptidase family protein	333034	331040	1995	Rev	562.037	-0.110004	0.227647	-0.483221	0.628939	0.733439
DIP0365	slpA	surface layer protein A	334190	333123	1068	Rev	5217.05	0.0939971	0.147022	0.639339	0.522602	0.653109
DIP0366		hypothetical protein	334318	334217	102	Rev	273.601	-0.217942	0.229264	-0.950616	0.341799	0.485501
DIP0367		hypothetical protein	334622	334359	264	Rev	5.90223	0.279491	0.60018	0.465678	0.641446	0.741539
DIP0368	lpd	dihydrolipoamide dehydrogenase	334658	336067	1410	Fwd	6609.92	-0.527814	0.152558	-3.45975	0.000540672	0.0027842
DIP0369		putative regulatory protein	337699	336275	1425	Rev	326.643	-0.308348	0.204167	-1.51027	0.130974	0.233243
DIP0370	sdhB	succinate dehydrogenase iron-sulfur protein	338150	338908	759	Fwd	5816.82	-3.51115	0.2905	-12.0866	1.24401e-33	1.08468e-31
DIP0371	sdhA	succinate dehydrogenase flavoprotein subunit	338927	340942	2016	Fwd	12090.9	-3.4364	0.277441	-12.386	3.11053e-35	3.20526e-33
DIP0372	sdhC	succinate dehydrogenase reductase iron-sulfur subunit	340942	341691	750	Fwd	4976.79	-3.48265	0.274698	-12.6781	7.82067e-37	8.86473e-35
DIP0373		hypothetical protein	341769	342119	351	Fwd	4033.24	-1.93649	0.199566	-9.70353	2.91243e-22	1.57202e-20
DIP0374		hypothetical protein	342204	342299	96	Fwd	42.3896	0.146712	0.391785	0.374471	0.708054	0.792671
DIP0375		putative membrane protein	342318	343586	1269	Fwd	583.847	0.323467	0.23416	1.38139	0.167159	0.279461
DIP0376		putative secreted protein	343599	343874	276	Fwd	252.332	0.520168	0.25969	2.00303	0.0451736	0.0990413
DIP0377		hypothetical protein	343881	344369	489	Fwd	329.039	0.786804	0.24823	3.16966	0.00152616	0.0066027
DIP0378		hypothetical protein	345109	344366	744	Rev	844.983	-0.110408	0.229432	-0.481222	0.630358	0.734716
DIP0379		putative oxidoreductase	345990	345115	876	Rev	3305	-0.619621	0.285739	-2.16849	0.0301216	0.0718015
DIP0382		hypothetical protein	349630	348818	813	Rev	810.017	0.181528	0.224859	0.807296	0.419496	0.562326
DIP0383		hypothetical protein	350107	349646	462	Rev	2658.21	-0.407368	0.213758	-1.90574	0.0566833	0.120461
DIP0384	murB	UDP-N-acetylenolpyruvoylglucosamine reductase	350143	351276	1134	Fwd	392.265	0.348529	0.22267	1.56523	0.117529	0.214179
DIP0385		hypothetical protein	351638	351273	366	Rev	1650.71	-0.49597	0.237549	-2.08787	0.0368099	0.0844652
DIP0386		acyl-CoA synthetase	353347	351641	1707	Rev	3339.66	-0.3234	0.227493	-1.42158	0.155147	0.26465
DIP0387		acyl-CoA synthetase	355109	353409	1701	Rev	1758.2	-0.542547	0.286895	-1.8911	0.0586113	0.123832
DIP0388		putative glycosyl transferase	355193	356476	1284	Fwd	931.874	-0.465114	0.246772	-1.88479	0.0594576	0.125154
DIP0389	gpmA	phosphoglyceromutase	356496	357281	786	Fwd	8558.75	-1.09752	0.279883	-3.92135	8.80543e-05	0.000594104
DIP0390		putative two component system sensor kinase	357293	358447	1155	Fwd	2797.76	-0.673372	0.30891	-2.17983	0.0292701	0.0702917
DIP0391	regX3	putative two component system response regulator	358447	359127	681	Fwd	1116.3	-0.534804	0.263366	-2.03065	0.0422906	0.0940851
DIP0392		hypothetical protein	359959	359090	870	Rev	131.673	0.158046	0.220708	0.716086	0.473938	0.611006
DIP0393		putative membrane protein	360212	360835	624	Fwd	990.201	0.332389	0.223116	1.48976	0.136288	0.24044
DIP0394	proC	pyrroline-5-carboxylate reductase	360869	361681	813	Fwd	844.889	0.640869	0.206714	3.10027	0.00193343	0.00799835
DIP0395		putative DNA-binding (excisionase) protein	361938	362129	192	Fwd	1974.72	-0.0658373	0.291289	-0.226021	0.821185	0.875236
DIP0396		hypothetical protein	362191	362418	228	Fwd	5453.64	-0.0923421	0.317085	-0.291222	0.770882	0.836167
DIP0397		putative secreted protein	362497	363366	870	Fwd	495.365	0.38095	0.214688	1.77443	0.075992	0.150853
DIP0398		hypothetical protein	364375	363332	1044	Rev	468.729	-0.141722	0.234149	-0.605262	0.545005	0.669662
DIP0399		hypothetical protein	364441	364683	243	Fwd	68.4963	-0.24255	0.287044	-0.844992	0.398115	0.539205
DIP0400	hemA	glutamyl-tRNA reductase	364800	366116	1317	Fwd	1732.43	-0.967069	0.268791	-3.59784	0.000320871	0.00181854
DIP0401	hemC	porphobilinogen deaminase	366113	366997	885	Fwd	975.434	-0.873059	0.247867	-3.52228	0.000427846	0.00230935
DIP0402		putative uroporphyrin-III C-methyltransferase	367058	368728	1671	Fwd	2026.17	-0.00265409	0.164743	-0.0161105	0.987146	0.989766
DIP0403	hemB	delta-aminolevulinic acid dehydratase	368725	369717	993	Fwd	1964.43	-0.398714	0.156083	-2.55451	0.0106338	0.0317194
DIP0404		hypothetical protein	370155	369844	312	Rev	1.4049	0.093797	0.69992	0.134011	0.893394	0.925977
DIP0405		putative cation transport protein	370197	372722	2526	Fwd	3361.85	-0.282584	0.17396	-1.62442	0.104286	0.194741
DIP0406		putative membrane protein	373818	372700	1119	Rev	364.967	0.510703	0.192643	2.65104	0.00802445	0.025256
DIP0407	hemE	uroporphyrinogen decarboxylase	373884	374918	1035	Fwd	1896.27	-2.37949	0.315058	-7.55254	4.26859e-14	1.43138e-12
DIP0408	hemG	protoporphyrinogen oxidase	374934	376286	1353	Fwd	1479.11	-2.06001	0.343704	-5.99354	2.05323e-09	4.08304e-08
DIP0409	hemL	glutamate-1-semialdehyde aminotransferase	376342	377634	1293	Fwd	2651.14	-0.53017	0.176363	-3.00612	0.00264606	0.0103962
DIP0410		putative phosphoglycerate mutase	377631	378239	609	Fwd	1371.71	-0.590081	0.164411	-3.58906	0.000331869	0.00187618
DIP0411		putative electron transport related protein	378240	378800	561	Fwd	1199.41	-0.446992	0.186899	-2.39162	0.0167741	0.0454867
DIP0412		putative cytochrome C biogenesis protein	378797	379588	792	Fwd	808.21	-0.518509	0.246294	-2.10525	0.0352697	0.0815883
DIP0413		putative membrane protein	379597	381189	1593	Fwd	1541.63	-0.398553	0.236298	-1.68665	0.09167	0.176564
DIP0414		putative cytochrome C related protein	381198	382097	900	Fwd	1074.43	-0.0674122	0.177109	-0.380626	0.703481	0.78998
DIP0415	GlyR	ArsR-family transcriptional regulator	382363	382094	270	Rev	230.779	1.78216	0.241964	7.36542	1.7659e-13	5.80189e-12
DIP0416		hypothetical protein	382591	382403	189	Rev	186.776	0.166932	0.197148	0.846732	0.397144	0.538783
DIP0417		hypothetical protein	382590	382931	342	Fwd	212.958	0.482472	0.234472	2.0577	0.0396191	0.0891175
DIP0418	menA	1;4-dihydroxy-2-naphthoate octaprenyltransferase	383769	382906	864	Rev	1351.19	2.27849	0.184608	12.3423	5.35722e-35	5.06034e-33
DIP0419		hypothetical protein	383911	385020	1110	Fwd	455.375	2.92967	0.190514	15.3778	2.30799e-53	7.47458e-51
DIP0420		O-succinylbenzoic acid--CoA ligase	386089	384980	1110	Rev	334.243	-0.154865	0.177152	-0.874192	0.382014	0.525182
DIP0421	menB	naphthoate synthase	386966	386100	867	Rev	474.262	-0.24274	0.27746	-0.874864	0.381648	0.525182
DIP0422	menC	O-succinylbenzoate synthase	386971	387933	963	Fwd	225.191	0.393524	0.197554	1.99198	0.0463732	0.101573
DIP0423		2-succinyl-5-enolpyruvyl-6-hydroxy-3- cyclohexene-1-carboxylate synthase	387917	389446	1530	Fwd	662.601	-0.284443	0.305309	-0.931654	0.351515	0.496193
DIP0424		putative secreted protein	389443	389835	393	Fwd	210.617	-0.133747	0.263259	-0.508042	0.611424	0.718931
DIP0425		putative glycosyl transferase	389811	390836	1026	Fwd	320.647	-0.11512	0.260733	-0.441523	0.658835	0.754332
DIP0426	ubiE	ubiquinone/menaquinone biosynthesis methyltransferase	390814	391503	690	Fwd	635.291	0.0260002	0.241947	0.107462	0.914422	0.938802
DIP0427		putative lactate dehydrogenase	392440	391490	951	Rev	1628.93	-0.684163	0.310974	-2.20006	0.0278023	0.0680646
DIP0428		putative FAD-linked oxidoreductase	393653	392451	1203	Rev	522.614	0.220705	0.188379	1.1716	0.241357	0.368952
DIP0429		putative polyprenyl diphosphate synthase component	393735	394727	993	Fwd	1914.24	-0.0420124	0.175445	-0.239463	0.810747	0.868192
DIP0430	secE	preprotein translocase subunit SecE	395376	395744	369	Fwd	804.796	0.578328	0.298912	1.93477	0.0530182	0.114143
DIP0431	nusG	transcription antitermination protein NusG	395838	396629	792	Fwd	1866.92	-0.00387527	0.184558	-0.0209976	0.983248	0.98673
DIP0432	rplK	50S ribosomal protein L11	396774	397202	429	Fwd	4817.25	0.584676	0.2576	2.26971	0.0232255	0.0582516
DIP0433	rplA	50S ribosomal protein L1	397269	397976	708	Fwd	7252.46	0.500745	0.248924	2.01164	0.0442581	0.0976003
DIP0434		putative transposase	398843	398031	813	Rev	170.67	-0.456292	0.271041	-1.68348	0.0922819	0.177592
DIP0435		transposase or inactivated derivative	399373	398891	483	Rev	111.405	-0.169573	0.244879	-0.692475	0.488639	0.62373
DIP0436	rplJ	50S ribosomal protein L10	399728	400243	516	Fwd	33439.8	-0.0841115	0.155734	-0.540097	0.58913	0.698879
DIP0437	rplL	50S ribosomal protein L7/L12	400287	400667	381	Fwd	24043.2	-0.122521	0.179659	-0.681966	0.49526	0.6297
DIP0438		ABC transporter substrate-binding protein	400793	402262	1470	Fwd	280.664	1.13212	0.26186	4.32335	1.53675e-05	0.000131465
DIP0439		putative secreted protein	402263	403159	897	Fwd	104.981	1.30282	0.275739	4.72481	2.30329e-06	2.55959e-05
DIP0440		ABC transporter ATP-binding protein	403152	403880	729	Fwd	80.918	1.36927	0.268349	5.10258	3.35057e-07	4.44196e-06
DIP0441		putative membrane protein	403882	404745	864	Fwd	75.2112	0.810709	0.27795	2.91675	0.00353699	0.0131019
DIP0442		putative secreted protein	404738	406720	1983	Fwd	430.759	0.725648	0.20846	3.481	0.00049955	0.0026094
DIP0443		putative surface-anchored membrane protein	406738	407592	855	Fwd	332.72	0.598242	0.189851	3.15111	0.00162652	0.00697036
DIP0444		putative secreted protein	407597	408616	1020	Fwd	252.789	0.639962	0.275254	2.32498	0.0200729	0.0521848
DIP0445		putative secreted protein	408621	409559	939	Fwd	739.148	0.618429	0.187041	3.30639	0.00094507	0.00444497
DIP0446	rpoB	DNA-directed RNA polymerase subunit beta	409723	413250	3528	Fwd	17160.7	0.418728	0.240785	1.73901	0.0820326	0.160041
DIP0447	rpoC	DNA-directed RNA polymerase subunit beta'	413298	417308	4011	Fwd	22933.1	0.238323	0.247987	0.961029	0.336538	0.479153
DIP0448		ABC transporter ATP-binding protein	418336	417620	717	Rev	214.264	-0.333568	0.27257	-1.22379	0.221032	0.346528
DIP0449		ABC transporter inner membrane protein	420009	418336	1674	Rev	302.091	0.0732813	0.227156	0.322604	0.746995	0.819628
DIP0450		putative secreted protein	420167	420643	477	Fwd	591.656	-0.449326	0.183187	-2.45283	0.0141738	0.0400151
DIP0451		hypothetical protein	420648	420971	324	Fwd	426.954	-0.417424	0.200429	-2.08265	0.0372827	0.0852875
DIP0452		putative transposase	421292	421023	270	Rev	33.4032	0.270423	0.39732	0.680617	0.496114	0.630079
DIP0455		hypothetical protein	427061	426702	360	Rev	27.1031	0.535109	0.377719	1.41669	0.156575	0.266373
DIP0456		hypothetical protein	427710	427246	465	Rev	66.3693	0.442402	0.339159	1.30441	0.192093	0.31061
DIP0457		hypothetical protein	428210	427803	408	Rev	64.5922	0.258397	0.387815	0.666289	0.505226	0.636658
DIP0458	cstS	histidine kinase	428385	429611	1227	Fwd	336.706	-0.0627768	0.19391	-0.323742	0.746133	0.819518
DIP0459	cstA	response regulator	429616	430317	702	Fwd	272.768	0.0335336	0.184841	0.181418	0.85604	0.898445
DIP0460		ABC transporter ATP-binding protein	430344	431318	975	Fwd	63.2104	0.80916	0.282047	2.86889	0.0041192	0.0149193
DIP0461		ABC transporter inner membrane protein	431339	432106	768	Fwd	47.1324	0.95578	0.357952	2.67013	0.00758211	0.0243121
DIP0462		putative membrane protein	432122	432793	672	Fwd	96.2719	1.22927	0.320022	3.84121	0.000122428	0.000781817
DIP0463		putative membrane protein	432790	433728	939	Fwd	60.7192	1.51226	0.332484	4.54838	5.40615e-06	5.21521e-05
DIP0464		hypothetical protein	434228	433725	504	Rev	521.752	-1.18656	0.249428	-4.75713	1.96367e-06	2.23701e-05
DIP0465		anaerobic ribonucleoside triphosphate reductase	436098	434314	1785	Rev	2725.02	-1.58766	0.310767	-5.10883	3.24155e-07	4.3227e-06
DIP0466		hypothetical protein	436256	436609	354	Fwd	724.513	-0.00598401	0.184663	-0.032405	0.974149	0.981073
DIP0467	rpsL	30S ribosomal protein S12	436884	437255	372	Fwd	5765.11	0.716879	0.208594	3.43671	0.00058882	0.0029995
DIP0468	rpsG	30S ribosomal protein S7	437259	437726	468	Fwd	7267.72	0.673932	0.230863	2.91919	0.00350944	0.0130211
DIP0469	fusA	elongation factor G	437925	440105	2181	Fwd	44855.4	0.334045	0.208034	1.60572	0.108336	0.200324
DIP0470	tuf	elongation factor Tu	440423	441613	1191	Fwd	86569.7	-0.233641	0.183296	-1.27466	0.202429	0.324546
DIP0471		putative membrane protein	441718	442248	531	Fwd	157.214	0.190471	0.232813	0.81813	0.413283	0.55582
DIP0472	rpsJ	30S ribosomal protein S10	442760	443065	306	Fwd	8133.8	0.815477	0.217285	3.75303	0.000174711	0.00107921
DIP0473	rplC	50S ribosomal protein L3	443098	443754	657	Fwd	9344.69	0.935981	0.250178	3.74125	0.000183104	0.00112492
DIP0474	rplD	50S ribosomal protein L4	443751	444404	654	Fwd	7624.35	0.864678	0.316067	2.73575	0.0062239	0.0207189
DIP0475	rplW	50S ribosomal protein L23	444404	444709	306	Fwd	4139.88	0.740757	0.281662	2.62994	0.00853988	0.0266299
DIP0476	rplB	50S ribosomal protein L2	444731	445573	843	Fwd	8566.6	0.708386	0.299998	2.3613	0.018211	0.0485127
DIP0477	rpsS	30S ribosomal protein S19	445590	445868	279	Fwd	3829.1	0.741433	0.262184	2.82791	0.00468523	0.0164929
DIP0478	rplV	50S ribosomal protein L22	445872	446234	363	Fwd	3883.57	0.746017	0.340407	2.19155	0.0284124	0.0689624
DIP0479	rpsC	30S ribosomal protein S3	446234	446980	747	Fwd	7406.43	0.794781	0.362454	2.19278	0.0283233	0.0689624
DIP0480	rplP	50S ribosomal protein L16	446984	447400	417	Fwd	6610.7	0.656052	0.318449	2.06015	0.0393843	0.0887516
DIP0481	rpmC	50S ribosomal protein L29	447400	447630	231	Fwd	5440.71	0.653315	0.277985	2.35018	0.0187642	0.0495856
DIP0482	rpsQ	30S ribosomal protein S17	447633	447911	279	Fwd	5477.53	0.517851	0.333585	1.55238	0.120572	0.218145
DIP0483		putative secreted protein	448082	449719	1638	Fwd	2554.15	-0.532929	0.229279	-2.32437	0.0201055	0.0522097
DIP0484		ABC transporter ATP-binding protein	449736	450452	717	Fwd	918.239	-0.689544	0.274712	-2.51006	0.012071	0.0350383
DIP0485		ABC transporter inner membrane protein	450449	451759	1311	Fwd	1802.03	-0.710554	0.24097	-2.94873	0.00319083	0.012036
DIP0486	rplN	50S ribosomal protein L14	451955	452323	369	Fwd	12696.3	0.407361	0.20089	2.02778	0.0425826	0.0944568
DIP0487	rplX	50S ribosomal protein L24	452326	452640	315	Fwd	11082.3	0.461899	0.160714	2.87404	0.00405254	0.014794
DIP0488	rplE	50S ribosomal protein L5	452643	453206	564	Fwd	15870.5	0.467538	0.171259	2.73	0.00633344	0.0209299
DIP0489	sdaC	serine transporter	453909	455252	1344	Fwd	20883	-0.916867	0.682527	-1.34334	0.179161	0.294745
DIP0490	sdaA	L-serine dehydratase 1	455277	456653	1377	Fwd	12817.9	-1.07288	0.686999	-1.56169	0.118361	0.215175
DIP0491		putative secreted amino acid hydrolase	456732	457760	1029	Fwd	657.456	-1.95631	0.433276	-4.51517	6.3265e-06	5.95111e-05
DIP0492		molybdopterin biosynthesis protein MoeB	458800	457757	1044	Rev	499.457	0.841035	0.227343	3.69941	0.000216099	0.00130639
DIP0493		putative bifunctional molybdopterim biosynthesis protein	459795	458800	996	Rev	592	0.828863	0.242314	3.42062	0.000624789	0.00315456
DIP0494		hypothetical protein	460834	460091	744	Rev	537.28	-0.356949	0.196027	-1.82091	0.0686202	0.138895
DIP0495		molybdenum ABC transporter ATP-binding protein	462713	460848	1866	Rev	1464.7	-0.966905	0.208033	-4.64785	3.35413e-06	3.45628e-05
DIP0496		putative molybdate binding protein (partial)	463301	462759	543	Rev	1334.78	-1.32018	0.230411	-5.72968	1.00622e-08	1.7413e-07
DIP0497	narI	putative nitrate reductase gamma chain	464312	463533	780	Rev	2430.88	-1.92757	0.255247	-7.55178	4.29351e-14	1.43138e-12
DIP0498	narJ	putative nitrate reductase delta chain	464955	464326	630	Rev	1888.72	-2.17898	0.310864	-7.00944	2.39281e-12	7.13749e-11
DIP0499	narH	nitrate reductase beta chain	466608	465007	1602	Rev	5863.19	-2.19849	0.35011	-6.27941	3.39852e-10	7.70445e-09
DIP0500	narG	respiratory nitrate reductase 1 alpha chain	470330	466608	3723	Rev	17544.7	-2.32988	0.373599	-6.23633	4.47965e-10	1.00548e-08
DIP0501	narK	putative nitrate/nitrite transport system integral membrane protein	471705	470374	1332	Rev	7249.56	-2.16896	0.401701	-5.39945	6.68469e-08	1.03796e-06
DIP0502	narT	putative nitrate/nitrite transport system integral membrane protein	473337	472039	1299	Rev	1076.55	-0.630849	0.210677	-2.9944	0.00274989	0.0106382
DIP0503		putative molybdenum cofactor biosynthesis protein	473591	474085	495	Fwd	471.175	-0.326618	0.217579	-1.50115	0.133317	0.236963
DIP0504		putative molybdopterin biosynthesis protein	474696	474082	615	Rev	454.9	0.103085	0.228603	0.450936	0.652036	0.750337
DIP0505	moaC	molybdenum cofactor biosynthesis protein	475141	474674	468	Rev	520.349	-0.0683252	0.232471	-0.293908	0.768828	0.834765
DIP0506		putative molybdopterin biosynthesis protein	476383	475157	1227	Rev	674.339	0.161534	0.234396	0.689149	0.49073	0.625694
DIP0507	moaA	molybdenum cofactor biosynthesis protein A	477438	476407	1032	Rev	559.021	0.214744	0.196504	1.09282	0.274472	0.405889
DIP0511		putative lysine biosynthesis protein	480190	479270	921	Rev	986.128	-1.94682	0.237252	-8.20573	2.29185e-16	9.11514e-15
DIP0512		putative oligopeptide transport system ATP-binding protein	481057	480224	834	Rev	777.856	-1.95958	0.28909	-6.77846	1.21464e-11	3.16504e-10
DIP0513		putative oligopeptide transport system (integral membrane and ATP-binding proteins)	483051	481063	1989	Rev	2077.02	-1.94138	0.271547	-7.14933	8.72004e-13	2.70799e-11
DIP0514		putative oligopeptide transport system integral membrane protein	484016	483051	966	Rev	1284.98	-1.58178	0.288917	-5.47485	4.37887e-08	7.19341e-07
DIP0515		putative transport system secreted protein	485874	484258	1617	Rev	7299.68	-1.43766	0.345885	-4.15648	3.23184e-05	0.000251772
DIP0516		hypothetical protein	485970	486158	189	Fwd	127.32	-1.08641	0.5206	-2.08685	0.0369015	0.0845861
DIP0517		GntR family regulatory protein	486216	486977	762	Fwd	229.125	-0.724311	0.454302	-1.59434	0.110861	0.20416
DIP0518		putative regulatory protein sugar kinase	486974	487858	885	Fwd	154.45	-0.68664	0.330363	-2.07844	0.0376685	0.08591
DIP0519		N-acetylmannosamine-6-phosphate 2-epimerase	487887	488582	696	Fwd	167.49	-1.18077	0.229031	-5.15552	2.52926e-07	3.43343e-06
DIP0520		putative deacetylase	488618	489754	1137	Fwd	318.68	-1.275	0.262882	-4.85007	1.2342e-06	1.47259e-05
DIP0521		putative isomerase	489788	490567	780	Fwd	618.351	-1.71826	0.276971	-6.20374	5.51357e-10	1.21352e-08
DIP0522	chtC	haemin transporter associated protein	492664	490628	2037	Rev	7336.29	5.24598	0.246183	21.3093	9.30803e-101	7.03377e-98
DIP0523	cirA	putative secreted protein	493763	492762	1002	Rev	1603.08	5.20708	0.240649	21.6377	7.94348e-104	9.00393e-101
DIP0524	rpsH	30S ribosomal protein S8	494228	494626	399	Fwd	9856.72	0.787284	0.244544	3.21939	0.00128462	0.00578972
DIP0525	rplF	50S ribosomal protein L6	494642	495178	537	Fwd	10550.1	0.716712	0.277852	2.57948	0.00989506	0.0299494
DIP0526	rplR	50S ribosomal protein L18	495220	495588	369	Fwd	6433.78	0.796765	0.246212	3.23609	0.00121179	0.00548327
DIP0527	rpsE	30S ribosomal protein S5	495629	496255	627	Fwd	9776.19	0.799944	0.250857	3.18884	0.00142843	0.00628787
DIP0528	rpmD	50S ribosomal protein L30	496259	496444	186	Fwd	5011.19	0.683938	0.220979	3.09503	0.00196791	0.00809665
DIP0529	rplO	50S ribosomal protein L15	496447	496893	447	Fwd	8310.57	0.744914	0.27053	2.75354	0.00589542	0.0197999
DIP0530		putative transport protein	497070	497870	801	Fwd	743.835	-0.441757	0.365927	-1.20723	0.227345	0.353669
DIP0531		hypothetical protein	498605	497871	735	Rev	399.87	-0.506178	0.230941	-2.19181	0.0283931	0.0689624
DIP0532		putative amylase	500293	498593	1701	Rev	1063.39	-0.585873	0.243729	-2.40379	0.016226	0.0443626
DIP0533		putative glycosilase	502095	500305	1791	Rev	1055.51	-0.633704	0.217565	-2.91271	0.00358312	0.0132511
DIP0534		putative sugar-binding secreted protein	502322	503563	1242	Fwd	20171.3	-1.44578	0.365403	-3.95669	7.59967e-05	0.000525257
DIP0535		putative sugar ABC transport system membrane protein	503681	505084	1404	Fwd	6337.33	-1.66903	0.353073	-4.72716	2.27682e-06	2.54263e-05
DIP0536		putative sugar ABC transport system membrane protein	505084	505962	879	Fwd	2462.47	-1.82096	0.304239	-5.9853	2.15993e-09	4.25789e-08
DIP0537		ABC transport membrane protein	506046	506768	723	Fwd	168.178	-0.723415	0.242326	-2.9853	0.00283298	0.0108669
DIP0538		hypothetical protein	508018	506765	1254	Rev	124.603	0.501868	0.229816	2.18378	0.0289782	0.0701095
DIP0539		putative sugar ABC transport syste ATP-binding protein	509269	508133	1137	Rev	981.127	0.0932467	0.280677	0.332221	0.739722	0.815637
DIP0540	secY	preprotein translocase subunit SecY	509759	511081	1323	Fwd	4874.39	0.431769	0.183395	2.35431	0.0185573	0.0492615
DIP0541	adk	adenylate kinase	511081	511626	546	Fwd	2863.64	0.0925922	0.181208	0.510971	0.609371	0.717261
DIP0542	mapA	methionine aminopeptidase	511740	512534	795	Fwd	690.451	0.150247	0.230296	0.652408	0.514138	0.645942
DIP0543		putative sialidase precursor	512872	515037	2166	Fwd	516.149	0.202271	0.255527	0.791582	0.428604	0.569902
DIP0544		putative secreted protein	515101	515910	810	Fwd	758.963	-0.667208	0.220807	-3.02168	0.00251379	0.00996287
DIP0545	infA	translation initiation factor IF-1	516214	516432	219	Fwd	10653.8	0.739377	0.214494	3.44707	0.000566698	0.00290001
DIP0546	rpsM	30S ribosomal protein S13	516618	516986	369	Fwd	4843.71	0.93047	0.217111	4.28568	1.82182e-05	0.000152401
DIP0547	rpsK	30S ribosomal protein S11	516990	517394	405	Fwd	4954.87	0.919548	0.242686	3.78905	0.000151226	0.000944436
DIP0548	rpsD	30S ribosomal protein S4	517418	518023	606	Fwd	6754.59	0.87272	0.244525	3.56904	0.000358291	0.00200554
DIP0549	rpoA	DNA-directed RNA polymerase subunit alpha	518105	519121	1017	Fwd	15607.8	0.811126	0.270987	2.99323	0.00276042	0.0106608
DIP0550	rplQ	50S ribosomal protein L17	519202	519675	474	Fwd	7040.01	0.640012	0.261274	2.44958	0.0143022	0.0403272
DIP0551	truA	tRNA pseudouridine synthase A	519770	520657	888	Fwd	133.412	1.01361	0.316136	3.20625	0.00134479	0.00601812
DIP0552		hypothetical protein	520801	522099	1299	Fwd	46.6184	1.13047	0.331771	3.40737	0.000655922	0.00327527
DIP0553		putative membrane protein	522208	522630	423	Fwd	128.536	0.30532	0.310508	0.98329	0.325465	0.46745
DIP0554		putative subtilisin-like cell wall associated serine protease (mycosin)	523757	522858	900	Rev	86.946	2.26819	0.336482	6.7409	1.57407e-11	4.00944e-10
DIP0555		putative surface-anchored membrane protein	525185	523770	1416	Rev	81.4103	1.31144	0.29914	4.38404	1.16498e-05	0.000101437
DIP0556		FtsK/SpoIIIE family ATP-binding protein	525441	528980	3540	Fwd	96.8398	1.52707	0.33871	4.50848	6.52938e-06	6.0914e-05
DIP0557		hypothetical protein	529045	530034	990	Fwd	13.8696	0.585319	0.481093	1.21664	0.22374	0.348844
DIP0558		CFP-10-like protein	530237	530554	318	Fwd	11.6689	1.55471	0.55605	2.796	0.005174	0.0179076
DIP0559		ESAT-6-like protein	530599	530886	288	Fwd	17.5791	1.00602	0.459038	2.19158	0.02841	0.0689624
DIP0560		hypothetical protein	530900	531049	150	Fwd	21.2896	0.9692	0.460171	2.10617	0.0351892	0.0815683
DIP0561	rplM	50S ribosomal protein L13	531311	531754	444	Fwd	11940	0.42894	0.261011	1.64338	0.100305	0.189335
DIP0562	rpsI	30S ribosomal protein S9	531751	532284	534	Fwd	10927.9	0.551319	0.230129	2.3957	0.0165888	0.0450922
DIP0563		hypothetical protein	532453	533796	1344	Fwd	1355.33	-0.312012	0.170812	-1.82665	0.067753	0.137807
DIP0564		hypothetical protein	533901	534200	300	Fwd	32.24	0.496644	0.386465	1.2851	0.198759	0.320141
DIP0565		hypothetical protein	534197	535513	1317	Fwd	33.272	0.580467	0.401079	1.44726	0.147824	0.256038
DIP0566		hypothetical protein	535507	535767	261	Fwd	4.85409	1.25556	0.690065	1.81947	0.0688393	0.138966
DIP0567		hypothetical protein	536649	535786	864	Rev	1430.17	-0.528633	0.157236	-3.36204	0.000773689	0.00377194
DIP0568	alr	alanine racemase	536812	537960	1149	Fwd	439.055	-0.115068	0.176417	-0.652252	0.514239	0.645942
DIP0569		hypothetical protein	537967	538461	495	Fwd	145.951	-0.464416	0.219817	-2.11274	0.0346233	0.0805862
DIP0570		putative membrane protein	538648	540333	1686	Fwd	1497.97	1.90218	0.2781	6.83993	7.92331e-12	2.11319e-10
DIP0571		putative secreted protein	540480	540953	474	Fwd	607.945	0.509997	0.242534	2.10278	0.035485	0.081919
DIP0572		hypothetical protein	541021	541689	669	Fwd	422.881	-0.154187	0.229368	-0.672225	0.50144	0.632979
DIP0573		putative ribosomal-protein-alanine acetyltransferase	541690	542181	492	Fwd	152.711	-0.23714	0.38573	-0.614782	0.538699	0.666246
DIP0574		putative DNA-binding/iron metalloprotein/AP endonuclease	542182	543234	1053	Fwd	201.681	0.232266	0.320693	0.724263	0.468905	0.607432
DIP0575	groES	co-chaperonin GroES	543376	543672	297	Fwd	2002.02	0.330093	0.279711	1.18012	0.237953	0.36424
DIP0576	groEL	chaperonin GroEL	543685	545304	1620	Fwd	7914.91	0.53702	0.243157	2.20853	0.0272072	0.0666798
DIP0576	groEL	chaperonin GroEL	543685	545304	1620	Fwd	8451.45	0.547393	0.251285	2.17838	0.0293779	0.070476
DIP0577		RNA polymerase sigma factor SigD	545504	546070	567	Fwd	1976.34	0.568404	0.180761	3.14451	0.00166367	0.00707909
DIP0578		hypothetical protein	546067	546969	903	Fwd	5770.89	0.994025	0.141986	7.00087	2.54385e-12	7.4363e-11
DIP0579		hypothetical protein	547425	547039	387	Rev	269.792	0.559724	0.256046	2.18603	0.0288133	0.069786
DIP0580	guaB	inosine 5-monophosphate dehydrogenase	547582	549102	1521	Fwd	1646.53	0.277173	0.191524	1.4472	0.14784	0.256038
DIP0581		inosine 5-monophosphate dehydrogenase	549130	550275	1146	Fwd	2271.57	0.134695	0.185623	0.725638	0.468061	0.606686
DIP0582	ciuA	putative iron transport system binding secreted protein	550408	551304	897	Fwd	4077.29	1.81697	0.302491	6.00669	1.89352e-09	3.83268e-08
DIP0583	ciuB	putative iron transport system membrane protein	551335	552324	990	Fwd	636.341	1.91891	0.300048	6.39534	1.60191e-10	3.70564e-09
DIP0584	ciuC	putative iron transport system membrane protein	552324	553307	984	Fwd	360.083	1.74848	0.287893	6.07336	1.25258e-09	2.62926e-08
DIP0585	ciuD	putative iron transport system ATP-binding protein	553311	554123	813	Fwd	321.133	1.61659	0.351808	4.59508	4.32583e-06	4.30116e-05
DIP0586	ciuE	putative siderophore biosynthesis related protein	554145	557468	3324	Fwd	1184.28	3.79013	0.316313	11.9822	4.40294e-33	3.56481e-31
DIP0587	ciuF	major facilitator transporter	557508	558737	1230	Fwd	353.147	2.97842	0.210518	14.148	1.92139e-45	3.95982e-43
DIP0588	ciuG	conserved membrane protein	558764	559198	435	Fwd	238.391	1.56348	0.224221	6.97292	3.10436e-12	8.68838e-11
DIP0589		putative membrane protein	560233	559337	897	Rev	17.0713	1.0858	0.519675	2.08938	0.0366734	0.0843192
DIP0592		hypothetical protein	560966	561250	285	Fwd	33.2014	-0.0814076	0.406513	-0.200259	0.841278	0.890336
DIP0593		putative secreted protein	561256	561825	570	Fwd	119.989	0.319532	0.288381	1.10802	0.267853	0.39791
DIP0594		hypothetical protein	562125	562346	222	Fwd	63.8338	1.59607	0.359578	4.43873	9.04909e-06	8.0134e-05
DIP0595	guaA	GMP synthase	562428	564005	1578	Fwd	2761.61	-0.381003	0.202752	-1.87916	0.0602233	0.125947
DIP0596		hypothetical protein	564779	564081	699	Rev	43.868	-0.0678623	0.356269	-0.190481	0.848932	0.893636
DIP0597		hypothetical protein	564837	565313	477	Fwd	46.625	0.0761521	0.393899	0.193329	0.846701	0.892362
DIP0598		putative membrane protein	566465	565332	1134	Rev	241.266	0.221885	0.228991	0.968969	0.332561	0.475057
DIP0599		putative two component system sensor kinase	566547	567758	1212	Fwd	86.4175	0.275354	0.253375	1.08674	0.27715	0.408251
DIP0600		putative two component system response regulator	567764	568459	696	Fwd	575.272	-0.985108	0.205073	-4.80368	1.55774e-06	1.82973e-05
DIP0601		putative secreted protein	568608	568958	351	Fwd	124.999	-0.561652	0.340652	-1.64876	0.0991973	0.187805
DIP0602		putative membrane protein	569617	569168	450	Rev	134.378	2.50188	0.249635	10.0221	1.21839e-23	7.67245e-22
DIP0603		hypothetical protein	569646	570416	771	Fwd	1164.49	3.0922	0.178846	17.2897	5.6211e-67	3.18576e-64
DIP0604		hypothetical protein	570425	571951	1527	Fwd	1704.06	3.13795	0.218905	14.3347	1.32725e-46	3.00888e-44
DIP0605		hypothetical protein	572656	571955	702	Rev	684.943	-0.344459	0.310569	-1.10912	0.267378	0.397473
DIP0606		hypothetical protein	572761	573639	879	Fwd	1260.04	-0.790198	0.226532	-3.48824	0.00048621	0.00256501
DIP0607		putative membrane protein	575113	573656	1458	Rev	182.798	-0.245684	0.284673	-0.86304	0.388116	0.529397
DIP0608		ABC transporter	575891	575214	678	Rev	172.611	1.50126	0.360939	4.15931	3.19206e-05	0.000249531
DIP0609		ABC transporter ATP-binding protein	576910	575888	1023	Rev	634.909	1.26222	0.246002	5.13093	2.8832e-07	3.86758e-06
DIP0610		ABC transporter	577820	576948	873	Rev	511.13	1.3211	0.230373	5.73461	9.77378e-09	1.7044e-07
DIP0611		ABC transporter	578866	577994	873	Rev	171.248	2.81799	0.35536	7.92996	2.19224e-15	8.01583e-14
DIP0612	dnaE2	error-prone DNA polymerase	579083	582202	3120	Fwd	755.187	2.73371	0.231792	11.7938	4.20152e-32	3.17495e-30
DIP0613		putative secreted protein	582222	582692	471	Fwd	155.957	0.852507	0.238787	3.57016	0.000356761	0.00200192
DIP0614		putative membrane protein	582689	584029	1341	Fwd	245.687	0.503407	0.321048	1.56801	0.116878	0.213335
DIP0615		ABC transporter	584097	585062	966	Fwd	928.486	-1.81853	0.426763	-4.26122	2.03312e-05	0.000166393
DIP0616		ABC transporter ATP-binding protein	585131	585916	786	Fwd	150.985	-1.70957	0.349435	-4.89239	9.96194e-07	1.19491e-05
DIP0617		ABC transporter	585906	586739	834	Fwd	169.933	-1.41125	0.237089	-5.9524	2.64244e-09	4.99201e-08
DIP0618		ABC transporter	586736	587542	807	Fwd	252.263	-0.790884	0.205345	-3.85148	0.000117404	0.000766698
DIP0619		putative diphtheria toxin repressor 2	587557	588171	615	Fwd	962.445	-0.252391	0.168978	-1.49364	0.135271	0.239203
DIP0620	folD	methylenetetrahydrofolate dehydrogenase	588393	589238	846	Fwd	2115.6	-0.217362	0.178448	-1.21807	0.223199	0.34824
DIP0621		putative membrane protein	589231	589557	327	Fwd	648.641	-0.417656	0.263647	-1.58415	0.11316	0.207384
DIP0622		hypothetical protein	590957	589692	1266	Rev	25.2142	1.53234	0.523084	2.92943	0.00339584	0.012641
DIP0623	metX	homoserine O-acetyltransferase	592117	591014	1104	Rev	294.552	3.92429	0.285348	13.7527	4.90889e-43	8.56035e-41
DIP0624	htaC	cell-surface hemin receptor	592731	592180	552	Rev	334.552	2.61617	0.680427	3.84489	0.000120606	0.000772355
DIP0625	htaA	cell-surface hemin receptor	592944	594719	1776	Fwd	5566.65	4.28067	0.418205	10.2358	1.37026e-24	9.13638e-23
DIP0626	hmuT	iron-related transport system receptor precursor protein	594730	595791	1062	Fwd	3763.02	4.32025	0.363274	11.8925	1.29441e-32	1.01187e-30
DIP0627	hmuU	Iron-related transport system membrane protein	595775	596827	1053	Fwd	2784.13	4.09519	0.32112	12.7528	3.00637e-37	3.78636e-35
DIP0628	hmuV	Iron-related transport system ATP-binding protein	596848	597681	834	Fwd	1690.82	3.84825	0.386839	9.94793	2.57472e-23	1.57753e-21
DIP0629	htaB	cell-surface hemin receptor	597871	598848	978	Fwd	2522.41	3.80995	0.272125	14.0007	1.54316e-44	2.91529e-42
DIP0630		O-acetylhomoserineaminocarboxypropyltransferase	600274	598958	1317	Rev	92.7296	0.879171	0.357892	2.45653	0.0140288	0.0397541
DIP0631	icd	isocitrate dehydrogenase [NADP]	602739	600526	2214	Rev	1373.2	0.737144	0.25716	2.86648	0.00415058	0.0149831
DIP0632		putative membrane protein	602928	604208	1281	Fwd	181.694	0.534594	0.219861	2.43151	0.0150361	0.0418581
DIP0633		putative exodeoxyribonuclease	604219	605124	906	Fwd	445.022	0.138171	0.19834	0.696637	0.48603	0.621798
DIP0634		putative secreted protein	605270	605449	180	Fwd	604.606	0.601748	0.264886	2.27173	0.0231031	0.0580651
DIP0635	trpS	tryptophanyl-tRNA synthetase	605642	606676	1035	Fwd	3570.18	-0.520231	0.160395	-3.24344	0.00118096	0.00536519
DIP0636		putative membrane protein	606805	607965	1161	Fwd	572.569	-0.303635	0.175996	-1.72525	0.0844832	0.1646
DIP0637		putative peptidoglycan synthesis related protein	609302	608070	1233	Rev	270.911	-0.338178	0.274527	-1.23186	0.218002	0.343548
DIP0638		hypothetical protein	609337	610281	945	Fwd	421.195	-0.0816791	0.184781	-0.442032	0.658466	0.754292
DIP0639		hypothetical protein	611787	610555	1233	Rev	872.672	0.394804	0.200814	1.96602	0.0492966	0.107148
DIP0640		putative secreted protein	612647	611808	840	Rev	6.7427	0.496528	0.659098	0.753345	0.451243	0.591995
DIP0641		hypothetical protein	612925	612644	282	Rev	1.8922	0.176017	0.694844	0.253318	0.800022	0.860365
DIP0642	upp	uracil phosphoribosyltransferase	612990	613625	636	Fwd	1487.2	-0.981972	0.250034	-3.92735	8.5887e-05	0.000581211
DIP0643		putative DNA-binding protein	613790	614371	582	Fwd	129.318	1.83833	0.242298	7.58707	3.27212e-14	1.12392e-12
DIP0644		hypothetical protein	614468	615658	1191	Fwd	344.97	0.796716	0.197255	4.03902	5.36744e-05	0.000394241
DIP0645	lpdA	flavoprotein disulfide reductase	615701	617173	1473	Fwd	1354.66	0.159693	0.19435	0.821678	0.41126	0.553967
DIP0646	pyc	pyruvate carboxylase	617693	621118	3426	Fwd	4360.48	-0.680049	0.26029	-2.61266	0.00898418	0.027786
DIP0647		hypothetical protein	621972	621208	765	Rev	96.8669	0.0886336	0.295718	0.299724	0.764388	0.832155
DIP0648		hypothetical protein	622391	621987	405	Rev	25.4648	0.487744	0.464001	1.05117	0.29318	0.428523
DIP0649	accBC	acyl coenzyme A carboxylase	624347	622563	1785	Rev	2775.71	0.14579	0.234885	0.620688	0.534805	0.66324
DIP0650	sseA	putative thiosulfate sulfurtransferase	625485	624604	882	Rev	1248.94	-0.137295	0.233638	-0.587638	0.556776	0.676788
DIP0651		hypothetical protein	626082	627140	1059	Fwd	1691.96	-0.0637168	0.195643	-0.32568	0.744667	0.81858
DIP0652		putative membrane protein	627335	629452	2118	Fwd	556.954	0.213273	0.177762	1.19977	0.230231	0.357244
DIP0653		hypothetical protein	629877	629449	429	Rev	404.076	-0.788559	0.217656	-3.62296	0.000291247	0.00167154
DIP0654	maf	Maf-like protein	630475	629879	597	Rev	246.16	0.215015	0.234371	0.917411	0.358927	0.50352
DIP0655		putative ribokinase	631399	630494	906	Rev	1470.21	0.0892643	0.151168	0.590498	0.554857	0.676438
DIP0656		putative transcriptional regulatory protein	632599	631544	1056	Rev	2243.53	0.0742227	0.17299	0.429057	0.667881	0.762764
DIP0657		hypothetical protein	633251	632991	261	Rev	1175.8	-0.40432	0.189975	-2.12828	0.0333136	0.0780185
DIP0658	pccB1	propionyl CoA carboxylase beta chain 1	634978	633347	1632	Rev	1443.86	0.228857	0.224658	1.01869	0.30835	0.447522
DIP0658	pccB1	propionyl CoA carboxylase beta chain 1	634978	633347	1632	Rev	3450.65	0.206447	0.239423	0.862271	0.388538	0.529655
DIP0659		putative secreted protein	635607	636701	1095	Fwd	2495.47	1.47778	0.269992	5.47344	4.41375e-08	7.19854e-07
DIP0661		biotin--protein ligase	638727	639527	801	Fwd	695.861	-0.161733	0.190567	-0.848693	0.396052	0.537957
DIP0662		hypothetical protein	639528	639992	465	Fwd	320.507	0.0722478	0.187989	0.384319	0.700742	0.787987
DIP0663	purK	phosphoribosylaminoimidazole carboxylase ATPase subunit	640046	641251	1206	Fwd	397.013	0.642329	0.184046	3.49004	0.000482952	0.00255942
DIP0664	purE	phosphoribosylaminoimidazole carboxylase catalytic subunit	641251	641751	501	Fwd	221.578	0.252477	0.23452	1.07657	0.281673	0.413838
DIP0665		hypothetical protein	641756	642217	462	Fwd	98.2033	0.670103	0.248442	2.69722	0.00699213	0.022742
DIP0666	hypD	hydrogenase isoenzyme formation protein	643324	642209	1116	Rev	289.197	0.925916	0.193194	4.79266	1.64582e-06	1.92323e-05
DIP0667	hypC	hydrogenase expression/formation protein HypC	643581	643324	258	Rev	177.309	0.624829	0.247506	2.5245	0.0115862	0.0340367
DIP0668	hypE	hydrogenase expression/formation protein HypE	643639	644709	1071	Fwd	186.209	0.43577	0.225177	1.93524	0.0529613	0.114129
DIP0669		putative hydrogenase maturation protein	646952	644718	2235	Rev	139.751	-0.0283623	0.204828	-0.138469	0.88987	0.923688
DIP0670		putative hydrogenase nickel incorporation protein	646965	647303	339	Fwd	114.067	-0.543645	0.23677	-2.29609	0.0216708	0.0552617
DIP0671		putative hydrogenase nickel incorporation protein	647316	648077	762	Fwd	226.667	0.0268786	0.24675	0.10893	0.913258	0.938086
DIP0672		putative uptake hydrogenase small subunit	648378	649634	1257	Fwd	125.962	-1.22859	0.365884	-3.35787	0.00078546	0.00378859
DIP0673		putative uptake hydrogenase large subunit	649640	651385	1746	Fwd	190.124	-0.917916	0.276074	-3.32489	0.000884536	0.00419351
DIP0674		putative Ni/Fe-hydrogenase B-type cytochrome subunit	651382	652536	1155	Fwd	96.6848	-1.72446	0.322511	-5.34698	8.94341e-08	1.3427e-06
DIP0675		putative hydrogenase maturation protease	652547	653059	513	Fwd	34.0807	-1.23062	0.388542	-3.16727	0.00153879	0.00664465
DIP0676		putative hydrogenase nickel incorporation protein	653421	653056	366	Rev	34.5409	0.552805	0.383247	1.44243	0.149182	0.257379
DIP0677		putative reducing hydrogenase alpha subunit	653448	654491	1044	Fwd	60.5961	-0.117696	0.400496	-0.293875	0.768853	0.834765
DIP0678		putative hydrogenase operon protein	654497	654754	258	Fwd	29.117	-0.0843472	0.463985	-0.181789	0.855748	0.898445
DIP0679		hypothetical protein	655413	654751	663	Rev	126.839	-0.561485	0.241209	-2.32779	0.0199231	0.0518549
DIP0680		putative secreted protein	656903	655425	1479	Rev	841.01	0.119908	0.191986	0.624568	0.532255	0.660894
DIP0681		putative glycosyl transferase	657162	658052	891	Fwd	2030.43	-0.21326	0.162162	-1.31511	0.188475	0.306728
DIP0682		putative mannose-1-phosphate guanyltransferase	658206	659294	1089	Fwd	3101.16	-0.25853	0.188875	-1.36879	0.171065	0.283898
DIP0683		hypothetical protein	659420	659557	138	Fwd	29.4165	-0.453852	0.372232	-1.21927	0.222742	0.347766
DIP0684		putative regulatory protein	659753	660052	300	Fwd	1232.84	0.0945175	0.261494	0.361452	0.717762	0.799534
DIP0685		hypothetical protein	660581	660126	456	Rev	129.39	0.431177	0.262824	1.64055	0.10089	0.189808
DIP0686		hypothetical protein	660680	661093	414	Fwd	543.626	0.0755269	0.180624	0.418144	0.675842	0.769916
DIP0687	manB	phosphomannomutase/phosphoglucomutase	661191	662567	1377	Fwd	2790.31	-0.196633	0.147505	-1.33306	0.182513	0.298741
DIP0688		hypothetical protein	662616	663623	1008	Fwd	1064.44	-0.334634	0.227622	-1.47013	0.141527	0.24833
DIP0689		putative mannose-phosphate isomerase	663663	664832	1170	Fwd	1243.75	-0.145669	0.201565	-0.722691	0.46987	0.607988
DIP0690		putative secreted protein	665709	664858	852	Rev	990.6	-0.0920808	0.16608	-0.554435	0.579281	0.693845
DIP0691		hypothetical protein	666050	666403	354	Fwd	1090	-0.300498	0.181653	-1.65424	0.0980788	0.186531
DIP0692	ahcY	S-adenosyl-L-homocysteine hydrolase	666509	667945	1437	Fwd	3181.74	0.012009	0.142971	0.083996	0.93306	0.954103
DIP0693		thymidylate kinase	667945	668562	618	Fwd	1091.56	0.151413	0.233157	0.649403	0.516078	0.646889
DIP0694	mtrA2	putative two component system response regulator	668619	669317	699	Fwd	1641.05	-0.131239	0.188507	-0.696202	0.486302	0.621798
DIP0695	mtrB	putative two component system sensor kinase	669450	670892	1443	Fwd	1497.11	0.00565304	0.25358	0.0222929	0.982214	0.986504
DIP0696		lipoprotein LpqB	670885	672630	1746	Fwd	1478.7	-0.223178	0.236988	-0.941731	0.346331	0.490707
DIP0697		hypothetical protein	672652	673254	603	Fwd	71.9805	0.148825	0.260231	0.571897	0.567391	0.684463
DIP0698		hypothetical protein	673384	674052	669	Fwd	19377.6	-0.711523	0.429054	-1.65835	0.0972458	0.185186
DIP0699	secA1	preprotein translocase subunit SecA	674230	676791	2562	Fwd	8692.99	0.0975727	0.153309	0.636444	0.524487	0.654382
DIP0700		hypothetical protein	676843	677046	204	Fwd	32.801	1.2524	0.346148	3.61812	0.000296756	0.00169885
DIP0701		hypothetical protein	677455	677865	411	Fwd	605.446	0.13284	0.243214	0.546185	0.584939	0.695727
DIP0702		hypothetical protein	677877	678383	507	Fwd	693.944	0.137696	0.241524	0.570115	0.5686	0.684918
DIP0703		putative oxidoreductase	678605	679675	1071	Fwd	3421.39	-0.372164	0.24868	-1.49656	0.134508	0.238226
DIP0704		hypothetical protein	679690	680970	1281	Fwd	4213.84	-0.730758	0.284193	-2.57134	0.0101306	0.0304994
DIP0705		hypothetical protein	681979	680972	1008	Rev	369.602	-0.375006	0.180771	-2.07448	0.0380346	0.0863108
DIP0706	aroA	3-phosphoshikimate 1-carboxyvinyltransferase	683279	681984	1296	Rev	944.972	-0.218551	0.224166	-0.974949	0.329585	0.472593
DIP0707		hypothetical protein	683297	683959	663	Fwd	38.1186	-0.241379	0.398373	-0.605912	0.544573	0.669662
DIP0708		hypothetical protein	684448	683945	504	Rev	258.705	-0.779357	0.273593	-2.8486	0.00439117	0.0156768
DIP0709	rpoE	RNA polymerase sigma factor RpoE	684494	685117	624	Fwd	613.264	-1.11873	0.245719	-4.55288	5.29153e-06	5.12645e-05
DIP0710		putative anti sigma factor	685114	685365	252	Fwd	292.652	-0.876761	0.240429	-3.64666	0.000265676	0.00156033
DIP0711		hypothetical protein	685714	685370	345	Rev	684.153	0.209431	0.338008	0.619605	0.535518	0.663761
DIP0712		putative transcriptional regulator	686312	686052	261	Rev	486.133	3.21222	0.267679	12.0003	3.54108e-33	2.9732e-31
DIP0713		hypothetical protein	686383	686781	399	Fwd	7.80062	0.288531	0.644628	0.447593	0.654447	0.751967
DIP0715		putative membrane protein	686945	687406	462	Fwd	155.284	0.612688	0.237339	2.58149	0.00983755	0.0298151
DIP0716		putative secreted protein	688662	687400	1263	Rev	486.343	-0.54397	0.256749	-2.11868	0.0341174	0.0794904
DIP0717		putative ATP-dependent RNA helicase	689969	688659	1311	Rev	604.058	-0.300129	0.178736	-1.67918	0.0931168	0.179047
DIP0718		hypothetical protein	690176	690051	126	Rev	2.50068	0.342445	0.701813	0.487943	0.625591	0.729909
DIP0719		hypothetical protein	690227	690454	228	Fwd	642.636	-0.408323	0.230493	-1.77152	0.0764748	0.151546
DIP0720		hypothetical protein	690457	691335	879	Fwd	1088.34	-0.167682	0.178224	-0.940849	0.346782	0.49104
DIP0721		hypothetical protein	691359	692216	858	Fwd	680.924	-0.275505	0.227571	-1.21063	0.226036	0.352182
DIP0722		putative ATP-dependent DNA helicase	692220	695402	3183	Fwd	3281.48	1.25477	0.210316	5.96611	2.42973e-09	4.74845e-08
DIP0723		putative helicase	695396	698626	3231	Fwd	2458.29	1.06014	0.17637	6.01087	1.84528e-09	3.7687e-08
DIP0724		membrane transporter	698671	699759	1089	Fwd	871.332	0.934207	0.186918	4.99794	5.79466e-07	7.29805e-06
DIP0725		putative hydrolase	699791	700474	684	Fwd	383.229	0.972111	0.341131	2.84967	0.00437643	0.0156488
DIP0726	uvrD	putative DNA helicase II	700467	702518	2052	Fwd	868.878	0.327181	0.293143	1.11612	0.264372	0.394817
DIP0727		hypothetical protein	703362	702463	900	Rev	34.6158	1.12925	0.438089	2.57768	0.00994668	0.0300255
DIP0728		hypothetical protein	703392	703913	522	Fwd	97.3662	-0.146978	0.308499	-0.476428	0.633769	0.737069
DIP0729		hypothetical protein	705301	703910	1392	Rev	1972.24	0.122529	0.188734	0.649216	0.516199	0.646889
DIP0730		putative secreted protein	705382	706434	1053	Fwd	814.894	0.427243	0.267179	1.59909	0.109801	0.202538
DIP0731		putative secreted protein	707147	706446	702	Rev	480.893	-0.232626	0.185482	-1.25417	0.209779	0.333264
DIP0732		hypothetical protein	707698	707195	504	Rev	256.292	-0.504887	0.281587	-1.793	0.0729722	0.145398
DIP0733		putative membrane protein	707871	710834	2964	Fwd	8356.17	-0.368821	0.152698	-2.41536	0.0157196	0.0432479
DIP0734	gltT1	sodium/glutamate symporter	711887	711318	570	Rev	31.9037	1.36606	0.355031	3.84771	0.000119227	0.000766698
DIP0735		hypothetical protein	712231	711917	315	Rev	23.5901	0.565087	0.478165	1.18178	0.237292	0.36372
DIP0736		putative protease	713427	712417	1011	Rev	1623.67	0.853384	0.26708	3.19524	0.00139715	0.00619832
DIP0737		putative membrane protein	714386	713430	957	Rev	3235.67	0.686451	0.248522	2.76213	0.00574249	0.0193723
DIP0738		hypothetical protein	714642	714809	168	Fwd	62.7112	-0.470722	0.381768	-1.233	0.217575	0.343483
DIP0739	pycB	oxaloacetate decarboxylase	715065	716546	1482	Fwd	29076.3	-1.51177	0.419513	-3.60364	0.000313794	0.00178736
DIP0740	mmdA	methylmalonyl-CoA decarboxylase; alpha-subunit	716559	718115	1557	Fwd	23807.6	-1.66941	0.442581	-3.772	0.000161945	0.00100584
DIP0741		hypothetical protein	718129	718392	264	Fwd	4204.11	-1.78925	0.418803	-4.2723	1.93471e-05	0.000160072
DIP0742		putative decarboxylase	718417	718785	369	Fwd	4473.48	-1.82055	0.436258	-4.17311	3.00475e-05	0.00023652
DIP0743		hypothetical protein	718856	720079	1224	Fwd	580.175	0.128835	0.246245	0.523197	0.600837	0.709275
DIP0744		hypothetical protein	720886	720098	789	Rev	295.7	-0.441315	0.203335	-2.17038	0.0299778	0.071763
DIP0745		hypothetical protein	721815	720943	873	Rev	325.975	-0.455158	0.183342	-2.48257	0.0130438	0.0374557
DIP0746	prfB	peptide chain release factor 2	721938	723047	1110	Fwd	1083.01	-0.281316	0.178298	-1.57779	0.114615	0.20971
DIP0747		putative membrane protein	724642	723044	1599	Rev	191.293	-0.610041	0.31146	-1.95865	0.0501534	0.108594
DIP0748	ftsE	cell division ATP-binding protein	724821	725510	690	Fwd	1525.03	-0.318791	0.244843	-1.30203	0.192908	0.311705
DIP0749		putative cell division protein	725527	726429	903	Fwd	1528.61	-0.271592	0.214652	-1.26527	0.205775	0.327908
DIP0750	smpB	SsrA-binding protein	726536	727027	492	Fwd	528.108	0.143752	0.201617	0.712997	0.475848	0.612576
DIP0751		hypothetical protein	727065	727256	192	Fwd	62767.4	-0.340042	0.303069	-1.12199	0.261865	0.393144
DIP0752		transposase or inactivated derivative	727618	728997	1380	Fwd	182.917	-0.00885672	0.271042	-0.0326766	0.973933	0.981073
DIP0753		putative lantibiotic modifying enzyme	729107	732040	2934	Fwd	1338.43	0.0460587	0.194845	0.236386	0.813133	0.869105
DIP0754		lantibiotic ABC transporter membrane protein	732028	734160	2133	Fwd	979.888	-0.357023	0.20364	-1.75321	0.0795664	0.156577
DIP0755		lantibiotic ABC transporter ATP-binding protein	734160	735038	879	Fwd	574.243	-0.152705	0.219674	-0.695145	0.486964	0.621943
DIP0756		lantibiotic ABC transporter membrane protein	735038	735835	798	Fwd	521.246	-0.147878	0.193725	-0.763337	0.445262	0.587549
DIP0757		transposase or inactivated derivative	736267	736001	267	Rev	6.02311	1.06039	0.649838	1.63177	0.102727	0.192944
DIP0758		transposase or inactivated derivative	736810	737148	339	Fwd	13.4914	0.689887	0.499004	1.38253	0.166809	0.279083
DIP0761		hypothetical protein	739023	738682	342	Rev	1183.34	2.66494	0.323295	8.24306	1.67863e-16	6.79545e-15
DIP0762		hypothetical protein	739860	739057	804	Rev	2498.32	3.63749	0.371337	9.79565	1.17539e-22	6.66154e-21
DIP0764		transposase or inactivated derivative	741590	740277	1314	Rev	203.652	0.130367	0.212542	0.61337	0.539631	0.667036
DIP0766	tnpA1	transposase A	742674	742372	303	Rev	112.967	-0.492551	0.265741	-1.8535	0.0638104	0.131627
DIP0771		hypothetical protein	750483	749836	648	Rev	178.728	-0.195228	0.198596	-0.983043	0.325586	0.46745
DIP0772		putative ATP-dependent DNA helicase	752152	750488	1665	Rev	142.649	0.654411	0.22018	2.97216	0.00295708	0.0112478
DIP0773		putative DNA-binding protein	754516	752198	2319	Rev	201.461	0.191247	0.252269	0.758105	0.448388	0.589615
DIP0774		hypothetical protein	754535	754771	237	Fwd	2143.49	-0.750454	0.21439	-3.50042	0.000464533	0.00247206
DIP0775		putative secreted protein	755579	754956	624	Rev	1942.16	-0.220044	0.329623	-0.667562	0.504413	0.635987
DIP0776	cspB	cold shock protein B	756260	756649	390	Fwd	1007.27	0.584413	0.203746	2.86833	0.0041264	0.0149195
DIP0777		putative secreted protein	757280	756756	525	Rev	1003.75	-0.235862	0.198511	-1.18816	0.234772	0.361532
DIP0778		putative secreted protein	758133	757267	867	Rev	141.531	-0.260803	0.228445	-1.14164	0.253602	0.382891
DIP0779		hypothetical protein	758173	758937	765	Fwd	210.082	-0.159617	0.291149	-0.548232	0.583533	0.695186
DIP0780		putative membrane protein	759111	760598	1488	Fwd	907.54	0.575568	0.181448	3.17207	0.00151354	0.00657318
DIP0781		putative methyltransferase	760677	761573	897	Fwd	470.514	0.0235136	0.200906	0.117038	0.90683	0.934447
DIP0782		hypothetical protein	762466	761570	897	Rev	513.19	-0.436424	0.228459	-1.91029	0.0560953	0.119744
DIP0783		hypothetical protein	763536	762487	1050	Rev	1239.92	-0.59742	0.218693	-2.73178	0.00629932	0.0208591
DIP0784		phosphoserine aminotransferase	764868	763738	1131	Rev	424.046	0.286365	0.205218	1.39542	0.16289	0.273535
DIP0785	gltA	type II citrate synthase	765550	766848	1299	Fwd	856.795	0.589905	0.249634	2.36308	0.0181237	0.0483369
DIP0786		putative FK506-binding protein	767015	767374	360	Fwd	3654.52	-0.695148	0.146228	-4.75387	1.99555e-06	2.26195e-05
DIP0787	accDA	putative carboxyltransferase subunit of acetyl-CoA carboxylase	768966	767461	1506	Rev	78.4627	0.154196	0.246343	0.625943	0.531352	0.660894
DIP0788		putative oxidoreductase	769059	769931	873	Fwd	203.576	-0.200587	0.222536	-0.901368	0.367393	0.511597
DIP0789		enoyl-CoA hydratase	769931	770707	777	Fwd	244.442	0.334878	0.241169	1.38856	0.164967	0.276204
DIP0790		hypothetical protein	771056	771397	342	Fwd	16.4011	-0.187025	0.45041	-0.415233	0.677971	0.770793
DIP0791		putative transport membrane protein	771401	773053	1653	Fwd	108.387	0.670852	0.224165	2.99267	0.00276552	0.0106623
DIP0792		hypothetical protein	773178	774032	855	Fwd	155.97	0.517696	0.237492	2.17985	0.0292686	0.0702917
DIP0793		putative secreted protein	774933	774025	909	Rev	1383.14	0.095158	0.200305	0.475067	0.63474	0.737169
DIP0794		Na(+)/H(+) antiporter-like protein	776261	775062	1200	Rev	151.094	1.21789	0.264773	4.59973	4.23038e-06	4.23499e-05
DIP0795		hypothetical protein	776973	776521	453	Rev	356.294	0.499394	0.190167	2.62608	0.00863745	0.0268602
DIP0796		hypothetical protein	777551	776985	567	Rev	1459.81	-0.0613537	0.233362	-0.262912	0.792618	0.854005
DIP0797		hypothetical protein	777750	777583	168	Rev	13.899	1.33267	0.514634	2.58955	0.00961001	0.0292614
DIP0798		hypothetical protein	778144	777872	273	Rev	42.4159	1.73521	0.370376	4.685	2.79964e-06	2.97971e-05
DIP0799		hypothetical protein	778157	778477	321	Fwd	14.0086	1.26039	0.527682	2.38855	0.016915	0.0457048
DIP0800		hypothetical protein	778799	779374	576	Fwd	5.57331	0.350473	0.694765	0.504448	0.613946	0.719787
DIP0801		hypothetical protein	779748	780104	357	Fwd	4.42283	-0.22711	0.687898	-0.33015	0.741286	0.816965
DIP0802		hypothetical protein	780574	780077	498	Rev	1601.96	-0.648557	0.268101	-2.41908	0.01556	0.0429654
DIP0803		hypothetical protein	781160	780837	324	Rev	24.237	0.381287	0.380163	1.00296	0.315882	0.456409
DIP0804		hypothetical protein	783724	781172	2553	Rev	162.882	0.317219	0.228227	1.38993	0.164551	0.275711
DIP0805	modA1	putative DNA restriction-modification system; DNA methylase	785731	783728	2004	Rev	172.49	0.0732509	0.212258	0.345103	0.730017	0.80633
DIP0806		hypothetical protein	786230	786958	729	Fwd	851.183	-0.707648	0.238469	-2.96746	0.00300273	0.0113642
DIP0807		hypothetical protein	786955	787392	438	Fwd	608.621	-0.248088	0.200131	-1.23963	0.215114	0.339834
DIP0808		hypothetical protein	787945	787574	372	Rev	3.92739	0.847006	0.701785	1.20693	0.227459	0.353669
DIP0809		hypothetical protein	788174	787932	243	Rev	3.17809	0.868331	0.698941	1.24235	0.214107	0.338716
DIP0810		hypothetical protein	788601	788227	375	Rev	4.34566	1.6717	0.687602	2.43121	0.0150486	0.0418581
DIP0811		hypothetical protein	788956	788588	369	Rev	3.9505	0.130751	0.653331	0.20013	0.841379	0.890336
DIP0812		hypothetical protein	789917	788946	972	Rev	5.53853	1.92807	0.670347	2.87623	0.00402451	0.0147154
DIP0813		hypothetical protein	789916	790419	504	Fwd	3.38025	1.42854	0.685645	2.08349	0.0372063	0.0851987
DIP0816		hypothetical protein	790442	790960	519	Fwd	5.19308	0.741846	0.703162	1.05502	0.291418	0.426762
DIP0817		putative phage integrase	790953	792017	1065	Fwd	5.22852	1.13388	0.659999	1.718	0.085796	0.166666
DIP0818		hypothetical protein	792688	792350	339	Rev	59.3758	0.418213	0.335488	1.24658	0.212552	0.336726
DIP0819		hypothetical protein	792701	793471	771	Fwd	5.28989	1.32024	0.66984	1.97098	0.0487263	0.106112
DIP0820		hypothetical protein	793522	795300	1779	Fwd	26.5273	1.25943	0.396066	3.17985	0.00147351	0.00645586
DIP0821		hypothetical protein	795749	796081	333	Fwd	978.663	-1.12384	0.270049	-4.1616	3.16031e-05	0.000247904
DIP0822		precorrin 6A synthase	796088	796840	753	Fwd	812.996	-0.895657	0.225195	-3.97724	6.97198e-05	0.000490853
DIP0823		hypothetical protein	797116	796859	258	Rev	303.633	-0.272435	0.243911	-1.11694	0.264019	0.394596
DIP0824		putative folate reductase	797640	797137	504	Rev	690.026	-0.368625	0.23573	-1.56376	0.117875	0.214464
DIP0825	thyA	thymidylate synthase	798452	797640	813	Rev	1618.36	-0.600002	0.169666	-3.53638	0.000405651	0.00221593
DIP0826	cysQ	inositol monophosphate phosphatase	799304	798546	759	Rev	2779.17	-0.630936	0.241801	-2.60932	0.00907222	0.0279975
DIP0827		putative ATP-dependent helicase	799343	804157	4815	Fwd	773.702	-0.437053	0.211422	-2.06721	0.0387147	0.0874165
DIP0828		putative DNA repair protein	804705	804154	552	Rev	59.6731	-0.293183	0.265407	-1.10465	0.26931	0.399331
DIP0829		putative endonuclease	804836	805642	807	Fwd	125.66	0.555036	0.272015	2.04046	0.0413049	0.0923453
DIP0830		putative membrane protein	807250	805625	1626	Rev	581.125	-0.356518	0.174907	-2.03833	0.0415173	0.0927288
DIP0831		putative membrane protein	807364	807777	414	Fwd	251.567	-0.574279	0.258473	-2.22181	0.0262959	0.0650794
DIP0832	pgi	glucose-6-phosphate isomerase	809505	807862	1644	Rev	9191.97	-0.942941	0.270792	-3.48217	0.000497374	0.00260502
DIP0833		putative succinate-semialdehyde dehydrogenase	809708	811192	1485	Fwd	599.403	-0.475813	0.29308	-1.62349	0.104485	0.194792
DIP0834		hypothetical protein	811521	811189	333	Rev	137.565	-0.42796	0.227971	-1.87725	0.0604832	0.126257
DIP0835	pcrA	ATP-dependent DNA helicase	811671	814088	2418	Fwd	1427.43	-0.119705	0.159904	-0.74861	0.454092	0.594015
DIP0836		putative secreted protein	814882	814166	717	Rev	1670.55	1.00769	0.237975	4.23445	2.29116e-05	0.000185502
DIP0837		putative membrane protein	815288	816742	1455	Fwd	733.937	-0.442344	0.211263	-2.0938	0.0362777	0.0835377
DIP0838	purN	phosphoribosylglycinamide formyltransferase	816768	817391	624	Fwd	2419.28	-0.597492	0.216782	-2.75619	0.00584796	0.0196696
DIP0839	purH	bifunctionalphosphoribosylaminoimidazolecarboxa mide formyltransferase/IMP cyclohydrolase	817381	818958	1578	Fwd	2394.06	-0.365449	0.198111	-1.84466	0.0650864	0.133772
DIP0840		putative secreted protein	819223	819702	480	Fwd	17.1124	0.500622	0.503727	0.993836	0.320303	0.461033
DIP0841		putative secreted protein	819871	820371	501	Fwd	9.51152	0.242051	0.58541	0.413472	0.679261	0.770877
DIP0842		putative secreted protein	820408	820974	567	Fwd	14.2476	0.147401	0.510615	0.288674	0.772831	0.83708
DIP0843		putative transposase	822363	820987	1377	Rev	144.42	0.0455282	0.313831	0.145072	0.884654	0.919937
DIP0844		hypothetical protein	822365	822775	411	Fwd	15.6666	0.107262	0.469768	0.22833	0.81939	0.873733
DIP0845		putative citrate lyase	822822	823655	834	Fwd	270.878	-0.70988	0.246629	-2.87832	0.00399794	0.0146602
DIP0846	amtR	TetR family regulatory protein	824320	823652	669	Rev	777.815	0.0309435	0.243774	0.126936	0.898991	0.929327
DIP0847		hypothetical protein	825479	824445	1035	Rev	882.391	-0.0792936	0.28151	-0.281673	0.778194	0.841683
DIP0848	rpsR	30S ribosomal protein S18	825800	825552	249	Rev	5778.65	0.573175	0.181246	3.16241	0.00156468	0.00673081
DIP0849	rpsN	30S ribosomal protein S14	826120	825815	306	Rev	8316.01	0.563764	0.151918	3.71098	0.000206455	0.00125142
DIP0850	rpmG	50S ribosomal protein L33	826288	826124	165	Rev	6774.34	0.519985	0.158699	3.27654	0.00105086	0.00484207
DIP0851	rpmB	50S ribosomal protein L28	826528	826292	237	Rev	8578.31	0.513337	0.171316	2.99644	0.00273154	0.010597
DIP0852	rpmE2	50S ribosomal protein L31 type B	826998	827264	267	Fwd	7486.83	0.48323	0.211332	2.2866	0.0222193	0.0562235
DIP0853	rpmF	50S ribosomal protein L32	827283	827456	174	Fwd	2265.04	0.319027	0.286234	1.11457	0.265036	0.395288
DIP0854		putative two component system response regulator	827685	828377	693	Fwd	1252.37	0.118054	0.174135	0.677945	0.497806	0.631521
DIP0855		putative two component system sensor kinase	828428	829918	1491	Fwd	972.385	0.0548193	0.340795	0.160857	0.872206	0.912049
DIP0856		putative serine protease	830008	831294	1287	Fwd	2360.68	-0.279465	0.156072	-1.79062	0.0733549	0.146001
DIP0857		putative molybdopterin biosynthesis protein	831333	831920	588	Fwd	1439.65	-0.272536	0.209788	-1.29911	0.193908	0.313097
DIP0858		hypothetical protein	831950	832135	186	Fwd	567.424	-0.170999	0.262508	-0.651405	0.514785	0.646189
DIP0859	mscL	large-conductance mechanosensitive channel	832626	832222	405	Rev	3533.08	-0.557574	0.198352	-2.81103	0.00493825	0.0172496
DIP0860		putative secreted protein	833416	832733	684	Rev	14.5847	-0.0181145	0.501863	-0.0360946	0.971207	0.980288
DIP0861		hypothetical protein	834016	833432	585	Rev	40.5315	0.376986	0.348967	1.08029	0.280012	0.411665
DIP0862		putative urydyltransferase	834145	835065	921	Fwd	2704.06	-0.871931	0.218112	-3.99762	6.39824e-05	0.000459013
DIP0863		putative molybdopterin biosynthesis protein	835162	836427	1266	Fwd	2003.62	-0.516348	0.195259	-2.64443	0.00818287	0.0256223
DIP0864		putative acetyltransferase	836463	837125	663	Fwd	567.501	-0.481472	0.201781	-2.38611	0.0170277	0.0459546
DIP0865		hypothetical protein	837252	838388	1137	Fwd	2763.06	-0.491204	0.205282	-2.39282	0.0167194	0.0453926
DIP0866		putative membrane protein	838431	838844	414	Fwd	388.354	-0.150267	0.19205	-0.782437	0.433958	0.574975
DIP0867		putative membrane protein	838831	839493	663	Fwd	422.611	0.121337	0.288175	0.421052	0.673717	0.768268
DIP0868		putative membrane protein	841211	839502	1710	Rev	238.669	-0.0586894	0.194761	-0.301341	0.763155	0.831765
DIP0869	betP	glycine betaine transporter	841745	843490	1746	Fwd	1368.74	-0.14992	0.204125	-0.734456	0.462671	0.603083
DIP0870		putative membrane protein	843569	845032	1464	Fwd	1132.96	-0.157798	0.191435	-0.824288	0.409776	0.552624
DIP0871		hypothetical protein	845142	846017	876	Fwd	577.562	-0.546605	0.230746	-2.36886	0.017843	0.0477568
DIP0872		methionyl-tRNA synthetase	846041	847873	1833	Fwd	3878.99	-0.506575	0.166412	-3.0441	0.00233377	0.00933097
DIP0873		hypothetical protein	847895	848749	855	Fwd	1360.03	-0.331975	0.183833	-1.80585	0.0709412	0.142701
DIP0874		putative secreted protein	848894	850051	1158	Fwd	2368.3	-0.262263	0.206429	-1.27048	0.203914	0.326004
DIP0875	ksgA	dimethyladenosine transferase	850103	850990	888	Fwd	880.194	-0.0944669	0.202167	-0.467271	0.640306	0.740599
DIP0876		4-diphosphocytidyl-2-C-methyl-D-erythritol kinase	850987	851922	936	Fwd	384.332	-0.103413	0.178185	-0.58037	0.561665	0.679687
DIP0877		ABC transporter ATP-binding protein	851922	853730	1809	Fwd	709.714	-0.241072	0.167224	-1.44161	0.149411	0.257579
DIP0878		hypothetical protein	853749	854072	324	Fwd	1918.2	-0.774683	0.245594	-3.15432	0.00160871	0.00690709
DIP0879		putative secreted protein	854176	854565	390	Fwd	575.541	-0.815127	0.253524	-3.21518	0.00130363	0.00586375
DIP0880		RNA polymerase ECF-subfamily sigma factor	854590	855129	540	Fwd	397.365	-0.364075	0.283354	-1.28488	0.198835	0.320141
DIP0881		hypothetical protein	855138	856313	1176	Fwd	723.254	-0.848039	0.238816	-3.55101	0.000383753	0.00211671
DIP0882		putative RNA polymerase sigma factor	856347	857252	906	Fwd	835.959	-0.911007	0.215574	-4.22596	2.37928e-05	0.000191271
DIP0883		putative membrane protein	858042	857329	714	Rev	325.176	-0.654706	0.214299	-3.05511	0.00224976	0.00904293
DIP0884		hypothetical protein	858862	858062	801	Rev	496.725	-0.649851	0.220868	-2.94227	0.00325821	0.0122493
DIP0885		enoyl-CoA hydratase	858962	860014	1053	Fwd	372.227	-0.61044	0.394512	-1.54733	0.121784	0.219638
DIP0886		hypothetical protein	861270	860011	1260	Rev	341.84	-0.353233	0.217118	-1.62691	0.103755	0.193911
DIP0887		hypothetical protein	861530	861306	225	Rev	29.1491	-0.315318	0.394848	-0.798579	0.424535	0.566796
DIP0888		TetR family transcriptional regulatory protein (partial)	861912	861538	375	Rev	56.0229	0.427065	0.40565	1.05279	0.292437	0.427712
DIP0889		hypothetical protein	862128	862009	120	Rev	3.32842	0.32002	0.683035	0.468526	0.639408	0.740316
DIP0890		hypothetical protein	862532	862236	297	Rev	7.40826	-0.211123	0.573276	-0.368275	0.712668	0.796264
DIP0892		glyceraldehyde-3-phosphate dehydrogenase	864338	862908	1431	Rev	201.538	0.468239	0.285177	1.64193	0.100605	0.189586
DIP0893		putative membrane protein	864602	865255	654	Fwd	139.143	0.340861	0.257068	1.32596	0.184853	0.301701
DIP0894	irp5	iron-regulated hypothetical protein	865283	865486	204	Fwd	290.344	0.888526	0.350636	2.53404	0.0112755	0.0333266
DIP0895		putative peptide chain release factor 3	867134	865500	1635	Rev	1490.61	0.0517279	0.149233	0.346624	0.728874	0.806027
DIP0896		putative oxydoreductase	867955	867146	810	Rev	281.173	0.168938	0.21565	0.783389	0.433399	0.57457
DIP0897		peptidyl-tRNA hydrolase	868529	867987	543	Rev	115.308	-0.671554	0.464766	-1.44493	0.148478	0.256947
DIP0898		hypothetical protein	868809	869369	561	Fwd	6.91475	0.390796	0.576081	0.67837	0.497537	0.631521
DIP0899		hypothetical protein	869457	869972	516	Fwd	1.91323	1.3866	0.675706	2.05207	0.0401627	0.0901474
DIP0900		peptidyl-tRNA hydrolase	870700	870146	555	Rev	222.311	0.451989	0.240366	1.88042	0.0600506	0.125701
DIP0901		50S ribosomal protein L25/general stress protein Ctc	871376	870759	618	Rev	9047.98	-0.0629389	0.183543	-0.342911	0.731665	0.807539
DIP0902		putative hydrolase	873411	871597	1815	Rev	199.715	0.00609594	0.245249	0.0248562	0.98017	0.986025
DIP0903	prsA	ribose-phosphate pyrophosphokinase	874515	873535	981	Rev	1624.13	-0.461131	0.243648	-1.89262	0.058409	0.123556
DIP0904		putative UDP-N-acetylglucosamine pyrophosphorylase	875978	874524	1455	Rev	1376.33	-0.21218	0.191082	-1.11041	0.266821	0.396905
DIP0905		LysR family transcriptional regulator	876960	876064	897	Rev	46.9242	0.98528	0.348944	2.8236	0.00474873	0.0166905
DIP0906		putative membrane protein	877048	878124	1077	Fwd	62.6381	0.585131	0.282584	2.07065	0.0383918	0.0870341
DIP0907		putative reductase	878149	879078	930	Fwd	270.339	-0.321086	0.225768	-1.42219	0.15497	0.26465
DIP0908		ABC transporter	879104	880714	1611	Fwd	607.343	-0.151107	0.172826	-0.87433	0.381938	0.525182
DIP0909		ABC transporter ATP-binding protein	880715	882502	1788	Fwd	645.202	-0.375538	0.174811	-2.14825	0.0316936	0.0746876
DIP0910		TetR family transcriptional regulator	882775	883422	648	Fwd	504.398	-0.441903	0.219759	-2.01085	0.0443408	0.0976878
DIP0911	mfd	transcription-repair coupling factor	883472	887266	3795	Fwd	2266.38	-0.370246	0.154539	-2.39581	0.0165835	0.0450922
DIP0912		hypothetical protein	887323	887748	426	Fwd	137.456	-0.12859	0.23327	-0.551247	0.581465	0.694915
DIP0913		hypothetical protein	887751	888233	483	Fwd	107.878	0.199184	0.248692	0.800926	0.423174	0.56598
DIP0914	lysI	L-lysine transport protein	889740	888244	1497	Rev	425.729	0.41018	0.292718	1.40128	0.16113	0.271383
DIP0915		hypothetical protein	889839	890537	699	Fwd	417.362	0.15639	0.205227	0.762032	0.446041	0.587689
DIP0916		putative secreted protein	890549	891325	777	Fwd	355.581	0.258525	0.258262	1.00102	0.316819	0.45747
DIP0917	eno	phosphopyruvate hydratase	891487	892764	1278	Fwd	14723.6	-0.888356	0.232146	-3.82672	0.000129863	0.000826963
DIP0918		hypothetical protein	892885	893418	534	Fwd	657.623	-0.324547	0.223654	-1.45111	0.14675	0.254928
DIP0919		hypothetical protein	893459	894025	567	Fwd	661.637	-0.159352	0.184274	-0.864757	0.387172	0.529397
DIP0920		hypothetical protein	894022	894972	951	Fwd	830.997	-0.197602	0.169033	-1.16901	0.242398	0.369795
DIP0921		hypothetical protein	895352	895675	324	Fwd	200.639	-0.120336	0.336536	-0.357572	0.720664	0.800855
DIP0922	ripA	AraC-family transcriptional regulator	895787	896794	1008	Fwd	1450.53	2.58089	0.650519	3.96743	7.26521e-05	0.000509914
DIP0923		putative membrane protein	896926	897756	831	Fwd	5882.87	-0.14342	0.260563	-0.550421	0.582031	0.695025
DIP0924		putative secreted protein	898245	897826	420	Rev	372.404	0.784191	0.245811	3.19021	0.00142168	0.00627034
DIP0925		transcription elongation factor GreA	898766	898245	522	Rev	541.108	0.36815	0.226046	1.62865	0.103386	0.19354
DIP0926		hypothetical protein	899411	898944	468	Rev	920.377	-0.0550191	0.184452	-0.298284	0.765486	0.832705
DIP0927		hypothetical protein	899713	900600	888	Fwd	454.92	-0.470287	0.175583	-2.67842	0.00739694	0.0238873
DIP0928		hypothetical protein	900655	900996	342	Fwd	399.889	-0.389823	0.204475	-1.90646	0.0565903	0.120461
DIP0929		putative undecaprenyl pyrophosphate synthetase	901021	901818	798	Fwd	603.985	0.0217065	0.168934	0.128491	0.89776	0.928477
DIP0930		hypothetical protein	901865	902365	501	Fwd	390.445	-0.543432	0.206351	-2.63353	0.0084502	0.0263865
DIP0931	coaA	pantothenate kinase	903288	902362	927	Rev	1010.38	-0.489179	0.181096	-2.70121	0.00690876	0.0225355
DIP0932	glyA	serine hydroxymethyltransferase	903498	904787	1290	Fwd	3116.86	0.361148	0.209353	1.72507	0.0845147	0.1646
DIP0933		hypothetical protein	905202	904858	345	Rev	1073.67	-0.408994	0.194241	-2.1056	0.0352393	0.0815883
DIP0934		hypothetical protein	905267	905947	681	Fwd	553.364	-0.852419	0.215407	-3.95724	7.58196e-05	0.000525257
DIP0935		putative phosphinothricin N-acetyltransferase	906029	906595	567	Fwd	1048.1	-0.721803	0.171458	-4.20979	2.55603e-05	0.000204753
DIP0936		putative drug transport membrane protein	908165	906600	1566	Rev	299.839	0.552389	0.259077	2.13214	0.0329951	0.0773524
DIP0937		TetR family transcriptional regulator	908814	908167	648	Rev	128.768	0.36065	0.273959	1.31644	0.188027	0.306219
DIP0938	fumC	fumarate hydratase	910362	908959	1404	Rev	6203.51	-1.08482	0.381557	-2.84315	0.004467	0.0158975
DIP0939	glpX	fructose 1;6-bisphosphatase II	911636	910620	1017	Rev	422.94	-0.183478	0.261279	-0.70223	0.482536	0.619427
DIP0940		hypothetical protein	911934	912518	585	Fwd	356.732	0.0710567	0.189286	0.375394	0.707368	0.792294
DIP0941	xseB	exodeoxyribonuclease VII small subunit	912785	912528	258	Rev	175.006	-0.569372	0.204479	-2.7845	0.00536104	0.0184423
DIP0942	xseA	exodeoxyribonuclease VII large subunit	914055	912814	1242	Rev	519.307	-0.126676	0.18152	-0.697863	0.485263	0.62128
DIP0943	ispH	4-hydroxy-3-methylbut-2-enyl diphosphate reductase	914162	915163	1002	Fwd	1514.78	-0.751032	0.190485	-3.94274	8.05551e-05	0.000551718
DIP0944		putative membrane protein	916018	915227	792	Rev	635.246	0.0504654	0.187148	0.269655	0.787426	0.850045
DIP0945		putative membrane protein	917503	916085	1419	Rev	764.212	-0.404845	0.231216	-1.75094	0.0799568	0.157053
DIP0946		putative secreted protein	917763	917593	171	Rev	7.06003	0.417952	0.596281	0.700932	0.483346	0.619765
DIP0947		putative sodium-dependent ABC transport system membrane protein	919412	917763	1650	Rev	34.1126	0.495991	0.362262	1.36915	0.170953	0.283898
DIP0948		GTP-dependent nucleic acid-binding protein EngD	919766	920851	1086	Fwd	1916.18	-0.0505986	0.212542	-0.238064	0.811832	0.868533
DIP0949		ABC transporter	921842	920928	915	Rev	615.325	-0.889095	0.234061	-3.79855	0.000145542	0.000911449
DIP0950		2-dehydropantoate 2-reductase	921923	922816	894	Fwd	160.959	0.0508297	0.216986	0.234253	0.814788	0.869868
DIP0951		putative membrane protein	922958	923551	594	Fwd	452.107	0.424948	0.192372	2.20899	0.0271754	0.0666798
DIP0952		putative chloride channel related membrane protein	924588	923566	1023	Rev	45.5076	0.0660191	0.33037	0.199834	0.841611	0.890336
DIP0953		ABC transporter ATP-binding protein	924885	926264	1380	Fwd	190.163	1.54724	0.253388	6.10622	1.02021e-09	2.16151e-08
DIP0954		ABC transporter	926261	927016	756	Fwd	55.7716	1.39303	0.415539	3.35234	0.000801325	0.00385691
DIP0955		hypothetical protein	927013	927471	459	Fwd	42.8148	1.71938	0.431738	3.98247	6.82041e-05	0.000482428
DIP0956		putative peptide transport system secreted protein	927733	929322	1590	Fwd	4806.14	-1.07799	0.308888	-3.4899	0.000483208	0.00255942
DIP0957		putative peptide transport system membrane protein	929413	930339	927	Fwd	820.424	-1.0894	0.28294	-3.85027	0.000117989	0.000766698
DIP0958	dppC	putative peptide transport system membrane protein	930332	931285	954	Fwd	560.304	-1.00365	0.326511	-3.07386	0.00211309	0.00863132
DIP0959	dppD	putative peptide ABC transport system ATP-binding protein	931288	932970	1683	Fwd	1085.3	-1.04613	0.300325	-3.48333	0.000495225	0.00260482
DIP0960		hypothetical protein	933397	933699	303	Fwd	45.6667	-0.494204	0.347191	-1.42344	0.15461	0.26465
DIP0961		ABC transporter ATP-binding protein	933702	934397	696	Fwd	199.466	0.0183059	0.27148	0.06743	0.946239	0.963235
DIP0962		putative membrane protein	934399	935547	1149	Fwd	743.804	0.0543484	0.187638	0.289645	0.772088	0.836674
DIP0963		putative membrane protein	935552	936139	588	Fwd	240.002	-0.162803	0.332062	-0.490278	0.623937	0.728439
DIP0964		putative protease	937976	937248	729	Rev	588.771	-0.0662491	0.164359	-0.403074	0.686894	0.775878
DIP0965	arsC	arsenate reductase	938321	937977	345	Rev	367.529	-0.512435	0.185369	-2.76441	0.00570256	0.0192951
DIP0966		hypothetical protein	938851	938318	534	Rev	716.233	-0.235899	0.186406	-1.26552	0.205687	0.327908
DIP0967		putative secreted protein	939541	938855	687	Rev	900.076	-0.0635853	0.176765	-0.359717	0.719058	0.799534
DIP0969		putative GTP-binding elongation factor	939899	941809	1911	Fwd	4607.53	0.311354	0.153593	2.02713	0.0426493	0.0945123
DIP0970		putative secreted protein	941820	943349	1530	Fwd	1814.35	-0.184636	0.166	-1.11226	0.266025	0.395981
DIP0971		hypothetical protein	943349	944230	882	Fwd	415.919	-0.311741	0.220596	-1.41318	0.157603	0.26743
DIP0972		putative membrane protein	944257	944637	381	Fwd	281.792	-0.361551	0.237416	-1.52286	0.127795	0.228119
DIP0973	fdxA	ferredoxin	944687	945004	318	Fwd	984.264	-0.603663	0.227277	-2.65606	0.0079059	0.0250317
DIP0974		N-succinyldiaminopimelate aminotransferase	945034	946134	1101	Fwd	1355.76	-0.106234	0.193791	-0.548187	0.583564	0.695186
DIP0975		putative RNA pseudouridylate synthase family protein	946181	946912	732	Fwd	117.664	0.20185	0.236565	0.853253	0.393519	0.535265
DIP0976		putative membrane protein	946947	947504	558	Fwd	625.985	-0.444259	0.19037	-2.33366	0.0196135	0.0512848
DIP0977		hypothetical protein	948695	947511	1185	Rev	8.07591	0.329488	0.568002	0.580083	0.561859	0.679687
DIP0978	aroP1	aromatic amino acid transporter	950188	948776	1413	Rev	215.863	-0.174177	0.280312	-0.621369	0.534357	0.663047
DIP0979		putative succinyltransferase	951226	950252	975	Rev	628.943	-0.0323162	0.259374	-0.124593	0.900846	0.929971
DIP0980	aroP2	aromatic amino acid transporter	952601	951237	1365	Rev	370.812	0.208241	0.261589	0.796062	0.425996	0.568107
DIP0981		putative succinyltransferase	953582	952671	912	Rev	527.598	-0.104585	0.218533	-0.478579	0.632238	0.736528
DIP0982	dapE	succinyl-diaminopimelate desuccinylase	953662	954759	1098	Fwd	573.079	-0.342259	0.170558	-2.0067	0.0447813	0.0983713
DIP0983		hypothetical protein	954767	955531	765	Fwd	527.176	-0.704367	0.163243	-4.31483	1.59729e-05	0.000135114
DIP0984	folP	dihydropteroate synthase	955524	956381	858	Fwd	365.749	-0.387168	0.194868	-1.98683	0.0469416	0.10262
DIP0985		putative glucosyl-3-phosphoglycerate synthase	956378	957127	750	Fwd	176.916	-0.572581	0.233433	-2.45286	0.0141724	0.0400151
DIP0986		putative secreted protein	957132	957410	279	Fwd	59.6289	-0.397621	0.450917	-0.881805	0.377882	0.522353
DIP0987		hypothetical protein	957488	957664	177	Fwd	1872.8	-0.762382	0.239982	-3.17684	0.00148891	0.00649108
DIP0988		putative macrolide resistance protein	957691	958560	870	Fwd	3264.79	-0.521787	0.276247	-1.88884	0.0589134	0.124123
DIP0989		putative hydrolase	960030	958618	1413	Rev	969.577	-0.488623	0.176885	-2.76238	0.00573813	0.0193723
DIP0990		putative decarboxylase (internal pH control related)	960780	960040	741	Rev	1038.43	-0.825385	0.180581	-4.57071	4.86069e-06	4.74965e-05
DIP0991		putative glycosyltransferase	962005	960833	1173	Rev	496.072	-1.1202	0.303031	-3.69665	0.000218461	0.00131716
DIP0992	glgC	glucose-1-phosphate adenylyltransferase	962100	963326	1227	Fwd	816.014	-0.720908	0.185633	-3.88352	0.000102956	0.000686473
DIP0993		putative methyltransferase	964062	963385	678	Rev	612.265	-0.550866	0.207068	-2.66032	0.00780674	0.0247523
DIP0994		RNA polymerase sigma factor SigE	964148	964867	720	Fwd	1530.88	-0.0628607	0.246893	-0.254607	0.799026	0.859702
DIP0995		hypothetical protein	964908	965321	414	Fwd	520.711	-0.0431689	0.205021	-0.210558	0.833232	0.884748
DIP0996	tatB	sec-independent translocase	965352	965795	444	Fwd	599.753	-0.167293	0.221009	-0.75695	0.44908	0.590182
DIP0997		putative ATP-binding protein	966931	965798	1134	Rev	839.876	-0.850869	0.183578	-4.63492	3.57077e-06	3.66287e-05
DIP0998		hypothetical protein	967540	966944	597	Rev	449.541	-0.843212	0.281437	-2.9961	0.00273456	0.010597
DIP0999		hypothetical protein	968833	967544	1290	Rev	932.289	-0.774987	0.253141	-3.06148	0.00220247	0.00890016
DIP1000		hypothetical protein	968959	969468	510	Fwd	1054.53	-0.368853	0.239282	-1.54149	0.123196	0.22148
DIP1001		putative secreted protein	969480	970199	720	Fwd	1066.14	-0.341983	0.182946	-1.86931	0.0615801	0.128066
DIP1002	kgd	alpha-ketoglutarate decarboxylase	973967	970254	3714	Rev	3240.07	-0.156412	0.212993	-0.734353	0.462734	0.603083
DIP1003		ABC transporter ATP-binding protein	977870	974130	3741	Rev	903.592	0.0753714	0.16302	0.462346	0.643833	0.743162
DIP1004		hypothetical protein	978708	977878	831	Rev	708.421	0.086609	0.193162	0.448376	0.653882	0.751699
DIP1005		transposase or inactivated derivative	979228	978917	312	Rev	70.491	-0.324392	0.302421	-1.07265	0.283428	0.415878
DIP1006	aroE	shikimate 5-dehydrogenase	980304	979492	813	Rev	924.224	-0.545649	0.183725	-2.96992	0.0029788	0.0113115
DIP1006	aroE	shikimate 5-dehydrogenase	980304	979492	813	Rev	143.501	-0.200267	0.228219	-0.877524	0.380202	0.52492
DIP1007		putative type B carboxylesterase	980324	981904	1581	Fwd	224.94	-0.441972	0.202703	-2.18039	0.0292285	0.0702917
DIP1008		hypothetical protein	981926	982735	810	Fwd	154.813	-0.170731	0.252698	-0.675632	0.499274	0.632321
DIP1009		hypothetical protein	982785	983597	813	Fwd	601.159	-0.361985	0.228316	-1.58546	0.112863	0.207007
DIP1010		hypothetical protein	984148	983606	543	Rev	926.758	3.42536	0.259123	13.219	6.81566e-40	9.65693e-38
DIP1011		putative aldose 1-epimerase	984453	985370	918	Fwd	568.649	-0.979301	0.461452	-2.12222	0.0338197	0.078959
DIP1012		putative sodium:solute symporter	985407	987065	1659	Fwd	620.043	-1.05321	0.314251	-3.35149	0.000803781	0.00386053
DIP1013		hypothetical protein	987078	987359	282	Fwd	104.835	-1.15678	0.28523	-4.05562	5.00022e-05	0.000370441
DIP1014	galT	galactose-1-phosphate uridylyltransferase	987359	988489	1131	Fwd	337.564	-0.948387	0.307055	-3.08866	0.00201064	0.00825747
DIP1015	galK	galactokinase	988473	989702	1230	Fwd	346.946	-0.793662	0.298933	-2.65499	0.00793117	0.0250417
DIP1016		putative helicase	992887	989756	3132	Rev	522.975	-0.193923	0.261911	-0.740416	0.459048	0.599805
DIP1017		NUDIX family hydrolase	993293	992898	396	Rev	77.1911	-0.107033	0.264914	-0.40403	0.68619	0.77547
DIP1018	deaD	DEAD-box helicase	993506	995548	2043	Fwd	17464.8	-0.361066	0.216914	-1.66455	0.0960018	0.183041
DIP1019		putative secreted protein	995636	996046	411	Fwd	452.878	-0.290394	0.266303	-1.09046	0.275509	0.407157
DIP1020		putative membrane protein	996639	996175	465	Rev	214.229	-0.00993789	0.271949	-0.0365433	0.970849	0.980288
DIP1021		hypothetical protein	997278	996688	591	Rev	20.0033	0.655708	0.456624	1.43599	0.151004	0.259338
DIP1022	putP	sodium/proline symporter	998883	997318	1566	Rev	870.889	0.37367	0.163451	2.28614	0.0222463	0.0562235
DIP1023		SNF2/RAD54 family protein	999109	1002198	3090	Fwd	1347.01	0.125977	0.254045	0.495885	0.619976	0.725678
DIP1024		hypothetical protein	1002199	1003020	822	Fwd	433.139	-0.229567	0.238065	-0.964302	0.334895	0.477188
DIP1025		exonuclease SbcD family protein	1003052	1004173	1122	Fwd	998.579	1.12672	0.218327	5.16069	2.46037e-07	3.36003e-06
DIP1026		ATP-binding protein	1004173	1006737	2565	Fwd	1936.49	0.722148	0.187698	3.84739	0.000119384	0.000766698
DIP1027		hypothetical protein	1007345	1006815	531	Rev	437.455	0.549569	0.25493	2.15576	0.0311022	0.0735231
DIP1028		MarR family transcriptional regulator	1007587	1008069	483	Fwd	217.262	-0.127232	0.215514	-0.590365	0.554946	0.676438
DIP1029		hypothetical protein	1008175	1008375	201	Fwd	239.15	0.509015	0.366117	1.39031	0.164435	0.275711
DIP1030		hypothetical protein	1009341	1008712	630	Rev	6865.32	-2.29146	0.340346	-6.73275	1.66488e-11	4.19365e-10
DIP1031		putative iron-sulfur protein	1010860	1009343	1518	Rev	13919.3	-2.13598	0.358522	-5.95773	2.55768e-09	4.87248e-08
DIP1032		putative oxididoreductase subunit	1011669	1010884	786	Rev	6156.87	-2.03341	0.371688	-5.47074	4.48173e-08	7.2572e-07
DIP1033		putative L-lactate permease	1012107	1013765	1659	Fwd	8440.45	-1.07605	0.323842	-3.32276	0.000891306	0.00420956
DIP1034	argS	arginyl-tRNA synthetase	1013777	1015429	1653	Fwd	4186.59	-0.535283	0.190244	-2.81367	0.00489792	0.0171351
DIP1035	lysA	diaminopimelate decarboxylase	1015432	1016760	1329	Fwd	1996.6	-0.430307	0.228512	-1.88309	0.0596888	0.125407
DIP1036	thrA	homoserine dehydrogenase	1016931	1018277	1347	Fwd	1016.36	0.0748313	0.196868	0.380109	0.703865	0.78998
DIP1037	thrB	homoserine kinase	1018282	1019208	927	Fwd	813.053	0.252667	0.186233	1.35673	0.174868	0.289362
DIP1038		acyl-CoA synthetase	1021021	1019270	1752	Rev	517.327	0.0951836	0.243997	0.390102	0.696461	0.783951
DIP1040	rho	transcription termination factor Rho	1021371	1023434	2064	Fwd	2851.09	0.593352	0.242313	2.4487	0.0143373	0.0403758
DIP1041	prfA	peptide chain release factor 1	1023434	1024504	1071	Fwd	2369.8	0.627078	0.278263	2.25354	0.0242249	0.0604823
DIP1042		HemK family methytransferase	1024509	1025327	819	Fwd	687.87	0.583489	0.241085	2.42027	0.0155092	0.0429115
DIP1043		hypothetical protein	1025435	1026085	651	Fwd	1255.19	-0.0267932	0.194921	-0.137457	0.89067	0.924095
DIP1044		glycosyl trasferase	1026086	1027255	1170	Fwd	1075.84	0.32802	0.268781	1.2204	0.222313	0.347336
DIP1045		integral membrane protein	1027273	1027716	444	Fwd	398.692	0.255755	0.321673	0.795077	0.426569	0.568508
DIP1046	atpB	F0F1 ATP synthase subunit A	1028202	1028987	786	Fwd	13692.6	-0.099538	0.228408	-0.43579	0.662989	0.758323
DIP1047	atpE	F0F1 ATP synthase subunit C	1029073	1029312	240	Fwd	4062.05	-0.125231	0.228751	-0.547455	0.584066	0.695419
DIP1048	atpF	F0F1 ATP synthase subunit B	1029340	1029906	567	Fwd	6012.95	-0.170926	0.141474	-1.20818	0.226978	0.353406
DIP1049	atpH	F0F1 ATP synthase subunit delta	1029912	1030733	822	Fwd	10054.6	-0.209991	0.143983	-1.45844	0.144719	0.251979
DIP1050	atpA	F0F1 ATP synthase subunit alpha	1030794	1032422	1629	Fwd	24212.6	-0.220648	0.173347	-1.27287	0.203065	0.325219
DIP1051	atpG	F0F1 ATP synthase subunit gamma	1032476	1033453	978	Fwd	13353	-0.145112	0.190984	-0.759813	0.447367	0.588613
DIP1052	atpD	F0F1 ATP synthase subunit beta	1033457	1034902	1446	Fwd	17096.5	-0.0678995	0.207398	-0.327388	0.743375	0.817676
DIP1053	atpC	F0F1 ATP synthase subunit epsilon	1034916	1035287	372	Fwd	4517.6	-0.0473817	0.280672	-0.168815	0.865942	0.907578
DIP1054		putative secreted protein	1035514	1035981	468	Fwd	307.893	-0.687506	0.293689	-2.34093	0.0192356	0.0504711
DIP1055		hypothetical protein	1036006	1036695	690	Fwd	675.55	-0.720513	0.218887	-3.29171	0.000995799	0.00463547
DIP1056		hypothetical protein	1036724	1037008	285	Fwd	197.696	-0.647706	0.316903	-2.04386	0.0409673	0.0916809
DIP1057		putative methylmalonyl-CoA epimerase	1037544	1037086	459	Rev	3498.82	-1.79288	0.187738	-9.54986	1.29866e-21	6.84666e-20
DIP1058		hypothetical protein	1037621	1037947	327	Fwd	261.504	-1.20642	0.260817	-4.62555	3.73601e-06	3.81511e-05
DIP1059	frgC	iron-siderophore uptake system ATP-binding component	1038771	1037950	822	Rev	972.287	1.00848	0.236454	4.26502	1.99882e-05	0.000164179
DIP1060	frgB	iron-siderophore uptake system transmembrane component	1039727	1038768	960	Rev	980.878	1.18677	0.262309	4.52432	6.05891e-06	5.79559e-05
DIP1061	frgA	iron-siderophore uptake system transmembrane component	1040736	1039729	1008	Rev	1257.13	1.25148	0.316204	3.95784	7.56315e-05	0.000525257
DIP1062	frgD	iron-siderophore uptake system exported solute-binding component	1040784	1041827	1044	Fwd	11524.2	2.01869	0.345384	5.84476	5.07299e-09	9.16102e-08
DIP1063		putative integral membrane protein	1042307	1041924	384	Rev	82.3164	-0.765565	0.406799	-1.88192	0.0598462	0.125622
DIP1064		putative thioredoxin-like protein	1042460	1043356	897	Fwd	1343.48	0.416905	0.157011	2.65525	0.00792488	0.0250417
DIP1065	glgB	glycogen branching enzyme	1045959	1043761	2199	Rev	2059.11	-0.970648	0.206098	-4.70964	2.4815e-06	2.7046e-05
DIP1066		putative alpha-amylase (glucanase)	1048050	1046014	2037	Rev	1216.8	-0.902457	0.219294	-4.11529	3.86691e-05	0.000296159
DIP1067		ABC transporter ATP-binding protein	1048145	1049014	870	Fwd	950.634	-1.01244	0.235666	-4.29608	1.73848e-05	0.000145968
DIP1068		NUDIX/MutT family hydrolase	1049093	1049902	810	Fwd	484.766	-0.492625	0.194316	-2.53518	0.0112391	0.0332847
DIP1069		hypothetical protein	1049947	1051131	1185	Fwd	435.269	-0.722163	0.320671	-2.25204	0.0243199	0.0606527
DIP1070	etfB	electron transfer flavoprotein subunit beta	1051307	1052101	795	Fwd	2350.3	-0.0167029	0.200269	-0.0834025	0.933532	0.954155
DIP1071	etfA	electron transfer flavoprotein subunit alpha	1052119	1053072	954	Fwd	2611.34	0.129072	0.194411	0.663914	0.506745	0.638218
DIP1072		putative aminotransferase; class V	1053532	1054668	1137	Fwd	388.075	-0.0422012	0.222506	-0.189663	0.849573	0.893636
DIP1073		putative transferase	1055513	1054665	849	Rev	135.335	-0.59425	0.235868	-2.51941	0.011755	0.0343186
DIP1074	mnmA	tRNA-specific 2-thiouridylase MnmA	1055670	1056770	1101	Fwd	275.073	0.898105	0.229969	3.90533	9.40957e-05	0.00063111
DIP1075		hypothetical protein	1056799	1057866	1068	Fwd	197.456	0.924628	0.343521	2.69162	0.00711054	0.0230609
DIP1076		DNA polymerase III subunit epsilon	1058614	1057910	705	Rev	333.252	0.117675	0.210212	0.559791	0.575622	0.690442
DIP1077	ligA	NAD-dependent DNA ligase LigA	1058711	1060744	2034	Fwd	2779.21	-0.556498	0.201048	-2.76799	0.00564039	0.0191419
DIP1078		hypothetical protein	1061469	1060807	663	Rev	357.143	-0.452792	0.201348	-2.2488	0.0245253	0.0610977
DIP1079	gatC	aspartyl/glutamyl-tRNA amidotransferase subunit C	1061719	1062018	300	Fwd	1212.24	-0.583802	0.160307	-3.64178	0.000270762	0.00157794
DIP1080	gatA	aspartyl/glutamyl-tRNA amidotransferase subunit A	1062018	1063502	1485	Fwd	3937.65	-0.440048	0.152273	-2.88987	0.00385402	0.0142066
DIP1081		putative acetyltransferase	1064095	1063604	492	Rev	353.316	-0.797155	0.24389	-3.2685	0.0010812	0.00495166
DIP1082		major facilitator family transmembrane efflux protein	1064159	1065574	1416	Fwd	434.249	0.49861	0.200863	2.48233	0.0130525	0.0374557
DIP1083		putative membrane protein	1065968	1065633	336	Rev	244.855	-0.0782296	0.224965	-0.347741	0.728035	0.805493
DIP1084		iron ABC transporter membrane protein	1066370	1067410	1041	Fwd	595.557	0.17674	0.171187	1.03244	0.301865	0.439958
DIP1085		putative iron ABC transport system; ATP-binding protein	1067410	1068207	798	Fwd	866.459	-0.16297	0.198757	-0.819948	0.412246	0.554965
DIP1086		putative iron transport system exported solute-binding component	1068219	1069283	1065	Fwd	2139.27	-0.317934	0.176879	-1.79747	0.0722612	0.144647
DIP1087		integral membrane protein	1069391	1070098	708	Fwd	241.782	0.2454	0.225969	1.08599	0.277485	0.408479
DIP1088		6-phosphofructokinase	1070298	1071326	1029	Fwd	8208.19	-1.0472	0.269961	-3.87909	0.000104849	0.000697049
DIP1089	gatB	aspartyl/glutamyl-tRNA amidotransferase subunit B	1071435	1072940	1506	Fwd	5286.65	-0.385897	0.169095	-2.28214	0.0224813	0.0567541
DIP1090		putative aldo/keto-reductase family protein	1073046	1074143	1098	Fwd	1066.27	-0.74213	0.16136	-4.59923	4.2406e-06	4.23499e-05
DIP1091	lysE	lysine exporter protein	1074858	1074172	687	Rev	167.334	1.6515	0.33594	4.91604	8.83117e-07	1.0706e-05
DIP1092	lysG	chromosome replication initiation inhibitor protein	1074929	1075810	882	Fwd	246.379	0.552574	0.199709	2.7669	0.00565922	0.0191771
DIP1093		hypothetical protein	1076903	1075821	1083	Rev	269.907	-0.398432	0.221451	-1.79919	0.0719888	0.144424
DIP1094		putative secreted protein	1076975	1077727	753	Fwd	462.105	0.231946	0.22109	1.0491	0.294131	0.429636
DIP1095		putative membrane protein	1077807	1078934	1128	Fwd	2644.94	-0.907462	0.168971	-5.37051	7.85154e-08	1.20267e-06
DIP1096	ilvD	dihydroxy-acid dehydratase	1080852	1079011	1842	Rev	337.23	-0.311478	0.254958	-1.22168	0.221828	0.347181
DIP1097		putative low molecular weight protein antigen 6	1081626	1081141	486	Rev	306.545	-0.0993464	0.220969	-0.449594	0.653003	0.751069
DIP1098	ilvB	acetolactate synthase 1 catalytic subunit	1082013	1083971	1959	Fwd	312.863	-0.151349	0.253839	-0.596243	0.551013	0.674081
DIP1099	ilvH	acetolactate synthase 3 regulatory subunit	1083987	1084511	525	Fwd	95.7429	0.485138	0.304048	1.5956	0.110579	0.203806
DIP1100	ilvC	ketol-acid reductoisomerase	1084631	1085644	1014	Fwd	1029.52	0.0131185	0.214489	0.0611616	0.95123	0.965714
DIP1101		cation-efflux system integral membrane protein	1085794	1086717	924	Fwd	264.622	-0.057078	0.205878	-0.277241	0.781595	0.844249
DIP1102		hypothetical protein	1086770	1088578	1809	Fwd	4190.87	-0.477247	0.215516	-2.21444	0.0267986	0.0661792
DIP1103		hypothetical protein	1088634	1090115	1482	Fwd	1150.09	0.0144696	0.271961	0.0532046	0.957569	0.969544
DIP1104	serA	D-3-phosphoglycerate dehydrogenase	1090278	1091873	1596	Fwd	735.785	0.708001	0.265451	2.66716	0.00764948	0.0243901
DIP1105	leuB	3-isopropylmalate dehydrogenase	1092016	1093035	1020	Fwd	327.101	-0.450526	0.239525	-1.88091	0.0599837	0.125701
DIP1110		hypothetical protein	1094680	1094859	180	Fwd	40.3929	0.110508	0.396819	0.278484	0.780641	0.843926
DIP1111		putative integral membrane protein	1094905	1095237	333	Fwd	91.6715	0.487809	0.301225	1.61941	0.105358	0.195937
DIP1112		FAA family hydrolase	1095311	1096108	798	Fwd	1012.75	-0.423365	0.203865	-2.0767	0.0378294	0.0861036
DIP1113		hypothetical protein	1096131	1096775	645	Fwd	379.116	-0.159941	0.18765	-0.852335	0.394028	0.535529
DIP1114		isochorismate synthase	1097889	1096756	1134	Rev	420.177	-0.260514	0.223595	-1.16511	0.243973	0.3712
DIP1115	gltX	glutamyl-tRNA synthetase	1097919	1099412	1494	Fwd	4288.8	-0.671884	0.1694	-3.96626	7.30083e-05	0.000510833
DIP1116		putative exported esterase/hydrolase	1099572	1100606	1035	Fwd	771.439	-0.275856	0.224067	-1.23113	0.218275	0.343548
DIP1117		TetR family transcriptional regulator	1101508	1100963	546	Rev	39.2497	-0.0581086	0.347174	-0.167376	0.867074	0.907925
DIP1118		MmpL family integral membrane protein	1101650	1103803	2154	Fwd	115.41	-0.24484	0.271981	-0.900209	0.368009	0.51214
DIP1119		putative secreted protein	1103979	1105439	1461	Fwd	189.762	-0.166919	0.318845	-0.523511	0.600619	0.709275
DIP1120		hypothetical protein	1105526	1105807	282	Fwd	6120.77	-0.943467	0.447691	-2.10741	0.0350823	0.0814038
DIP1121		hypothetical protein	1105862	1105996	135	Fwd	2105.87	-0.811104	0.445669	-1.81997	0.0687638	0.138966
DIP1122	ppc	phosphoenolpyruvate carboxylase	1106381	1109089	2709	Fwd	132.805	0.919236	0.261308	3.51783	0.000435099	0.00234292
DIP1123		hypothetical protein	1109488	1109099	390	Rev	94.1806	0.572369	0.428866	1.33461	0.182004	0.298378
DIP1124		biotin synthase family transferase	1110524	1109532	993	Rev	48.4399	-1.82971	0.352769	-5.1867	2.14058e-07	2.99549e-06
DIP1125		hypothetical protein	1110605	1111162	558	Fwd	79.1189	0.0539358	0.275361	0.195873	0.84471	0.890677
DIP1126		IclR family transcriptional regulator	1111898	1111173	726	Rev	158.36	-0.128443	0.231275	-0.555367	0.578644	0.693699
DIP1127	leuC	isopropylmalate isomerase large subunit	1111988	1113430	1443	Fwd	82.9181	-0.879839	0.323562	-2.71923	0.00654341	0.0214673
DIP1128	leuD	isopropylmalate isomerase small subunit	1113442	1114032	591	Fwd	60.4672	-0.680131	0.27111	-2.50869	0.0121181	0.03513
DIP1129		hypothetical protein	1115121	1114111	1011	Rev	494.048	-1.03488	0.173536	-5.96347	2.46931e-09	4.78455e-08
DIP1130	gpsA	NAD(P)H-dependent glycerol-3-phosphate dehydrogenase	1115316	1116311	996	Fwd	926.263	-0.739676	0.216897	-3.41027	0.00064899	0.003255
DIP1131	ddl	D-alanyl-alanine synthetase A	1116334	1117431	1098	Fwd	1734.05	-0.471874	0.215171	-2.19302	0.0283058	0.0689624
DIP1132		putative secreted protein	1118376	1117438	939	Rev	381.254	-0.401226	0.220817	-1.817	0.0692168	0.139604
DIP1133	thiL	thiamine monophosphate kinase	1118468	1119457	990	Fwd	184.261	-0.39675	0.281822	-1.40781	0.159189	0.269113
DIP1134	ung	uracil-DNA glycosylase	1119460	1120128	669	Fwd	62.1027	-0.184041	0.297932	-0.617728	0.536755	0.664476
DIP1135		putative kinase	1120294	1121799	1506	Fwd	231.248	-0.309391	0.235504	-1.31374	0.188932	0.307041
DIP1136	recG	ATP-dependent DNA helicase	1121804	1123918	2115	Fwd	166.819	-0.427725	0.243168	-1.75897	0.0785825	0.15518
DIP1137		putative biotin carboxyl carrier protein	1123946	1124167	222	Fwd	306.284	-0.690981	0.209811	-3.29336	0.000989983	0.0046274
DIP1138		putative DNA methylase	1124164	1124742	579	Fwd	648.086	-0.579505	0.206526	-2.80597	0.00501654	0.0174693
DIP1139	coaD	phosphopantetheine adenylyltransferase	1124750	1125229	480	Fwd	465.917	-0.602119	0.189407	-3.17897	0.00147798	0.00645586
DIP1140		putative secreted protein	1125316	1125474	159	Fwd	212.991	-0.0885819	0.217237	-0.407765	0.683446	0.77314
DIP1141		putative secreted protein	1125604	1125777	174	Fwd	85.9217	0.443615	0.295562	1.50092	0.133377	0.236963
DIP1142	atrC	ABC transporter ATP-binding protein	1126565	1125798	768	Rev	650.05	0.0281474	0.177263	0.158789	0.873835	0.913317
DIP1143		ABC transporter	1127513	1126569	945	Rev	677.943	0.123577	0.168528	0.733274	0.463392	0.603083
DIP1144		putative secreted protein	1128464	1127571	894	Rev	560.12	0.507343	0.165789	3.06017	0.00221212	0.00892327
DIP1145		putative membrane protein	1129466	1128534	933	Rev	509.166	0.949076	0.287101	3.30572	0.000947334	0.00444639
DIP1146		DNA polymerase I	1129828	1132527	2700	Fwd	2553.63	-0.15721	0.170894	-0.919929	0.35761	0.50244
DIP1147		hypothetical protein	1133344	1132577	768	Rev	58.4033	0.158595	0.277154	0.572229	0.567167	0.684463
DIP1148	rpsA	30S ribosomal protein S1	1133555	1135015	1461	Fwd	28118.4	0.227824	0.138706	1.64249	0.100488	0.189522
DIP1149		putative transport protein	1136511	1135099	1413	Rev	1016.48	-1.40923	0.407376	-3.45928	0.000541612	0.0027842
DIP1150		putative transcription antiterminator	1137558	1136731	828	Rev	532.458	-0.839953	0.181974	-4.61578	3.91624e-06	3.97257e-05
DIP1151	ptsG	PTS system; glucose-specific IIABC component	1139700	1137670	2031	Rev	36433	-1.2976	0.309733	-4.18941	2.7968e-05	0.000222469
DIP1152	coaE	dephospho-CoA kinase	1140082	1140684	603	Fwd	285.095	-0.60413	0.237339	-2.54543	0.0109145	0.0324712
DIP1153		putative coenzyme PQQ synthesis related protein	1140904	1142103	1200	Fwd	2174.53	-2.37472	0.327441	-7.25235	4.09609e-13	1.30786e-11
DIP1154	uvrB	excinuclease ABC subunit B	1142204	1144249	2046	Fwd	2096.35	-0.84526	0.237334	-3.56147	0.000368781	0.00204908
DIP1155		putative stress related protein	1144478	1144918	441	Fwd	5427.49	-0.369478	0.289741	-1.2752	0.202237	0.324467
DIP1156		putative helicase	1147279	1144967	2313	Rev	666.651	0.219341	0.268151	0.817975	0.413371	0.55582
DIP1157		hypothetical protein	1148248	1147403	846	Rev	4564.27	-0.528186	0.212771	-2.48241	0.0130496	0.0374557
DIP1158		putative hydrolase	1149080	1148433	648	Rev	792.606	-0.159652	0.188957	-0.844912	0.39816	0.539205
DIP1159	uvrA	excinuclease ABC subunit A	1149234	1152095	2862	Fwd	3166.14	0.881074	0.185006	4.7624	1.91307e-06	2.19036e-05
DIP1160	infC	translation initiation factor IF-3	1152383	1152886	504	Fwd	7050.94	0.353828	0.237239	1.49144	0.135846	0.240033
DIP1161	rpmI	50S ribosomal protein L35	1152916	1153110	195	Fwd	2975.06	0.285673	0.241631	1.18227	0.237098	0.363668
DIP1162	rplT	50S ribosomal protein L20	1153172	1153555	384	Fwd	4884.25	0.162666	0.296099	0.549363	0.582756	0.695025
DIP1163		putative secreted protein	1154350	1153805	546	Rev	320.002	-0.776343	0.239443	-3.24229	0.00118572	0.00537603
DIP1164	tsnR	putative rRNA methyltransferase	1154597	1155415	819	Fwd	893.609	-0.80924	0.210231	-3.84929	0.000118459	0.000766698
DIP1165	pheS	phenylalanyl-tRNA synthetase subunit alpha	1155546	1156601	1056	Fwd	2457.94	-0.414649	0.187458	-2.21196	0.0269695	0.0663841
DIP1166	pheT	phenylalanyl-tRNA synthetase subunit beta	1156643	1159153	2511	Fwd	5980.98	-0.434637	0.145887	-2.97927	0.00288936	0.0110272
DIP1167	argC	N-acetyl-gamma-glutamyl-phosphate reductase	1159280	1160323	1044	Fwd	85.3077	0.158821	0.387079	0.410307	0.681581	0.771834
DIP1168	argJ	bifunctional ornithine acetyltransferase/N-acetylglutamate synthase protein	1160398	1161558	1161	Fwd	253.816	-0.168149	0.282201	-0.595847	0.551278	0.674081
DIP1169	argB	acetylglutamate kinase	1161595	1162527	933	Fwd	193.463	-0.154457	0.258035	-0.59859	0.549446	0.672931
DIP1170	argD	acetylornithine aminotransferase	1162520	1163761	1242	Fwd	341.358	-0.328773	0.261427	-1.25761	0.208534	0.331751
DIP1171	argF	ornithine carbamoyltransferase	1163790	1164749	960	Fwd	692.787	-0.794771	0.179455	-4.42879	9.47621e-06	8.32658e-05
DIP1172	argR	arginine repressor	1164856	1165347	492	Fwd	706.644	-0.430241	0.17852	-2.41004	0.0159507	0.0437774
DIP1173	argG	argininosuccinate synthase	1165505	1166704	1200	Fwd	3734.62	-0.14664	0.168507	-0.870229	0.384175	0.527195
DIP1174	argH	argininosuccinate lyase	1166704	1168137	1434	Fwd	4065.82	-0.179489	0.164996	-1.08784	0.276666	0.407803
DIP1175		hypothetical protein	1168201	1168413	213	Fwd	432.548	-0.776944	0.16582	-4.68547	2.79317e-06	2.97971e-05
DIP1176	tyrS	tyrosyl-tRNA synthetase	1168427	1169689	1263	Fwd	2717.55	-0.65314	0.177624	-3.6771	0.000235903	0.00141106
DIP1177		hypothetical protein	1175639	1176715	1077	Fwd	4579.72	0.108305	0.151783	0.713549	0.475506	0.612484
DIP1178		hypothetical protein	1176792	1177748	957	Fwd	2647.3	-0.231372	0.212272	-1.08998	0.275722	0.407207
DIP1179		hypothetical protein	1177766	1177927	162	Fwd	549.49	-0.294242	0.351308	-0.837562	0.402277	0.544454
DIP1180		putative cytotoxin/hemolysin	1177969	1178790	822	Fwd	1570.63	-0.257303	0.275862	-0.932723	0.350963	0.495721
DIP1181	ppnK	inorganic polyphosphate/ATP-NAD kinase	1178790	1179743	954	Fwd	1287.31	-0.283776	0.250877	-1.13114	0.257998	0.388367
DIP1182	recN	DNA repair protein	1179859	1181598	1740	Fwd	2868.96	1.87956	0.2233	8.4172	3.85588e-17	1.58932e-15
DIP1183		hypothetical protein	1181709	1182902	1194	Fwd	3431.28	-0.135777	0.233664	-0.581075	0.56119	0.679603
DIP1184		putative secreted protein	1182927	1183877	951	Fwd	1880.83	-0.42586	0.26224	-1.62393	0.10439	0.194776
DIP1185		hypothetical protein	1183899	1184537	639	Fwd	929.217	-0.635675	0.276054	-2.30272	0.0212945	0.0545476
DIP1186	xerD	site-specific tyrosine recombinase XerD	1184540	1185475	936	Fwd	585.803	-0.422156	0.316331	-1.33454	0.182028	0.298378
DIP1187		putative regulatory protein	1185667	1186536	870	Fwd	633.431	0.359562	0.183214	1.96253	0.0497008	0.10782
DIP1188		hypothetical protein	1186579	1187397	819	Fwd	258.531	0.641787	0.269461	2.38175	0.0172307	0.0464472
DIP1189	bioD1	dethiobiotin synthetase	1187512	1188117	606	Fwd	105.676	0.893281	0.330952	2.69913	0.0069522	0.0226446
DIP1190		putative peptide transport protein	1189614	1188118	1497	Rev	21.1141	0.279395	0.445875	0.626622	0.530907	0.660894
DIP1191	bioA	adenosylmethionine--8-amino-7-oxononanoate transaminase	1189692	1190987	1296	Fwd	73.1348	0.736452	0.327647	2.2477	0.0245955	0.0612054
DIP1192	bioD	dithiobiotin synthetase	1191000	1191668	669	Fwd	59.5268	0.113382	0.290269	0.390609	0.696086	0.783918
DIP1193		putative Na+/H+ antiporter	1191785	1193359	1575	Fwd	1284.71	-0.636393	0.195558	-3.25424	0.00113697	0.00517572
DIP1194		hypothetical protein	1193378	1193932	555	Fwd	364.249	-0.592027	0.235701	-2.51177	0.0120128	0.0349589
DIP1195		putative pseudouridine synthase B	1194036	1195001	966	Fwd	1602.66	0.720927	0.197955	3.64187	0.000270661	0.00157794
DIP1196	cmk	cytidylate kinase	1195003	1195728	726	Fwd	1059.77	0.700562	0.193065	3.62864	0.000284915	0.00164771
DIP1197	engA	GTP-binding protein EngA	1195725	1197368	1644	Fwd	2791.91	0.597055	0.20328	2.93711	0.00331287	0.0123932
DIP1198	dcuB	anaerobic C4-dicarboxylate transporter	1197600	1198985	1386	Fwd	3216.42	-1.3546	0.258361	-5.24306	1.57932e-07	2.25177e-06
DIP1199		putative methyltransferase	1200020	1199016	1005	Rev	147.594	0.0986257	0.208656	0.472672	0.636447	0.738404
DIP1200		putative membrane protein	1200019	1201269	1251	Fwd	885.412	-0.218256	0.195711	-1.11519	0.264768	0.395147
DIP1201		hypothetical protein	1202019	1201642	378	Rev	180.846	0.58464	0.349579	1.67241	0.0944432	0.181136
DIP1202		hypothetical protein	1203213	1202026	1188	Rev	1000.44	0.23765	0.335357	0.708647	0.478544	0.615697
DIP1203	secA2	preprotein translocase subunit SecA	1203482	1205776	2295	Fwd	1235.22	-0.519077	0.222827	-2.32951	0.0198323	0.0517373
DIP1204		putative signal transduction protein	1205943	1206374	432	Fwd	2079.96	-0.363067	0.184982	-1.96271	0.0496795	0.10782
DIP1205		merR family regulatory protein	1206545	1207222	678	Fwd	2474.46	-0.13824	0.170245	-0.812008	0.416787	0.559418
DIP1206		hypothetical protein	1207245	1207832	588	Fwd	795.336	0.0892196	0.288347	0.309417	0.757004	0.82716
DIP1207		putative transcriptional regulator	1207984	1208544	561	Fwd	849.17	-0.645922	0.248827	-2.59587	0.00943518	0.0288658
DIP1208		putative secreted protein	1210032	1208620	1413	Rev	1192.99	-0.667699	0.195936	-3.40773	0.000655048	0.00327527
DIP1209		hypothetical protein	1210942	1210064	879	Rev	1089.09	-0.828893	0.173067	-4.78943	1.67255e-06	1.94444e-05
DIP1210		putative membrane protein	1211991	1210939	1053	Rev	1530.29	-0.78421	0.198019	-3.96028	7.48628e-05	0.000522196
DIP1211		putative membrane protein	1213382	1211988	1395	Rev	2415.66	-0.732083	0.223386	-3.27721	0.0010484	0.00484058
DIP1212		putative RNA helicase	1214765	1213407	1359	Rev	2915.02	-0.594493	0.260983	-2.2779	0.0227324	0.0573242
DIP1213	gnd	6-phosphogluconate dehydrogenase	1216322	1214868	1455	Rev	9034.02	-0.546469	0.162583	-3.36118	0.00077611	0.00377372
DIP1214		hypothetical protein	1216431	1216889	459	Fwd	727.2	-0.964293	0.181894	-5.3014	1.14919e-07	1.6819e-06
DIP1215		magnesium/cobalt transporter CorA	1217986	1216886	1101	Rev	258.435	-0.54172	0.197622	-2.74119	0.00612167	0.0204386
DIP1216		hypothetical protein	1217993	1218622	630	Fwd	1551.63	-0.782147	0.199968	-3.91136	9.17792e-05	0.000617399
DIP1217	ndh	NADH dehydrogenase	1220063	1218699	1365	Rev	1885.65	-0.0356529	0.178443	-0.1998	0.841637	0.890336
DIP1218		hypothetical protein	1220241	1221536	1296	Fwd	632.869	-0.620958	0.195618	-3.17435	0.00150174	0.00653445
DIP1221		putative sodium-dependent transport membrane protein	1222345	1223313	969	Fwd	49.2492	0.642636	0.352133	1.82498	0.0680042	0.138018
DIP1222		hypothetical protein	1223895	1223713	183	Rev	89.9615	0.161608	0.288279	0.560595	0.575074	0.690149
DIP1223		putative secreted protein	1224611	1223913	699	Rev	413.499	0.172605	0.303421	0.568862	0.56945	0.685214
DIP1224		hypothetical protein	1224966	1224625	342	Rev	212.567	0.15834	0.224951	0.70389	0.481501	0.61845
DIP1225		hypothetical protein	1225219	1225608	390	Fwd	1621.61	-0.257936	0.159324	-1.61893	0.105461	0.195968
DIP1226	ppm1	putative polyprenol phosphate mannosyl transferase 1	1226487	1225684	804	Rev	1460.95	-0.348951	0.183115	-1.90564	0.056697	0.120461
DIP1227		putative transferase/membrane protein	1228072	1226513	1560	Rev	1690.77	-0.707129	0.212708	-3.32441	0.000886058	0.00419351
DIP1228	fxsA	FxsA	1228612	1228082	531	Rev	997.364	-0.574324	0.189698	-3.02757	0.00246525	0.00980476
DIP1229	cobN	cobaltochelatase subunit CobN	1232283	1228651	3633	Rev	3287.86	0.0359572	0.177144	0.202983	0.839148	0.88978
DIP1230		hypothetical protein	1232340	1232477	138	Fwd	4.16611	-0.0520783	0.65593	-0.0793961	0.936718	0.955688
DIP1231		hypothetical protein	1232650	1233843	1194	Fwd	3608.45	-2.55046	0.259878	-9.81407	9.7941e-23	5.84295e-21
DIP1232	cobH	precorrin-8X methylmutase	1233840	1234490	651	Fwd	2024.29	-1.70908	0.213714	-7.99703	1.27455e-15	4.73672e-14
DIP1233	cobIJ	putative bifunctional cobalamin biosynthesis protein	1234487	1235983	1497	Fwd	3572.11	-1.57503	0.244029	-6.45429	1.08724e-10	2.59451e-09
DIP1234	cobK	cobalt-precorrin-6x reductase	1236796	1236065	732	Rev	779.887	-0.3995	0.172452	-2.31659	0.0205262	0.0531198
DIP1235	cobM	precorrin-4 C11-methyltransferase	1237557	1236784	774	Rev	817.071	-0.599209	0.169159	-3.54229	0.000396676	0.00217739
DIP1236		putative precorrin-6Y C5;15-methyltransferase	1238832	1237585	1248	Rev	850.744	-0.451816	0.173329	-2.60669	0.00914221	0.0281213
DIP1237		hypothetical protein	1239652	1238888	765	Rev	271.725	-0.694157	0.247861	-2.80059	0.00510085	0.0177356
DIP1238		putative dipeptidase	1240800	1239661	1140	Rev	508.811	-0.460634	0.238288	-1.9331	0.0532237	0.114368
DIP1239		putative helicase	1243643	1240851	2793	Rev	1978.28	-0.792584	0.194834	-4.068	4.74191e-05	0.000353616
DIP1240		putative tRNA/rRNA methyltransferase	1243744	1244214	471	Fwd	192.706	-0.385553	0.273399	-1.41022	0.158474	0.26844
DIP1241	tatC	Sec-independent twin-arginine translocase system protein	1245394	1244300	1095	Rev	2345.1	-0.824601	0.190891	-4.31975	1.56207e-05	0.00013263
DIP1242	tatA	twin arginine translocase protein A	1245733	1245467	267	Rev	2359.54	-0.939113	0.267011	-3.51713	0.000436232	0.00234345
DIP1243		hypothetical protein	1246727	1245768	960	Rev	943.716	-0.314033	0.281173	-1.11687	0.26405	0.394596
DIP1244		hypothetical protein	1247769	1246792	978	Rev	521.608	0.57474	0.179222	3.20686	0.00134191	0.00601812
DIP1245		hypothetical protein	1249233	1247794	1440	Rev	1358.61	0.489329	0.159698	3.0641	0.00218327	0.00884576
DIP1246		hypothetical protein	1249432	1249238	195	Rev	444.595	0.293151	0.208958	1.40292	0.160641	0.27076
DIP1247		hypothetical protein	1251016	1249490	1527	Rev	959.038	0.38936	0.172713	2.25437	0.0241728	0.0604186
DIP1248		ATPase	1252542	1251013	1530	Rev	959.71	0.488952	0.23035	2.12265	0.0337833	0.0789555
DIP1249		hypothetical protein	1253475	1252639	837	Rev	1661.51	-0.117145	0.180296	-0.649736	0.515863	0.646889
DIP1250		putative aminopeptidase 2	1254840	1253482	1359	Rev	1164.05	-0.433578	0.166941	-2.59719	0.00939901	0.028833
DIP1251		hypothetical protein	1254942	1255808	867	Fwd	312.391	0.141935	0.27913	0.50849	0.61111	0.718931
DIP1252		putative virulence-associated protein	1255902	1256171	270	Fwd	676.332	-1.82958	0.338725	-5.40139	6.61266e-08	1.03386e-06
DIP1253	fhs	formate--tetrahydrofolate ligase	1257883	1256231	1653	Rev	2239.01	-1.16538	0.26013	-4.48001	7.46413e-06	6.82306e-05
DIP1254	aspA	aspartate ammonia-lyase	1259594	1258020	1575	Rev	28084.2	-1.68342	0.326941	-5.14899	2.6189e-07	3.53396e-06
DIP1255	dcuA	anaerobic C4-dicarboxylate transporter	1261176	1259869	1308	Rev	8261.89	-1.89871	0.364314	-5.21175	1.87063e-07	2.63399e-06
DIP1256	hisG	ATP phosphoribosyltransferase	1262382	1261537	846	Rev	760.07	-0.115335	0.180346	-0.639519	0.522486	0.653109
DIP1257	hisE	phosphoribosyl-ATP pyrophosphatase	1262727	1262464	264	Rev	158.854	-0.329663	0.226284	-1.45685	0.145158	0.25255
DIP1258		putative hydrolase	1263441	1262746	696	Rev	239.552	-0.35351	0.218513	-1.6178	0.105706	0.196262
DIP1259	metH	5-methyltetrahydrofolate--homocysteine methyltransferase	1267090	1263485	3606	Rev	997.656	0.184317	0.256029	0.719905	0.471584	0.608937
DIP1260		hypothetical protein	1267558	1267163	396	Rev	569.625	-0.59926	0.231643	-2.587	0.00968153	0.029421
DIP1261	cysS	cysteinyl-tRNA synthetase	1268803	1267559	1245	Rev	2298.45	-0.649834	0.225181	-2.88583	0.00390387	0.014367
DIP1261	cysS	cysteinyl-tRNA synthetase	1268803	1267559	1245	Rev	1647.5	-0.0259784	0.214786	-0.12095	0.903731	0.932525
DIP1262	uppP	undecaprenyl pyrophosphate phosphatase	1269697	1268849	849	Rev	447.536	0.303922	0.259537	1.17102	0.241592	0.369062
DIP1263		putative lipoprotein	1269829	1270878	1050	Fwd	950.925	-0.215601	0.225577	-0.955774	0.339186	0.482394
DIP1264	pyrD	dihydroorotate dehydrogenase 2	1270943	1272034	1092	Fwd	1049.22	-0.299716	0.208972	-1.43424	0.151504	0.259999
DIP1265		hypothetical protein	1272991	1272452	540	Rev	524.921	-0.370781	0.247137	-1.50031	0.133534	0.237057
DIP1266		putative transposase	1273380	1274759	1380	Fwd	189.8	-0.289175	0.225656	-1.28149	0.200023	0.321825
DIP1270		putative sulfurtransferase	1276807	1276058	750	Rev	400.867	-1.73842	0.4157	-4.18191	2.89066e-05	0.000229131
DIP1271		arginine/ornithine transport system ATPase	1277925	1276921	1005	Rev	1282.71	-1.7914	0.385317	-4.64916	3.33292e-06	3.45628e-05
DIP1272	sbm	methylmalonyl-CoA mutase	1280318	1278111	2208	Rev	15324.8	-1.6934	0.376377	-4.49922	6.82039e-06	6.28529e-05
DIP1273		putative methylmalonyl-CoA mutase small subunit	1282132	1280321	1812	Rev	15397.6	-1.51489	0.350563	-4.32131	1.55106e-05	0.00013219
DIP1274		putative membrane protein	1282382	1283083	702	Fwd	215.011	-0.238567	0.191231	-1.24753	0.212203	0.336409
DIP1275		putative DNA-binding protein	1283144	1283710	567	Fwd	234.087	-0.410143	0.214766	-1.90972	0.0561693	0.119789
DIP1276		hypothetical protein	1284922	1283795	1128	Rev	2680.62	-0.66011	0.188024	-3.51077	0.000446817	0.00239464
DIP1277		hypothetical protein	1285353	1284919	435	Rev	1302.49	-0.757337	0.212503	-3.56389	0.000365399	0.00204029
DIP1278		hypothetical protein	1286262	1285420	843	Rev	387.969	-0.603659	0.217406	-2.77664	0.00549233	0.0188083
DIP1279		hypothetical protein	1286298	1287083	786	Fwd	113.827	0.103738	0.221823	0.467662	0.640026	0.740599
DIP1280	hemH	ferrochelatase	1288165	1287056	1110	Rev	1370.64	-0.358112	0.24183	-1.48084	0.138649	0.243847
DIP1280	hemH	ferrochelatase	1288165	1287056	1110	Rev	2238.89	0.0936532	0.177669	0.527123	0.598108	0.707678
DIP1281		putative invasion protein	1289999	1288281	1719	Rev	2361.42	0.287778	0.230359	1.24926	0.211571	0.335642
DIP1282		hypothetical protein	1290514	1290717	204	Fwd	814.738	-1.34601	0.254595	-5.28687	1.24428e-07	1.80819e-06
DIP1283	acnA	aconitate hydratase	1290749	1293565	2817	Fwd	13447	-1.36416	0.144046	-9.47026	2.79139e-21	1.40624e-19
DIP1284		putative TetR-famlily transcriptional regulator	1293673	1294245	573	Fwd	358.262	-1.05597	0.224464	-4.70442	2.54583e-06	2.76143e-05
DIP1285		glutamine amidotransferase	1294271	1294999	729	Fwd	538.917	-0.581553	0.231955	-2.50718	0.0121699	0.0352239
DIP1286		hypothetical protein	1295088	1295357	270	Fwd	687.499	-0.203633	0.177251	-1.14884	0.250622	0.380041
DIP1287		hypothetical protein	1295374	1296738	1365	Fwd	2555.16	-0.115363	0.189372	-0.609187	0.542401	0.669156
DIP1288		hypothetical protein	1297045	1296797	249	Rev	289.145	-0.651764	0.203898	-3.19652	0.00139095	0.00619504
DIP1289	uup	ABC transporter ATP-binding protein	1298700	1297069	1632	Rev	1009.86	0.314262	0.256617	1.22464	0.220712	0.346266
DIP1290		hypothetical protein	1299225	1298797	429	Rev	953.931	0.22436	0.231126	0.970727	0.331684	0.474702
DIP1291	nifU	putative nitrogen fixation protein NifU-related protein	1299671	1299222	450	Rev	881.452	0.309354	0.24158	1.28054	0.200354	0.321901
DIP1292	sufS	cysteine desulfurase	1300955	1299675	1281	Rev	1705.72	0.456144	0.238582	1.9119	0.0558896	0.119417
DIP1293	sufC	ABC transporter involved in Fe-S cluster assembly ATP-binding protein	1301713	1300955	759	Rev	1158.3	0.516627	0.283907	1.8197	0.0688043	0.138966
DIP1294	sufD	ABC transporter involved in Fe-S cluster assembly permease protein	1302917	1301742	1176	Rev	1461.39	0.571362	0.300925	1.89868	0.057606	0.122163
DIP1295	sufB	ABC transporter involved in Fe-S cluster assembly permease protein	1304299	1302920	1380	Rev	1595.59	0.674212	0.334005	2.01857	0.0435318	0.0961858
DIP1296	sufR	DeoR family transcriptional regulator	1305087	1304371	717	Rev	772.398	0.66335	0.338949	1.95708	0.0503379	0.108889
DIP1296A		hypothetical protein	1305666	1305304	363	Rev	5.3298	-0.163077	0.647015	-0.252046	0.801006	0.860607
DIP1297		putative membrane protein	1305862	1307424	1563	Fwd	416.766	-0.0678732	0.183899	-0.369079	0.712069	0.795986
DIP1298		ABC transporter ATP-binding protein	1307491	1308402	912	Fwd	503.255	0.257145	0.291484	0.882194	0.377672	0.522353
DIP1299		putative membrane protein	1308405	1309202	798	Fwd	412.204	0.10491	0.282605	0.371226	0.710469	0.794982
DIP1300		putative membrane protein	1309283	1310221	939	Fwd	1872.23	-0.459049	0.167118	-2.74686	0.00601684	0.020148
DIP1301		protoheme IX farnesyltransferase	1311271	1310339	933	Rev	976.617	-0.0681482	0.191054	-0.356696	0.721319	0.801191
DIP1302	tkt	transketolase	1311649	1313751	2103	Fwd	7341.16	-0.561852	0.15236	-3.68765	0.000226331	0.00136098
DIP1303	tal	transaldolase	1313875	1314957	1083	Fwd	3965.22	-0.647996	0.15058	-4.30333	1.68247e-05	0.00014179
DIP1304	zwf	glucose-6-phosphate 1-dehydrogenase	1315019	1316668	1650	Fwd	4942.42	-0.370368	0.182846	-2.02557	0.0428088	0.0946805
DIP1305	opcA	oxppcycle protein OpcA	1316693	1317652	960	Fwd	2154.06	-0.316373	0.178688	-1.77053	0.0766384	0.151737
DIP1306		6-phosphogluconolactonase	1317678	1318394	717	Fwd	1201.15	-0.346088	0.18004	-1.92228	0.0545703	0.116929
DIP1307	secG	preprotein translocase subunit SecG	1318695	1318462	234	Rev	1926.88	-0.720252	0.232675	-3.09553	0.0019646	0.00809665
DIP1308	tpiA	triosephosphate isomerase	1319651	1318869	783	Rev	11507.7	-1.05628	0.223779	-4.72019	2.35627e-06	2.59305e-05
DIP1309	pgk	phosphoglycerate kinase	1320980	1319763	1218	Rev	17168.5	-1.07488	0.238663	-4.50376	6.67614e-06	6.20279e-05
DIP1310	gap	glyceraldehyde-3-phosphate dehydrogenase	1322115	1321111	1005	Rev	44318.6	-1.1334	0.264621	-4.28311	1.84295e-05	0.000153602
DIP1311		hypothetical protein	1323474	1322488	987	Rev	1100.97	-0.320355	0.205655	-1.55773	0.119297	0.216357
DIP1312		hypothetical protein	1324539	1323568	972	Rev	1608.9	-0.56398	0.203265	-2.7746	0.00552691	0.0188697
DIP1313		hypothetical protein	1325457	1324558	900	Rev	2265.71	-0.656832	0.179623	-3.65673	0.000255457	0.00150813
DIP1314	uvrC	excinuclease ABC subunit C	1327526	1325463	2064	Rev	1041.59	-0.275227	0.353442	-0.778705	0.436153	0.577209
DIP1315		hypothetical protein	1328096	1327536	561	Rev	1268.5	-0.199212	0.203787	-0.977552	0.328296	0.471042
DIP1316	ribH	6;7-dimethyl-8-ribityllumazine synthase	1328702	1328235	468	Rev	1470.18	-0.670963	0.25072	-2.67614	0.00744748	0.0239821
DIP1317	ribA	bifunctional 3;4-dihydroxy-2-butanone 4-phosphate synthase/GTP cyclohydrolase II protein	1329941	1328703	1239	Rev	5062.56	-0.582228	0.245591	-2.37072	0.0177535	0.0475735
DIP1318	ribE	riboflavin synthase subunit alpha	1330664	1330056	609	Rev	1019.88	-0.545529	0.226758	-2.40577	0.0161382	0.0441852
DIP1319	ribD	putative riboflavin biosynthesis protein	1331726	1330722	1005	Rev	970.949	-0.715497	0.27932	-2.56157	0.0104202	0.0311791
DIP1320	rpe	ribulose-phosphate 3-epimerase	1332495	1331821	675	Rev	1240.42	-0.731679	0.182071	-4.01865	5.85333e-05	0.000425305
DIP1321		hypothetical protein	1334006	1332549	1458	Rev	1761.97	-0.349789	0.19468	-1.79674	0.0723772	0.144647
DIP1322	fmt	methionyl-tRNA formyltransferase	1334938	1334003	936	Rev	1148.22	-0.31104	0.201776	-1.54151	0.123192	0.22148
DIP1323	def	peptide deformylase	1335484	1334975	510	Rev	584.029	-0.393524	0.268492	-1.46568	0.142736	0.249657
DIP1323	def	peptide deformylase	1335484	1334975	510	Rev	493.324	-0.183323	0.212364	-0.863248	0.388001	0.529397
DIP1324		primosome assembly protein PriA	1337591	1335564	2028	Rev	1509.77	-0.163772	0.242968	-0.674051	0.500279	0.632534
DIP1325	metK	S-adenosylmethionine synthetase	1338842	1337610	1233	Rev	1609.13	0.446017	0.206157	2.16349	0.0305039	0.0724108
DIP1326	dfp	bifunctional phosphopantothenoylcysteine decarboxylase/phosphopantothenate synthase	1340227	1338983	1245	Rev	544.03	-0.0308956	0.188085	-0.164264	0.869523	0.910069
DIP1327	rpoZ	DNA-directed RNA polymerase subunit omega	1340607	1340329	279	Rev	2797.83	0.178813	0.204534	0.874246	0.381984	0.525182
DIP1328	gmk	guanylate kinase	1341256	1340681	576	Rev	4302.13	0.0340548	0.227912	0.149421	0.881222	0.917231
DIP1329	mihF	integration host factor	1341583	1341260	324	Rev	3277.57	-0.100299	0.172178	-0.58253	0.56021	0.679506
DIP1330	pyrF	orotidine 5'-phosphate decarboxylase	1342780	1341932	849	Rev	687.321	0.699973	0.260759	2.68437	0.00726675	0.0235339
DIP1331	carB	carbamoyl phosphate synthase large subunit	1346133	1342777	3357	Rev	2562.1	0.63333	0.259548	2.44012	0.0146823	0.0412451
DIP1332	carA	carbamoyl phosphate synthase small subunit	1347293	1346154	1140	Rev	660.668	0.462878	0.316025	1.46469	0.143007	0.249657
DIP1333	pyrC	dihydroorotase	1348795	1347449	1347	Rev	756.79	0.292083	0.322208	0.906507	0.364668	0.508114
DIP1334	pyrB	aspartate carbamoyltransferase catalytic subunit	1349761	1348820	942	Rev	664.925	0.535583	0.304027	1.76163	0.078132	0.154425
DIP1335		bifunctional pyrimidine regulatory protein PyrR uracil phosphoribosyltransferase	1350333	1349761	573	Rev	1157.93	0.246956	0.209203	1.18046	0.237818	0.36424
DIP1336		hypothetical protein	1350598	1351959	1362	Fwd	1071.76	-0.599903	0.256331	-2.34035	0.0192658	0.050492
DIP1337		hypothetical protein	1351965	1352402	438	Fwd	427.895	-0.709242	0.25333	-2.79968	0.00511534	0.0177588
DIP1338		hypothetical protein	1352402	1352812	411	Fwd	398.261	-0.703801	0.230953	-3.04738	0.00230845	0.00924602
DIP1339	nusB	transcription antitermination protein NusB	1353414	1352866	549	Rev	2932.42	0.263991	0.180058	1.46614	0.142609	0.249648
DIP1340	efp	elongation factor P	1354046	1353483	564	Rev	4094.21	0.0368084	0.168355	0.218635	0.826934	0.880122
DIP1341	pepQ	putative metallopeptidase	1355245	1354148	1098	Rev	863.39	0.0259237	0.181241	0.143034	0.886263	0.920787
DIP1342	aroQ	3-dehydroquinate dehydratase	1355711	1355271	441	Rev	374.743	-0.333276	0.260868	-1.27757	0.201403	0.323357
DIP1343	aroB	3-dehydroquinate synthase	1356791	1355712	1080	Rev	638.256	-0.276415	0.297477	-0.929199	0.352786	0.497676
DIP1344	aroK	shikimate kinase	1357359	1356838	522	Rev	264.936	-0.411415	0.342764	-1.20029	0.230028	0.357173
DIP1345	aroC	chorismate synthase	1358605	1357394	1212	Rev	958.899	-0.139668	0.245457	-0.569011	0.569349	0.685214
DIP1348		putative secreted protein	1361308	1360160	1149	Rev	3288.07	-0.591618	0.150023	-3.94351	8.02972e-05	0.000551617
DIP1349		Holliday junction resolvase-like protein	1361972	1361421	552	Rev	1071.13	-0.384737	0.168292	-2.28614	0.0222463	0.0562235
DIP1350	alaS	alanyl-tRNA synthetase	1364868	1362202	2667	Rev	6893.49	-0.462486	0.144256	-3.20601	0.00134591	0.00601812
DIP1351		recombination factor protein RarA	1366400	1365030	1371	Rev	1334.39	-0.271369	0.166614	-1.62872	0.103372	0.19354
DIP1352		hypothetical protein	1367687	1366425	1263	Rev	2146.78	-0.24612	0.160966	-1.52901	0.126261	0.226093
DIP1353	aspS	aspartyl-tRNA synthetase	1369615	1367810	1806	Rev	5246.04	0.0095234	0.206949	0.0460181	0.963296	0.974472
DIP1354		hypothetical protein	1369837	1370721	885	Fwd	1025.28	-0.786541	0.166623	-4.72049	2.35279e-06	2.59305e-05
DIP1355		hypothetical protein	1373456	1370802	2655	Rev	303.151	-0.229314	0.240605	-0.95307	0.340555	0.484036
DIP1356		putative membrane protein	1375556	1373535	2022	Rev	707.783	0.618857	0.269474	2.29654	0.0216451	0.0552584
DIP1357		hypothetical protein	1376308	1375574	735	Rev	255.617	0.759877	0.316164	2.40343	0.0162421	0.0443626
DIP1358		TetR family transcriptional regulator	1376471	1377061	591	Fwd	60.0675	1.40505	0.302218	4.64912	3.3336e-06	3.45628e-05
DIP1359	sdaB	L-serine dehydratase	1377106	1378494	1389	Fwd	691.421	0.12803	0.253881	0.504291	0.614057	0.719787
DIP1360	hisS	histidyl-tRNA synthetase	1379837	1378566	1272	Rev	3831.83	-0.0194466	0.162583	-0.119611	0.904791	0.933195
DIP1361		hypothetical protein	1380534	1379878	657	Rev	2223.59	-0.875774	0.197424	-4.43601	9.16411e-06	8.08367e-05
DIP1362	tpx	thiol peroxidase	1381041	1380544	498	Rev	2530.11	-0.900074	0.236841	-3.80033	0.000144501	0.000911449
DIP1363		putative isomerase	1381185	1382027	843	Fwd	2207.57	-0.494897	0.250914	-1.97238	0.0485665	0.105968
DIP1364		putative secreted protein	1382185	1382466	282	Fwd	3474.47	-0.0623965	0.232305	-0.268598	0.788239	0.850518
DIP1365		hypothetical protein	1382517	1382657	141	Fwd	320.018	0.0341611	0.20058	0.170312	0.864765	0.906763
DIP1366		putative transposase	1382700	1384079	1380	Fwd	351.123	-0.133906	0.243786	-0.549277	0.582816	0.695025
DIP1368	relA	GTP pyrophosphokinase	1387029	1384750	2280	Rev	1345.79	-0.212181	0.263259	-0.805981	0.420254	0.562738
DIP1369	apt	adenine phosphoribosyltransferase	1387642	1387088	555	Rev	408.275	-0.263146	0.262209	-1.00357	0.315585	0.456269
DIP1370		hypothetical protein	1389449	1387698	1752	Rev	895.285	0.0892462	0.258255	0.345574	0.729663	0.80633
DIP1371	secF	preprotein translocase subunit SecF	1390631	1389519	1113	Rev	2427.93	-0.142302	0.181124	-0.785659	0.432067	0.573812
DIP1372	secD	preprotein translocase subunit SecD	1392410	1390632	1779	Rev	3676.79	-0.173348	0.197492	-0.877747	0.380081	0.52492
DIP1373		hypothetical protein	1392600	1392415	186	Rev	388.649	-0.0124758	0.199283	-0.0626033	0.950082	0.965413
DIP1374		hypothetical protein	1392934	1392641	294	Rev	617.96	0.234789	0.206413	1.13747	0.255342	0.385137
DIP1375	ruvB	Holliday junction DNA helicase RuvB	1394026	1392938	1089	Rev	1249.63	0.892836	0.194434	4.59198	4.39055e-06	4.34645e-05
DIP1376	ruvA	Holliday junction DNA helicase RuvA	1394655	1394044	612	Rev	817.749	0.889673	0.244623	3.63691	0.000275924	0.0016039
DIP1377	ruvC	Holliday junction resolvase	1395185	1394694	492	Rev	975.934	0.987433	0.179945	5.48742	4.07855e-08	6.74896e-07
DIP1378	yfcA	hypothetical protein	1396120	1395368	753	Rev	3884.37	0.0880454	0.200146	0.439906	0.660006	0.755292
DIP1379	tesB	putative acyl-CoA thioesterase II	1397212	1396358	855	Rev	236.184	-0.170233	0.28303	-0.601464	0.547531	0.67131
DIP1380		putative membrane protein	1397443	1398588	1146	Fwd	353.184	-0.0694013	0.223277	-0.310831	0.755929	0.826765
DIP1381		6-carboxyhexanoate--CoA ligase	1398642	1399385	744	Fwd	70.5902	0.218763	0.388725	0.562769	0.573592	0.688736
DIP1382		putative aminotransferase (biotin synthesis related protein)	1399385	1400575	1191	Fwd	65.3599	-0.136909	0.333707	-0.410266	0.681611	0.771834
DIP1383		putative secreted protein	1401033	1400572	462	Rev	212.087	-0.202918	0.200417	-1.01248	0.311311	0.45153
DIP1384		putative transferase (LPS related)	1402136	1401045	1092	Rev	945.186	-0.179508	0.245152	-0.732232	0.464027	0.603182
DIP1385		lipid A biosynthesis lauroyl acyltransferase	1403104	1402163	942	Rev	1010.61	-0.300764	0.29751	-1.01094	0.312046	0.452307
DIP1386		putative phosphatidyltransferase	1403784	1403131	654	Rev	768.214	-0.216539	0.24733	-0.875507	0.381298	0.525182
DIP1387		hypothetical protein	1404361	1403777	585	Rev	1270.64	-0.297457	0.17997	-1.65281	0.0983688	0.186815
DIP1388	thrS	threonyl-tRNA synthetase	1406608	1404545	2064	Rev	7874.44	-0.379432	0.138109	-2.74734	0.00600814	0.020148
DIP1389	ycdC	putative iron-dependent peroxidase	1408017	1406797	1221	Rev	3634.59	-0.442028	0.165622	-2.6689	0.00761005	0.0243294
DIP1390	ycdB	putative secreted protein	1408725	1408111	615	Rev	2559.74	-0.94127	0.158674	-5.9321	2.99088e-09	5.60358e-08
DIP1391	ycdA	hypothetical protein	1409376	1408732	645	Rev	2322.58	-1.01379	0.174931	-5.79537	6.8169e-09	1.20734e-07
DIP1392		hypothetical protein	1410549	1411358	810	Fwd	298.095	-0.459119	0.200479	-2.29011	0.0220147	0.0558875
DIP1393		hypothetical protein	1411416	1411826	411	Fwd	305.267	0.00659233	0.18852	0.0349688	0.972105	0.980321
DIP1394		hypothetical protein	1412609	1411905	705	Rev	3532.31	-0.705864	0.199489	-3.53836	0.000402626	0.00220472
DIP1395		hypothetical protein	1412834	1413415	582	Fwd	1093.35	-0.242099	0.180085	-1.34436	0.178833	0.294466
DIP1396		putative ribonuclease	1413434	1414657	1224	Fwd	1024.09	-0.134603	0.323707	-0.415818	0.677543	0.770793
DIP1397	dxs	1-deoxy-D-xylulose-5-phosphate synthase	1416625	1414718	1908	Rev	3273.71	-0.562532	0.154073	-3.65107	0.000261154	0.00153775
DIP1398		hypothetical protein	1418099	1416837	1263	Rev	960.25	-0.126787	0.250311	-0.506519	0.612492	0.719068
DIP1399		hypothetical protein	1419136	1418417	720	Rev	954.694	-0.00174993	0.189951	-0.00921252	0.99265	0.994404
DIP1400	dut	deoxyuridine 5'-triphosphate nucleotidohydrolase	1419653	1419195	459	Rev	699.744	0.173452	0.201482	0.860882	0.389303	0.530379
DIP1401		hypothetical protein	1419796	1420308	513	Fwd	529.983	0.448185	0.18125	2.47275	0.0134078	0.0381853
DIP1402		hypothetical protein	1420637	1420344	294	Rev	175.169	1.03385	0.311705	3.31675	0.000910714	0.00429228
DIP1403		putative hydrolase	1421662	1420829	834	Rev	125.438	0.2813	0.245509	1.14578	0.251885	0.381445
DIP1404	ppgK	polyphosphate glucokinase	1421865	1422626	762	Fwd	1370.45	-0.900298	0.205383	-4.38351	1.16784e-05	0.000101437
DIP1405		hypothetical protein	1422759	1422956	198	Fwd	669.003	-0.270846	0.174044	-1.55619	0.119663	0.216821
DIP1406	sigA	RNA polymerase sigma factor	1423091	1424599	1509	Fwd	3820.35	0.161105	0.282527	0.570228	0.568523	0.684918
DIP1407		putative membrane protein	1425406	1424933	474	Rev	1978.1	-0.681621	0.166245	-4.10011	4.12957e-05	0.000313857
DIP1408		hypothetical protein	1427224	1425515	1710	Rev	2925.61	-0.177063	0.25811	-0.685998	0.492714	0.627166
DIP1409		hypothetical protein	1427463	1427224	240	Rev	650.293	-0.219611	0.220545	-0.995763	0.319365	0.460503
DIP1410		hypothetical protein	1427523	1428011	489	Fwd	104.244	-0.200857	0.275708	-0.728514	0.466299	0.605132
DIP1411		putative transferase	1428054	1429589	1536	Fwd	1034.16	-0.0805481	0.174665	-0.461157	0.644686	0.743645
DIP1412		D-tyrosyl-tRNA(Tyr) deacylase	1429600	1430037	438	Fwd	308.136	-0.224247	0.280565	-0.799269	0.424134	0.56677
DIP1413	sigB	RNA polymerase sigma factor SigB	1430121	1431110	990	Fwd	2221.46	0.247394	0.173858	1.42297	0.154746	0.26465
DIP1414	dtxR	diphtheria toxin repressor	1431335	1432015	681	Fwd	1805.7	-1.65892	0.169455	-9.78976	1.24586e-22	6.8887e-21
DIP1415	galE	UDP-glucose 4-epimerase	1432038	1433024	987	Fwd	3640.51	0.277151	0.189292	1.46414	0.143156	0.249657
DIP1416		hypothetical protein	1434116	1433073	1044	Rev	25.6543	0.485592	0.482407	1.0066	0.314125	0.454739
DIP1417		hypothetical protein	1434368	1435309	942	Fwd	843.419	-0.0131545	0.203364	-0.0646843	0.948425	0.964594
DIP1418		putative helicase	1435342	1437876	2535	Fwd	2134.44	-0.920248	0.17359	-5.30128	1.14995e-07	1.6819e-06
DIP1419		hypothetical protein	1438476	1437952	525	Rev	4641.95	0.646003	0.193114	3.34519	0.000822265	0.00392437
DIP1420	dirA	iron repressible polypeptide (putative reductase)	1439075	1438479	597	Rev	6158.55	0.622672	0.228919	2.72005	0.00652717	0.0214451
DIP1421		putative transcriptional regulator	1439301	1440239	939	Fwd	598.771	-0.0184861	0.27802	-0.0664922	0.946986	0.963563
DIP1422		putative membrane protein	1441260	1440295	966	Rev	779.643	-0.162534	0.259904	-0.62536	0.531735	0.660894
DIP1423		putative ATP-dependent helicase	1441388	1445341	3954	Fwd	1170.24	-0.44197	0.256357	-1.72404	0.0847008	0.164821
DIP1424	nrdR	transcriptional regulator NrdR	1445859	1445404	456	Rev	779.612	2.80991	0.217659	12.9097	3.96905e-38	5.29285e-36
DIP1425		hypothetical protein	1446292	1445957	336	Rev	824.519	3.23504	0.213967	15.1193	1.20766e-51	3.42221e-49
DIP1426	lexA	LexA repressor	1446632	1447345	714	Fwd	1737	0.429545	0.149487	2.87346	0.00405997	0.0147974
DIP1427		putative sugar related operon transcriptional regulator (PTS system)	1447668	1448444	777	Fwd	3088.79	-1.14218	0.196826	-5.80298	6.51461e-09	1.16288e-07
DIP1428	ptsI	phosphoenolpyruvate:sugar phosphotransferase system enzyme I (PTS system)	1450232	1448538	1695	Rev	15442	-1.09652	0.32423	-3.38192	0.000719821	0.00354746
DIP1429		putative sugar related operon transcriptional regulator (PTS system)	1450500	1451303	804	Fwd	1250.4	-0.875741	0.281364	-3.11248	0.00185522	0.00770289
DIP1430		putative phosphofructokinase (PTS system)	1451300	1452265	966	Fwd	1081.14	-0.691128	0.315788	-2.18858	0.0286274	0.06941
DIP1435		putative carbohydrate carrier protein (PTS system)	1454634	1454900	267	Fwd	3684.9	-0.528159	0.2407	-2.19426	0.0282167	0.0688561
DIP1436		putative oxidoreductase	1455065	1456183	1119	Fwd	215.736	-0.242438	0.204671	-1.18452	0.236207	0.362847
DIP1437		putative oxidoreductase	1456242	1456907	666	Fwd	231.368	-0.0788826	0.240055	-0.328602	0.742456	0.817459
DIP1438		putative transport membrane protein	1458255	1456969	1287	Rev	1367.61	0.141416	0.232335	0.608672	0.542742	0.669156
DIP1439		putative GTP-binding protein	1459948	1458338	1611	Rev	2369.72	-0.0150273	0.243998	-0.0615875	0.950891	0.965714
DIP1440		hypothetical protein	1460095	1460850	756	Fwd	3265.59	-0.973204	0.17869	-5.44633	5.14192e-08	8.15155e-07
DIP1441		hypothetical protein	1460925	1461449	525	Fwd	821.381	-0.806474	0.245413	-3.28619	0.00101554	0.0047002
DIP1442	dapF	diaminopimelate epimerase	1462351	1461458	894	Rev	595.163	0.139086	0.22023	0.631552	0.52768	0.658003
DIP1443	miaA	tRNA delta(2)-isopentenylpyrophosphate transferase	1463256	1462348	909	Rev	281.559	0.285845	0.290144	0.985183	0.324534	0.466531
DIP1444		hypothetical protein	1464014	1463319	696	Rev	177.176	-0.0727063	0.275249	-0.264147	0.791667	0.853404
DIP1445		hypothetical protein	1464212	1465540	1329	Fwd	2792.43	-0.51387	0.164115	-3.13115	0.00174124	0.00733714
DIP1446		hypothetical protein	1465728	1466753	1026	Fwd	402.147	-0.392229	0.224055	-1.75059	0.080016	0.157053
DIP1447		putative membrane protein	1467400	1466762	639	Rev	769.706	0.0750976	0.208362	0.36042	0.718533	0.799534
DIP1448		hypothetical protein	1469000	1467450	1551	Rev	2225.72	0.75529	0.2764	2.73259	0.00628378	0.020857
DIP1449	recX	recombination regulator RecX	1469738	1469157	582	Rev	1047.61	2.23249	0.227861	9.79762	1.1527e-22	6.66154e-21
DIP1450	recA	recombinase A	1470894	1469776	1119	Rev	3855.6	2.21286	0.180381	12.2677	1.35005e-34	1.22423e-32
DIP1451		hypothetical protein	1471341	1471150	192	Rev	142.741	0.236038	0.271099	0.870671	0.383934	0.527182
DIP1452		putative membrane protein	1471428	1472012	585	Fwd	879.972	-0.129215	0.190909	-0.67684	0.498507	0.632056
DIP1453		ABC transporter ATP-binding protein	1472076	1472768	693	Fwd	316.059	-0.382906	0.209642	-1.82648	0.0677787	0.137807
DIP1454		putative membrane protein	1472765	1473379	615	Fwd	217.434	-0.0477947	0.192643	-0.2481	0.804057	0.862658
DIP1455		hypothetical protein	1474274	1473435	840	Rev	2832.55	-0.0144689	0.205034	-0.0705685	0.943741	0.961124
DIP1456		putative DNA-binding protein	1474734	1474405	330	Rev	1029.09	-0.153298	0.236935	-0.647002	0.517631	0.648325
DIP1457		putative competence-damage related protein	1475320	1474823	498	Rev	746.229	-0.312294	0.323215	-0.966211	0.333939	0.476125
DIP1458		putative phosphatidyltransferase	1475939	1475349	591	Rev	951.585	-0.402336	0.212259	-1.8955	0.0580268	0.122941
DIP1459		hypothetical protein	1476035	1476328	294	Fwd	852.948	-0.596724	0.193586	-3.08247	0.00205292	0.00841585
DIP1460		putative membrane protein	1477418	1476411	1008	Rev	603.687	0.360948	0.216436	1.66769	0.0953771	0.182184
DIP1461		putative cell division protein	1480752	1477699	3054	Rev	3334.22	-0.653983	0.190056	-3.441	0.000579567	0.00295919
DIP1462		hypothetical protein	1481493	1480828	666	Rev	469.546	-0.410958	0.202554	-2.02888	0.0424706	0.0943006
DIP1463		hypothetical protein	1483633	1481579	2055	Rev	14931.8	0.10513	0.183016	0.57443	0.565677	0.683213
DIP1464	dapA	dihydrodipicolinate synthase	1484541	1483636	906	Rev	6982.86	-0.0915272	0.155417	-0.588913	0.555919	0.676473
DIP1465		FAD-dependent thymidylate synthase	1485381	1484623	759	Rev	1170.66	-0.54421	0.181582	-2.99705	0.00272606	0.010597
DIP1466	dapB	dihydrodipicolinate reductase	1486127	1485381	747	Rev	1480.8	-0.577557	0.151153	-3.821	0.000132913	0.000844014
DIP1467	gpsI	polynucleotide phosphorylase/polyadenylase	1488574	1486307	2268	Rev	12462.3	-0.0262988	0.16652	-0.157932	0.874511	0.913602
DIP1468	rpsO	30S ribosomal protein S15	1489035	1488766	270	Rev	5949.47	0.670436	0.346778	1.93333	0.0531955	0.114368
DIP1469		putative nucleoside hydrolase	1490166	1489207	960	Rev	1254.7	-0.765285	0.171796	-4.45463	8.40384e-06	7.50059e-05
DIP1470	ribF	bifunctional riboflavin kinase/FMN adenylyltransferase	1491175	1490204	972	Rev	1184.84	-0.664311	0.185169	-3.58758	0.000333759	0.00188217
DIP1471	truB	tRNA pseudouridine synthase B	1491198	1492100	903	Fwd	489.661	-0.518384	0.188986	-2.74298	0.00608839	0.0203575
DIP1472	pptA	phosphopantheteinyl transferase; iron-chelating complex subunit	1492789	1492097	693	Rev	351.739	-0.426367	0.244173	-1.74617	0.080782	0.158282
DIP1473	yppH	hypothetical protein	1493592	1492786	807	Rev	557.813	-0.606128	0.264672	-2.29011	0.0220148	0.0558875
DIP1474		putative DNA-damage inducible protein	1494958	1493639	1320	Rev	215.616	0.0477736	0.313062	0.152601	0.878713	0.91572
DIP1475		hypothetical protein	1495848	1494955	894	Rev	605.169	-0.241852	0.219345	-1.10261	0.270197	0.40035
DIP1476	rbfA	ribosome-binding factor A	1496379	1495936	444	Rev	1101.18	-0.832448	0.27021	-3.08074	0.00206488	0.00844962
DIP1477	infB	translation initiation factor IF-2	1499380	1496519	2862	Rev	8914.46	0.234941	0.247635	0.94874	0.342753	0.485955
DIP1478		hypothetical protein	1499823	1499491	333	Rev	1476.07	0.337957	0.22267	1.51775	0.129077	0.230046
DIP1479	nusA	transcription elongation factor NusA	1501077	1500079	999	Rev	1436.1	0.649527	0.245567	2.64501	0.00816875	0.0256135
DIP1480		hypothetical protein	1501628	1501074	555	Rev	705.228	0.0296761	0.212677	0.139536	0.889027	0.923236
DIP1481		putative secreted protein	1501680	1502588	909	Fwd	344.301	0.35954	0.234324	1.53437	0.124939	0.22408
DIP1482	proS	prolyl-tRNA synthetase	1504424	1502667	1758	Rev	6527.91	-0.500395	0.156605	-3.19526	0.00139704	0.00619832
DIP1483		hypothetical protein	1504456	1505202	747	Fwd	244.654	-0.456606	0.206349	-2.21278	0.0269125	0.066316
DIP1484		putative uroporphyrinogen III methyltransferase	1506031	1505222	810	Rev	1072.92	-0.682883	0.193707	-3.52535	0.000422926	0.00229921
DIP1485		hypothetical protein	1506045	1507391	1347	Fwd	419.765	0.232601	0.190498	1.22101	0.222081	0.347212
DIP1486	zrg	low-affinity zinc uptake protein	1508519	1507395	1125	Rev	110.765	0.432353	0.435782	0.992132	0.321133	0.461935
DIP1487		putative DNA repair related protein	1509048	1508539	510	Rev	145.689	0.0709871	0.358664	0.197921	0.843107	0.890677
DIP1488		cobyrinic acid a;c-diamide synthase	1510417	1509038	1380	Rev	735.438	-0.0669065	0.317713	-0.210588	0.833209	0.884748
DIP1489		cob(I)yrinic acid a;c-diamide adenosyltransferase	1511031	1510411	621	Rev	367.972	-0.158165	0.295917	-0.534491	0.593002	0.702737
DIP1492	mqo	malate:quinone oxidoreductase	1514703	1513204	1500	Rev	1695.4	-0.484948	0.162331	-2.98741	0.00281355	0.0108291
DIP1493		hypothetical protein	1515080	1516093	1014	Fwd	228.381	-0.288002	0.199645	-1.44257	0.149141	0.257379
DIP1494		mycothione reductase	1516191	1517582	1392	Fwd	1513.9	-0.0157835	0.194567	-0.0811215	0.935345	0.955249
DIP1495	cobQ	cobyric acid synthase	1519079	1517640	1440	Rev	1502.95	0.175373	0.191904	0.913855	0.360793	0.504576
DIP1496	mapB	methionine aminopeptidase	1520026	1519142	885	Rev	2100.33	-0.171305	0.233632	-0.733226	0.46342	0.603083
DIP1497		putative secreted penicillin-binding protein	1521929	1520073	1857	Rev	1006.79	-0.798446	0.255556	-3.12435	0.00178197	0.00746713
DIP1498	ispG	4-hydroxy-3-methylbut-2-en-1-yl diphosphate synthase	1523221	1522046	1176	Rev	3402.23	-0.429261	0.181408	-2.36627	0.0179684	0.0480358
DIP1499		hypothetical protein	1524541	1523327	1215	Rev	905.307	-0.256144	0.157022	-1.63126	0.102836	0.192987
DIP1500	dxr	1-deoxy-D-xylulose 5-phosphate reductoisomerase	1525749	1524586	1164	Rev	1284.38	-0.763078	0.197935	-3.85519	0.000115641	0.000757682
DIP1501		hypothetical protein	1525987	1526505	519	Fwd	1310.21	-0.636354	0.292319	-2.17691	0.029487	0.0706627
DIP1502		hypothetical protein	1527691	1526585	1107	Rev	680.439	-1.1173	0.271046	-4.12219	3.75283e-05	0.000289376
DIP1503		hypothetical protein	1527861	1528244	384	Fwd	804.821	-1.11758	0.223281	-5.00525	5.579e-07	7.10539e-06
DIP1504		putative phospholipid biosynthesis	1529185	1528307	879	Rev	1841.45	-0.213517	0.159241	-1.34084	0.179973	0.295865
DIP1505	frr	ribosome recycling factor	1529866	1529309	558	Rev	4223.44	-0.490396	0.167685	-2.9245	0.00345009	0.0128219
DIP1506	pyrH	uridylate kinase	1530747	1529938	810	Rev	2143.24	-0.355922	0.14367	-2.47735	0.013236	0.0378125
DIP1507	tsf	elongation factor Ts	1531717	1530890	828	Rev	11973.8	-0.0842211	0.189576	-0.444261	0.656854	0.753206
DIP1508	rpsB	30S ribosomal protein S2	1532798	1531998	801	Rev	21132.1	0.0845389	0.146692	0.576301	0.564412	0.682412
DIP1509		putative secreted protein	1533166	1533699	534	Fwd	6.56054	0.555784	0.574831	0.966864	0.333612	0.475959
DIP1510	xerC2	tyrosine recombinase XerC	1534622	1533714	909	Rev	832.735	2.80669	0.205349	13.6679	1.5791e-42	2.55701e-40
DIP1511		hypothetical protein	1536040	1534889	1152	Rev	37.3336	0.779592	0.361116	2.15884	0.0308625	0.073109
DIP1512		hypothetical protein	1537587	1536037	1551	Rev	22.2081	0.570426	0.465054	1.22658	0.219981	0.345597
DIP1513		hypothetical protein	1538101	1537574	528	Rev	10.7494	0.716654	0.598717	1.19698	0.231313	0.358117
DIP1514		hypothetical protein	1538478	1538173	306	Rev	416.107	-0.635644	0.211428	-3.00643	0.00264334	0.0103962
DIP1515	rnhB	ribonuclease HII	1539180	1538491	690	Rev	583.403	-0.167893	0.315226	-0.532612	0.594302	0.70391
DIP1516		putative signal peptidase	1540034	1539177	858	Rev	855.855	-0.382196	0.292227	-1.30787	0.190916	0.308927
DIP1517		putative transposase	1541410	1540598	813	Rev	133.158	0.025565	0.232471	0.10997	0.912433	0.937663
DIP1518		transposase or inactivated derivative	1541940	1541458	483	Rev	133.247	0.76945	0.275903	2.78885	0.00528962	0.0182349
DIP1519	chtB	haemin transporter associated protein	1543009	1542092	918	Rev	3776.06	4.52699	0.413413	10.9503	6.62532e-28	4.69363e-26
DIP1520	chtA	haemin transporter associated protein	1545506	1543197	2310	Rev	9247.47	4.7439	0.301383	15.7404	7.9881e-56	3.01817e-53
DIP1521		hypothetical protein	1545772	1545659	114	Rev	3.82023	0.819376	0.688655	1.18982	0.234117	0.36105
DIP1522		hypothetical protein	1546185	1545949	237	Rev	13.2219	0.158984	0.522277	0.304406	0.760819	0.830431
DIP1525		putative insertion element DNA-binding protein	1547110	1547592	483	Fwd	121.973	0.48444	0.266766	1.81597	0.0693748	0.139798
DIP1526		putative transposase	1547640	1548452	813	Fwd	130.22	-0.217868	0.224741	-0.969418	0.332337	0.475057
DIP1527	rplS	50S ribosomal protein L19	1548875	1548534	342	Rev	10789.7	0.384636	0.258461	1.48818	0.136704	0.240986
DIP1528		putative transcriptional accessory protein	1551325	1549049	2277	Rev	1987.4	-0.429738	0.182703	-2.35212	0.0186669	0.0494947
DIP1529		hypothetical protein	1551719	1551351	369	Rev	473.138	-0.492834	0.274272	-1.79688	0.0723545	0.144647
DIP1530	trmD	tRNA (guanine-N(1)-)-methyltransferase	1552581	1551703	879	Rev	1038.45	-0.567708	0.228924	-2.4799	0.013142	0.0376174
DIP1531	rimM	16S rRNA-processing protein RimM	1553081	1552581	501	Rev	725.42	-0.625052	0.210546	-2.96871	0.00299049	0.0113369
DIP1532	rpsP	30S ribosomal protein S16	1553684	1553211	474	Rev	4888.23	0.54397	0.245754	2.21347	0.026865	0.0662709
DIP1533	ffh	signal recognition particle protein	1555534	1553918	1617	Rev	2767.64	-0.421937	0.162926	-2.58975	0.00960448	0.0292614
DIP1534	glnD	PII uridylyl-transferase	1557803	1555644	2160	Rev	2571.74	-0.557557	0.238985	-2.33302	0.019647	0.051313
DIP1535	glnB	nitrogen regulatory protein	1558147	1557809	339	Rev	1002.56	-0.6823	0.170078	-4.01168	6.02888e-05	0.000436661
DIP1538		putative cell division protein	1560610	1559123	1488	Rev	2075.62	-0.728741	0.16283	-4.47547	7.62448e-06	6.91388e-05
DIP1539		hypothetical protein	1564308	1560748	3561	Rev	3445.34	0.409415	0.201099	2.03589	0.0417618	0.093183
DIP1540		putative chromosome partition protein	1567898	1564413	3486	Rev	1677.28	0.241691	0.308222	0.784145	0.432955	0.57457
DIP1541		putative acylphosphatase	1568210	1567923	288	Rev	364.242	-0.413031	0.225851	-1.82878	0.067433	0.13735
DIP1542		putative amino acid carrier protein	1569697	1568210	1488	Rev	2090.25	-0.549561	0.190957	-2.87793	0.00400293	0.0146602
DIP1543		formamidopyrimidine-DNA glycosylase	1570666	1569776	891	Rev	630.845	-0.249118	0.341977	-0.728466	0.466328	0.605132
DIP1544	rnc	ribonuclease III	1571433	1570684	750	Rev	1618.87	-0.376295	0.27988	-1.34449	0.178791	0.294466
DIP1545		hypothetical protein	1571960	1571430	531	Rev	1803.65	-0.475432	0.19502	-2.43786	0.0147743	0.0414009
DIP1546		hypothetical protein	1572714	1572001	714	Rev	2728.08	-0.724435	0.184218	-3.93248	8.40726e-05	0.000570636
DIP1547	gdh	glutamate dehydrogenase	1574324	1572978	1347	Rev	2247.49	1.07095	0.267442	4.00441	6.21724e-05	0.000447444
DIP1548		putative glycerate kinase	1574742	1575908	1167	Fwd	626.4	-0.41379	0.206188	-2.00686	0.044765	0.0983713
DIP1549		hypothetical protein	1576306	1575878	429	Rev	297.924	0.193706	0.278503	0.695524	0.486727	0.621943
DIP1550		hypothetical protein	1576350	1577666	1317	Fwd	544.424	-0.476677	0.170648	-2.79335	0.0052166	0.0180275
DIP1551		putative peptidase	1577710	1579014	1305	Fwd	410.986	-0.54884	0.167761	-3.27156	0.00106956	0.00490826
DIP1552		putative glycogen phosphorylase	1579137	1581566	2430	Fwd	7791.12	-0.874443	0.163218	-5.3575	8.43799e-08	1.27526e-06
DIP1553	pyk	pyruvate kinase	1583053	1581632	1422	Rev	21979.3	-1.2575	0.266756	-4.71405	2.42846e-06	2.65958e-05
DIP1554		prolipoprotein diacylglyceryl transferase	1584114	1583263	852	Rev	347.044	-0.272987	0.219253	-1.24508	0.213104	0.337364
DIP1555	trpC2	indole-3-glycerol phosphate synthase	1584998	1584186	813	Rev	1196.38	-0.278111	0.227686	-1.22147	0.221908	0.347181
DIP1556		putative membrane protein	1585686	1585111	576	Rev	209.833	0.205196	0.237321	0.864635	0.387239	0.529397
DIP1557	hisI	phosphoribosyl-AMP cyclohydrolase	1586137	1585787	351	Rev	257.357	-0.450689	0.289269	-1.55803	0.119226	0.216357
DIP1558	hisF	imidazole glycerol phosphate synthase subunit HisF	1586935	1586159	777	Rev	561.186	-0.288466	0.251262	-1.14807	0.250941	0.380269
DIP1559	impA	inositol monophosphate phosphatase	1587811	1587026	786	Rev	565.938	0.0220764	0.295212	0.0747815	0.940389	0.958571
DIP1560	hisA	1-(5-phosphoribosyl)-5-[(5- phosphoribosylamino)methylideneamino] imidazole-4-carboxamide isomerase	1588536	1587808	729	Rev	953.378	-0.0974808	0.166837	-0.584287	0.559027	0.678434
DIP1561	hisH	imidazole glycerol phosphate synthase subunit HisH	1589266	1588634	633	Rev	331.186	-0.404691	0.261476	-1.54772	0.121691	0.219638
DIP1562		putative transport membrane protein	1590745	1589333	1413	Rev	328.91	0.111137	0.205274	0.541409	0.588226	0.698508
DIP1563		putative secreted protein	1591129	1590914	216	Rev	108.338	0.184651	0.341316	0.540997	0.58851	0.698508
DIP1564	hisB	imidazoleglycerol-phosphate dehydratase	1591740	1591132	609	Rev	314.465	-0.0232209	0.210035	-0.110557	0.911967	0.93761
DIP1565	hisC	histidinol-phosphate aminotransferase	1592922	1591822	1101	Rev	503.816	0.128865	0.190925	0.674952	0.499706	0.632328
DIP1566	hisD	histidinol dehydrogenase	1594310	1592961	1350	Rev	561.009	0.209686	0.20357	1.03005	0.302988	0.441152
DIP1567		hypothetical protein	1594635	1595690	1056	Fwd	165.766	0.197262	0.319507	0.617395	0.536974	0.664476
DIP1568		hypothetical protein	1595728	1595955	228	Fwd	22.2265	0.0865868	0.439317	0.197094	0.843754	0.890677
DIP1569		hypothetical protein	1595969	1596226	258	Fwd	1.51119	-0.505965	0.690461	-0.732793	0.463685	0.603083
DIP1570		putative secreted protein	1597092	1596430	663	Rev	1984.88	-0.037733	0.195966	-0.192548	0.847313	0.892592
DIP1571		TetR family transcriptional regulator	1597317	1597862	546	Fwd	413.912	-0.336582	0.178091	-1.88994	0.0587659	0.123928
DIP1572	glgX	glycogen operon protein	1597883	1600090	2208	Fwd	4458.08	-0.815953	0.162287	-5.02784	4.96029e-07	6.38919e-06
DIP1573		putative DNA polymerase III epsilon subunit	1600226	1601572	1347	Fwd	824.111	0.287959	0.184069	1.56441	0.117722	0.214358
DIP1574		hypothetical protein	1601707	1602324	618	Fwd	60.7782	0.427753	0.374747	1.14145	0.253685	0.382891
DIP1575		hypothetical protein	1602408	1603427	1020	Fwd	150.57	1.3421	0.240528	5.57982	2.40763e-08	4.07321e-07
DIP1576		putative RNA-binding heat shock protein	1604068	1603691	378	Rev	294.197	0.0366108	0.193431	0.18927	0.849881	0.893636
DIP1577		putative secreted protein	1604304	1604074	231	Rev	235.065	0.424227	0.195539	2.16952	0.0300429	0.0718015
DIP1578		hypothetical protein	1604971	1604330	642	Rev	449.155	0.389437	0.26599	1.46411	0.143165	0.249657
DIP1579	ilvA	threonine dehydratase	1606335	1604995	1341	Rev	1507.44	0.0265307	0.174213	0.152289	0.878959	0.91572
DIP1580	dnaE	DNA polymerase III subunit alpha	1609896	1606336	3561	Rev	3281.59	-0.103574	0.204083	-0.507507	0.611799	0.718999
DIP1581		putative membrane protein	1610019	1610918	900	Fwd	40.0104	1.43041	0.337286	4.24095	2.2258e-05	0.000180856
DIP1582		putative secreted protein	1611437	1610892	546	Rev	358.662	0.355097	0.307018	1.1566	0.247435	0.375711
DIP1583	rluC	putative pseudouridine synthase	1612371	1611445	927	Rev	777.546	0.163355	0.231435	0.705835	0.480291	0.617594
DIP1584		putative lipoprotein signal peptidase	1612892	1612368	525	Rev	689.598	-0.191569	0.160822	-1.19119	0.233578	0.360492
DIP1585		putative secreted protein	1612953	1613918	966	Fwd	362.167	-0.30835	0.234791	-1.3133	0.189083	0.307056
DIP1586		putative secreted protein	1614627	1614007	621	Rev	1617.81	-1.02954	0.230522	-4.46614	7.96418e-06	7.19314e-05
DIP1587		putative L-asparaginase	1614825	1615745	921	Fwd	349.722	-0.722545	0.203527	-3.55012	0.000385059	0.00211876
DIP1588	dinB	DNA polymerase IV	1617101	1615746	1356	Rev	190.726	1.70986	0.244578	6.99108	2.72778e-12	7.82769e-11
DIP1589	ileS	isoleucyl-tRNA synthetase	1620385	1617227	3159	Rev	4835.27	-0.0441911	0.174861	-0.252722	0.800483	0.860453
DIP1590	ag84	antigen 84	1621784	1620783	1002	Rev	6436.29	-0.471317	0.166299	-2.83415	0.00459477	0.0162502
DIP1591		putative membrane protein	1622412	1622125	288	Rev	508.233	-0.467879	0.203424	-2.30002	0.0214469	0.0548761
DIP1592		putative secreted protein	1622597	1622397	201	Rev	401.266	-0.344082	0.185523	-1.85466	0.0636446	0.131524
DIP1593		hypothetical protein	1623058	1622609	450	Rev	1970.66	-0.483428	0.162373	-2.97728	0.00290819	0.0110804
DIP1594		hypothetical protein	1623908	1623168	741	Rev	1934.69	-0.390625	0.161705	-2.41565	0.015707	0.0432479
DIP1595	ftsZ	cell division protein FtsZ	1625143	1623908	1236	Rev	4082.38	-0.536626	0.144109	-3.72375	0.000196288	0.00119299
DIP1596		putative cell division protein precursor	1626191	1625535	657	Rev	1583.79	-0.463867	0.170181	-2.72574	0.00641582	0.0211713
DIP1597	murC	UDP-N-acetylmuramate--L-alanine ligase	1627621	1626188	1434	Rev	3627.67	-0.593709	0.186574	-3.18217	0.00146175	0.00642207
DIP1598	murG	undecaprenyldiphospho-muramoylpentapeptide beta-N- acetylglucosaminyltransferase	1628718	1627639	1080	Rev	1607.49	-0.700595	0.157074	-4.46029	8.18505e-06	7.33419e-05
DIP1599		putative cell division protein	1630228	1628720	1509	Rev	2530.7	-0.399229	0.152698	-2.61449	0.00893599	0.0276747
DIP1600	murD	UDP-N-acetylmuramoyl-L-alanyl-D-glutamatesynthetase	1631697	1630255	1443	Rev	2439.53	-0.207468	0.160463	-1.29294	0.196032	0.316302
DIP1601	mraY	phospho-N-acetylmuramoyl-pentapeptide-transferase	1632820	1631702	1119	Rev	2056.7	-0.124777	0.198335	-0.629123	0.529268	0.659259
DIP1602	murF	UDP-N-acetylmuramoylalanyl-D-glutamyl-2; 6-diamino pimelate--D-alanyl-D-alanyl ligase	1634318	1632828	1491	Rev	3298.77	-0.157452	0.177305	-0.888027	0.374526	0.51954
DIP1603	murE	UDP-N-acetylmuramoylalanyl-D-glutamate--2; 6-diaminopimelate ligase	1635913	1634372	1542	Rev	3634.49	-0.204207	0.155932	-1.30959	0.190335	0.308207
DIP1604	ftsI	putative penicillin-binding (cell division related) protein	1638045	1636021	2025	Rev	3737.66	-0.418631	0.236057	-1.77343	0.0761569	0.151048
DIP1605		hypothetical protein	1638849	1638076	774	Rev	2306.3	-0.433423	0.23191	-1.86893	0.0616323	0.128066
DIP1606	mraW	S-adenosyl-methyltransferase MraW	1639925	1638906	1020	Rev	3354.42	-0.238984	0.199529	-1.19774	0.231018	0.357976
DIP1607		cell division protein MraZ	1640539	1640108	432	Rev	5339.58	-0.445843	0.212814	-2.09499	0.0361717	0.0834194
DIP1608		hypothetical protein	1641491	1641087	405	Rev	1250.6	-0.035558	0.187594	-0.189548	0.849663	0.893636
DIP1609		hypothetical protein	1642154	1641600	555	Rev	612.708	2.24758	0.249092	9.02311	1.82824e-19	8.63464e-18
DIP1610		hypothetical protein	1642218	1642796	579	Fwd	125.905	-0.133796	0.279849	-0.4781	0.632579	0.736547
DIP1611		putative methylenetetrahydrofolate reductase	1643776	1642793	984	Rev	159.768	0.841955	0.292292	2.88052	0.00397018	0.0145874
DIP1612		putative geranylgeranyl pyrophosphate synthase	1643980	1645104	1125	Fwd	745.25	-0.255612	0.166397	-1.53616	0.1245	0.223647
DIP1613		putative membrane protein	1645126	1646613	1488	Fwd	777.536	-0.236038	0.258148	-0.91435	0.360533	0.504523
DIP1614		hypothetical protein	1646982	1646614	369	Rev	668.108	-0.553864	0.193597	-2.86091	0.00422428	0.0152007
DIP1615		putative serine/threonine protein kinase	1647084	1649276	2193	Fwd	1522.37	-0.298662	0.16658	-1.79291	0.0729877	0.145398
DIP1616	aroH	phospho-2-dehydro-3-deoxyheptonate aldolase	1650732	1649344	1389	Rev	3480.52	-0.313292	0.15151	-2.06779	0.0386599	0.0873799
DIP1617		hypothetical protein	1651355	1650846	510	Rev	477.82	-0.507559	0.189476	-2.67875	0.00738975	0.0238873
DIP1618		putative acyltransferase	1652147	1651422	726	Rev	1487.18	-0.493685	0.185213	-2.6655	0.00768735	0.0244419
DIP1619	glk	glucose kinase	1653152	1652199	954	Rev	2152.45	-0.200226	0.147483	-1.35762	0.174583	0.289102
DIP1620		hypothetical protein	1654416	1653283	1134	Rev	238.145	0.700881	0.29513	2.37482	0.0175574	0.0471595
DIP1621		putative secreted protein	1655450	1654437	1014	Rev	263.51	1.20465	0.242841	4.96067	7.02513e-07	8.65542e-06
DIP1622		hypothetical protein	1656384	1655620	765	Rev	5848.35	0.0593851	0.2538	0.233983	0.814998	0.869868
DIP1623		hypothetical protein	1656735	1656493	243	Rev	14.7343	-0.433613	0.570135	-0.760544	0.446929	0.588379
DIP1624	qcrB	ubiquinol-cytochrome C reductase cytochrome B subunit	1658636	1657014	1623	Rev	9089.48	-0.430246	0.266553	-1.61411	0.106503	0.19758
DIP1625	qcrA	ubiquinol-cytochrome C reductase iron-sulfur protein	1659853	1658633	1221	Rev	7062.45	-0.410754	0.240201	-1.71004	0.0872587	0.168929
DIP1626	qcrC	ubiquinol-cytochrome C reductase cytochrome C subunit	1660695	1659850	846	Rev	6020.6	-0.393422	0.178131	-2.20861	0.0272018	0.0666798
DIP1627	ctaE	cytochrome C oxidase subunit III	1661446	1660829	618	Rev	3473.36	-0.194382	0.167459	-1.16077	0.245735	0.37363
DIP1628	ctaF	cytochrome C oxidase subunit	1662415	1661984	432	Rev	2008.44	-0.389501	0.216346	-1.80036	0.0718034	0.144179
DIP1629		putative cytochrome C oxidase precursor	1663527	1662439	1089	Rev	4626.88	-0.540881	0.184312	-2.9346	0.00333979	0.0124733
DIP1630	asnB	putative asparagine synthetase	1663954	1665876	1923	Fwd	3653.8	-0.446758	0.148645	-3.00553	0.0026512	0.0103984
DIP1631		hypothetical protein	1666311	1665967	345	Rev	2180.87	-0.49504	0.26504	-1.8678	0.0617904	0.128277
DIP1632		hypothetical protein	1666530	1667204	675	Fwd	1030.11	-0.444221	0.172331	-2.57772	0.00994542	0.0300255
DIP1633	cobU	putative cobinamide kinase	1667205	1667753	549	Fwd	681.574	-0.399519	0.281004	-1.42176	0.155096	0.26465
DIP1634	cobT	nicotinate-nucleotide--dimethylbenzimidazolephosphoribosyltransferase	1667803	1668873	1071	Fwd	1453.64	-0.557844	0.163886	-3.40385	0.000664428	0.00331046
DIP1635	cobS	cobalamin synthase	1668881	1669705	825	Fwd	518.667	-0.21426	0.169799	-1.26184	0.207005	0.329551
DIP1636	ilvE	branched-chain amino acid aminotransferase	1670897	1669782	1116	Rev	1509.64	-0.314196	0.190158	-1.65229	0.0984757	0.186815
DIP1637		leucyl aminopeptidase	1670998	1672500	1503	Fwd	3035.39	-0.295334	0.15797	-1.86955	0.0615461	0.128066
DIP1638		putative oxidoreductase	1672980	1672564	417	Rev	293.135	-0.281661	0.210857	-1.33579	0.181617	0.298136
DIP1639	aceF	dihydrolipoamide acetyltransferase	1673085	1675034	1950	Fwd	9632.58	-0.722776	0.161938	-4.46327	8.07169e-06	7.26132e-05
DIP1640	lipB	lipoyltransferase	1675151	1675903	753	Fwd	405.232	-0.225047	0.177054	-1.27107	0.203705	0.325899
DIP1641	lipA	lipoyl synthase	1675956	1677044	1089	Fwd	1295.48	-0.16807	0.194518	-0.864037	0.387568	0.529397
DIP1642		hypothetical protein	1677107	1677880	774	Fwd	2643.23	-0.603509	0.166374	-3.62743	0.000286254	0.00165124
DIP1643		putative membrane protein	1678433	1677927	507	Rev	370.774	-0.407948	0.220527	-1.84988	0.0643304	0.132579
DIP1644	glnA1	glutamine synthetase I	1678597	1680033	1437	Fwd	1912.88	0.476012	0.225642	2.10959	0.0348936	0.0810572
DIP1645		hypothetical protein	1680222	1680482	261	Fwd	29.2333	0.60797	0.429029	1.41708	0.156458	0.266373
DIP1646		hypothetical protein	1680647	1681126	480	Fwd	545.527	0.14644	0.289465	0.505899	0.612928	0.719206
DIP1647		hypothetical protein	1681123	1681500	378	Fwd	631.928	0.400521	0.246994	1.62158	0.104893	0.195392
DIP1650		transposase or inactivated derivative	1683417	1683094	324	Rev	25.9939	0.620143	0.363284	1.70705	0.0878137	0.169858
DIP1651		hypothetical protein	1684663	1683728	936	Rev	380.523	0.210573	0.183288	1.14887	0.250611	0.380041
DIP1652		extracellular matrix-binding protein	1688437	1684673	3765	Rev	336.077	0.272308	0.197439	1.3792	0.167833	0.279762
DIP1653		putative secreted protein	1689344	1688451	894	Rev	39.848	0.505692	0.361352	1.39944	0.161681	0.271705
DIP1654		hypothetical protein	1690178	1689384	795	Rev	85.2695	0.273539	0.247636	1.1046	0.269333	0.399331
DIP1655		putative secreted protein	1690688	1690224	465	Rev	84.8681	0.0533535	0.271802	0.196295	0.844379	0.890677
DIP1656		hypothetical protein	1691457	1693697	2241	Fwd	1426.15	-0.809441	0.196734	-4.11438	3.88215e-05	0.000296324
DIP1657		hypothetical protein	1693807	1694001	195	Fwd	74.5749	-0.666998	0.256708	-2.59828	0.00936931	0.0287808
DIP1658		putative membrane-anchored protein	1695038	1694157	882	Rev	648.242	-0.164168	0.245392	-0.669002	0.503494	0.635181
DIP1659		putative secreted protein	1696269	1695397	873	Rev	367.438	-0.536627	0.269842	-1.98868	0.046737	0.102271
DIP1660		hypothetical protein	1696888	1696679	210	Rev	1862.29	-0.773871	0.293551	-2.63624	0.00838313	0.0262132
DIP1661		putative membrane protein	1698353	1697001	1353	Rev	470.49	0.597591	0.200135	2.98595	0.00282702	0.0108625
DIP1662		GntR family transcriptional regulator	1698485	1699168	684	Fwd	67.4931	0.914252	0.428341	2.1344	0.0328097	0.0769976
DIP1663		MFS family transporter	1699190	1700449	1260	Fwd	34.3098	0.533495	0.476547	1.1195	0.262927	0.393739
DIP1664		hypothetical protein	1700982	1700446	537	Rev	968.631	-0.799548	0.173311	-4.61338	3.96181e-06	3.99175e-05
DIP1665		hypothetical protein	1701159	1701013	147	Rev	324.797	-0.898318	0.206472	-4.35079	1.35646e-05	0.000116924
DIP1666	thrC	threonine synthase	1702710	1701262	1449	Rev	928.799	-0.245343	0.178896	-1.37143	0.17024	0.283151
DIP1667		hypothetical protein	1702727	1703674	948	Fwd	213.338	-0.0310193	0.248511	-0.12482	0.900666	0.929971
DIP1668		hypothetical protein	1703940	1703671	270	Rev	74.9956	0.863839	0.398482	2.16782	0.0301721	0.0718015
DIP1669	hmuO	heme oxygenase	1704656	1704009	648	Rev	477.993	2.98847	0.221399	13.4981	1.60415e-41	2.42441e-39
DIP1670	glnE	adenylyltransferase	1707960	1704796	3165	Rev	1084.85	0.0112613	0.18595	0.060561	0.951709	0.965767
DIP1671	glnA2	glutamine synthetase II	1709351	1708011	1341	Rev	515.319	0.200134	0.267282	0.748775	0.453993	0.594015
DIP1672		hypothetical protein	1709494	1711068	1575	Fwd	389.593	0.695399	0.206609	3.36577	0.000763315	0.00372939
DIP1673		hypothetical protein	1711269	1711078	192	Rev	235.31	-1.05062	0.263797	-3.98269	6.81384e-05	0.000482428
DIP1674		hypothetical protein	1711326	1712669	1344	Fwd	239.753	1.18894	0.267114	4.45105	8.54518e-06	7.59683e-05
DIP1677		putative membrane protein	1714753	1714046	708	Rev	873.827	-0.249432	0.428867	-0.581606	0.560832	0.679533
DIP1678		bifunctional RNase H/acid phosphatase	1716502	1715369	1134	Rev	731.42	-0.104625	0.213444	-0.490176	0.624009	0.728439
DIP1679		hypothetical protein	1717218	1716502	717	Rev	518.941	0.077635	0.187854	0.413274	0.679406	0.770877
DIP1680		hypothetical protein	1718434	1717298	1137	Rev	634.817	-0.171894	0.189272	-0.908185	0.363781	0.507677
DIP1681		hypothetical protein	1719471	1718437	1035	Rev	388.689	-0.229932	0.193034	-1.19115	0.233596	0.360492
DIP1682		putative phosphoglycolate phosphatase	1719502	1720146	645	Fwd	386.178	-0.3579	0.190765	-1.87613	0.0606372	0.126462
DIP1683		low molecular weight protein-tyrosine-phosphatase	1720169	1720630	462	Fwd	482.279	-0.442355	0.175065	-2.52681	0.0115105	0.0339326
DIP1684		hypothetical protein	1720659	1721492	834	Fwd	579.837	-0.326572	0.193198	-1.69035	0.0909615	0.175498
DIP1685		putative cobalamin biosynthesis protein	1722388	1721486	903	Rev	360.244	0.149427	0.180063	0.829861	0.406618	0.549673
DIP1686		hypothetical protein	1723055	1722618	438	Rev	998.008	-0.0721826	0.225549	-0.320031	0.748944	0.821014
DIP1687	aceE	pyruvate dehydrogenase subunit E1	1723276	1726011	2736	Fwd	8746.63	-0.921442	0.226182	-4.07389	4.62343e-05	0.000345918
DIP1688		putative secreted protein	1726207	1726770	564	Fwd	735.43	-0.403806	0.196774	-2.05213	0.0401573	0.0901474
DIP1689		putative membrane protein	1729045	1726799	2247	Rev	814.21	-0.721511	0.210053	-3.43491	0.000592756	0.0029995
DIP1690		putative membrane protein	1729135	1730457	1323	Fwd	241.055	1.29242	0.281705	4.58787	4.47801e-06	4.41377e-05
DIP1691		putative alpha/beta hydrolase fold family protein	1731367	1730402	966	Rev	450.405	-0.897451	0.29913	-3.0002	0.00269802	0.0105274
DIP1692		putative acyl carrier protein	1731464	1731721	258	Fwd	229.852	-0.588782	0.296712	-1.98435	0.0472167	0.103122
DIP1693		putative N-acetylglucosamine related protein	1731758	1732567	810	Fwd	731.397	-0.575107	0.201602	-2.85268	0.00433518	0.0155258
DIP1694		hypothetical protein	1732932	1732564	369	Rev	460.477	0.0639393	0.262075	0.243973	0.807252	0.865267
DIP1695		hypothetical protein	1733852	1733031	822	Rev	741.05	-0.705966	0.210063	-3.36072	0.000777383	0.00377372
DIP1696		putative membrane protein	1734676	1733849	828	Rev	331.218	1.52073	0.218801	6.95026	3.64601e-12	1.00799e-10
DIP1697		hypothetical protein	1735145	1735387	243	Fwd	435.744	-0.320618	0.225382	-1.42255	0.154866	0.26465
DIP1698		putative thiamine biosynthesis related protein	1735479	1736036	558	Fwd	1077.62	0.00471393	0.191586	0.0246048	0.98037	0.986025
DIP1699	dnaG	DNA primase	1737983	1736085	1899	Rev	2840.61	-0.386015	0.207629	-1.85916	0.0630043	0.130398
DIP1700	glmS	glucosamine--fructose-6-phosphate aminotransferase	1739871	1737994	1878	Rev	5616.8	-0.424752	0.144589	-2.93764	0.00330718	0.0123923
DIP1701		putative ribonuclease	1739962	1740420	459	Fwd	199.247	-0.163254	0.237508	-0.687361	0.491855	0.626424
DIP1702		hypothetical protein	1740467	1740649	183	Fwd	57.8811	-0.226009	0.280653	-0.805298	0.420648	0.562933
DIP1703		deoxyguanosinetriphosphate triphosphohydrolase-like protein	1741910	1740639	1272	Rev	657.289	-0.683485	0.183128	-3.73228	0.000189752	0.00115948
DIP1704		putative secreted protein	1742594	1741917	678	Rev	481.538	-0.607674	0.211667	-2.8709	0.00409308	0.0148702
DIP1705		putative secreted protein	1742648	1744654	2007	Fwd	1170.48	-0.665636	0.251117	-2.6507	0.00803245	0.025256
DIP1706	recO	DNA repair protein	1745049	1744651	399	Rev	711.159	0.215178	0.291354	0.738546	0.460183	0.600942
DIP1706	recO	DNA repair protein	1745049	1744651	399	Rev	216.294	0.142883	0.212318	0.672964	0.50097	0.632979
DIP1707		hypothetical protein	1745582	1745055	528	Rev	2237.23	-0.058519	0.187441	-0.3122	0.754889	0.826332
DIP1708	glyS	glycyl-tRNA synthetase	1746993	1745608	1386	Rev	4641.42	-0.466987	0.154435	-3.02383	0.00249593	0.00990941
DIP1709		ArsR family transcriptional regulator	1747304	1747681	378	Fwd	26.3506	0.279524	0.44763	0.624454	0.53233	0.660894
DIP1710		putative ferric uptake regulatory protein	1747858	1748286	429	Fwd	2638.66	-1.18805	0.218083	-5.44771	5.10216e-08	8.14549e-07
DIP1711	pcl1	Fe 2+/Mn2+ transporter pcl1	1749288	1748293	996	Rev	902.879	-0.372076	0.155646	-2.39053	0.0168242	0.0455681
DIP1712	uppS2	putative undecaprenyl phosphate synthetase	1750100	1749363	738	Rev	919.615	-0.295227	0.164229	-1.79766	0.0722309	0.144647
DIP1714	era	GTP-binding protein Era	1751765	1750848	918	Rev	2424.04	-0.149202	0.157056	-0.949993	0.342116	0.485646
DIP1715		pyridoxamine kinase	1752677	1751817	861	Rev	1342.52	-0.341106	0.155269	-2.19686	0.0280302	0.0684746
DIP1716		putative membrane protein	1754007	1752679	1329	Rev	2482.07	0.262933	0.207056	1.26986	0.204133	0.326123
DIP1717		putative metalloprotease	1754594	1754004	591	Rev	1048.52	-0.178121	0.200655	-0.887701	0.374702	0.51954
DIP1718		putative PhoH-like protein	1755563	1754595	969	Rev	1197.63	-0.236917	0.246606	-0.960713	0.336696	0.479153
DIP1719		16S ribosomal RNA methyltransferase RsmE	1756369	1755611	759	Rev	645.989	0.175911	0.317616	0.553848	0.579683	0.693845
DIP1720	dnaJ2	chaperone protein 2	1757498	1756371	1128	Rev	1254.82	0.294022	0.182794	1.60848	0.107729	0.199365
DIP1721	hrcA	heat-inducible transcription repressor	1758609	1757572	1038	Rev	677.611	0.093968	0.180148	0.521615	0.601938	0.709987
DIP1722	hemN	coproporphyrinogen III oxidase	1759782	1758649	1134	Rev	1014.29	0.209386	0.180677	1.1589	0.246496	0.374536
DIP1723		hypothetical protein	1760443	1759772	672	Rev	1010.3	-0.143987	0.196889	-0.731308	0.464591	0.603569
DIP1724		putative surface-anchored membrane protein	1763809	1760582	3228	Rev	558.616	-0.49448	0.266724	-1.8539	0.0637529	0.131627
DIP1725		putative long-chain-fatty-acid-CoA ligase	1765715	1763886	1830	Rev	2033.2	-0.570188	0.141706	-4.02374	5.72803e-05	0.000418885
DIP1726		putative glucanotransferase	1765812	1767980	2169	Fwd	3626.97	-0.69745	0.261268	-2.66948	0.00759685	0.0243249
DIP1727		hypothetical protein	1768330	1768127	204	Rev	157.256	-0.22131	0.240736	-0.919306	0.357936	0.50244
DIP1728		putative peptidase	1770306	1768327	1980	Rev	1226.88	-0.230617	0.164246	-1.4041	0.160289	0.270452
DIP1729		putative drug resistance protein (hydrolase)	1770335	1771534	1200	Fwd	292.423	-0.0861418	0.227118	-0.379283	0.704478	0.78998
DIP1730	idi	isopentenyl-diphosphate delta-isomerase	1772072	1771521	552	Rev	636.212	-0.0803261	0.19569	-0.410476	0.681457	0.771834
DIP1731		hypothetical protein	1773665	1772091	1575	Rev	191.394	1.52858	0.233466	6.54732	5.85783e-11	1.41273e-09
DIP1732		putative secreted protein	1774244	1773666	579	Rev	532.793	0.885262	0.23006	3.84796	0.000119103	0.000766698
DIP1733		hypothetical protein	1775658	1774501	1158	Rev	376.123	2.83421	0.29782	9.51653	1.79063e-21	9.22583e-20
DIP1734		hypothetical protein	1776250	1775840	411	Rev	370.766	-0.618591	0.198606	-3.11467	0.00184151	0.00767407
DIP1735	ywjA	iron-regulated ABC transporter	1776468	1778315	1848	Fwd	633.109	0.816373	0.210047	3.88662	0.000101649	0.000679756
DIP1736	aecD	beta C-S lyase	1778334	1779464	1131	Fwd	297.263	0.674351	0.214075	3.15007	0.00163231	0.00698199
DIP1737	brnQ	branched-chain amino acid ABC transport system membrane protein	1779545	1780849	1305	Fwd	617.723	-0.262335	0.195792	-1.33986	0.18029	0.296172
DIP1738		hypothetical protein	1780859	1781812	954	Fwd	115.877	0.199753	0.22779	0.87692	0.38053	0.525053
DIP1739	ectP	ectoine; glycine betaine and proline transport system membrane protein	1783616	1781790	1827	Rev	1091.68	-0.141315	0.191802	-0.736771	0.461261	0.602003
DIP1740		ABC transporter solute-binding protein	1783772	1785298	1527	Fwd	1371.31	0.0178388	0.236411	0.0754568	0.939851	0.958454
DIP1741		putative oligopeptide ABC transport system membrane protein	1785305	1786252	948	Fwd	921.92	-0.128534	0.226941	-0.566376	0.571138	0.686881
DIP1742		putative oligopeptide ABC transport system membrane protein	1786256	1787077	822	Fwd	716.116	-0.0567036	0.228366	-0.248302	0.803901	0.862658
DIP1743		ABC transporter ATP-binding protein	1787074	1788516	1443	Fwd	985.323	0.0450015	0.209903	0.214392	0.830241	0.883227
DIP1744		putative prolyl aminopeptidase	1789873	1788659	1215	Rev	317.055	-0.147065	0.21029	-0.699345	0.484337	0.620685
DIP1745		hypothetical protein	1789874	1790539	666	Fwd	644.583	-0.526445	0.232701	-2.26232	0.0236775	0.0593115
DIP1746		putative xylulose kinase	1790536	1791924	1389	Fwd	920.128	-0.481081	0.199715	-2.40884	0.0160031	0.0438683
DIP1747		hypothetical protein	1791955	1792185	231	Fwd	43.1928	-0.128212	0.339237	-0.377943	0.705473	0.790562
DIP1748		putative oxidase	1792489	1794102	1614	Fwd	194.012	0.0495749	0.370807	0.133694	0.893644	0.925977
DIP1749		hypothetical protein	1794114	1794371	258	Fwd	321.276	-0.434729	0.322683	-1.34723	0.177905	0.293745
DIP1750		putative potassium transport related membrane protein	1795889	1794357	1533	Rev	138.163	0.285712	0.240399	1.18849	0.23464	0.361532
DIP1751		putative secreted protein	1795929	1796147	219	Fwd	63.2545	-0.199959	0.330135	-0.605689	0.544721	0.669662
DIP1752		antibiotic ABC transporter	1796249	1797652	1404	Fwd	448.24	0.615981	0.194742	3.16306	0.00156121	0.00672866
DIP1753	iunH	inosine-uridine preferring nucleoside hydrolase	1797649	1798587	939	Fwd	421.646	0.448616	0.220717	2.03254	0.0420993	0.0937516
DIP1754		putative membrane protein	1798593	1799399	807	Fwd	174.39	0.942201	0.267326	3.52454	0.000424225	0.00230076
DIP1755		putative membrane protein	1799436	1800095	660	Fwd	110.841	0.875487	0.231587	3.78038	0.000156588	0.000975234
DIP1756		putative DNA methyltransferase	1800239	1803019	2781	Fwd	514.137	-0.452747	0.254491	-1.77903	0.0752344	0.149611
DIP1757		putative Mrr restriction system protein	1803016	1803906	891	Fwd	176.218	-0.480663	0.29793	-1.61334	0.10667	0.197727
DIP1758		hypothetical protein	1804326	1803982	345	Rev	14.3553	0.61375	0.580801	1.05673	0.290635	0.425902
DIP1759		hypothetical protein	1805272	1804436	837	Rev	146.031	0.419535	0.230348	1.82131	0.0685601	0.138895
DIP1760		hypothetical protein	1805507	1805322	186	Rev	8.50611	1.05928	0.626285	1.69137	0.0907652	0.175268
DIP1761		putative secreted protein	1805784	1806617	834	Fwd	47.1757	0.128215	0.310118	0.413437	0.679286	0.770877
DIP1762		putative secreted protein	1806618	1807301	684	Fwd	44.7729	0.771068	0.30709	2.51088	0.012043	0.0350018
DIP1763		hypothetical protein	1809062	1807896	1167	Rev	553.772	-0.0310301	0.184835	-0.16788	0.866678	0.907925
DIP1764	lepA	GTP-binding protein LepA	1811045	1809198	1848	Rev	2473.35	-0.079271	0.177392	-0.44687	0.654969	0.752186
DIP1765		hypothetical protein	1811324	1811881	558	Fwd	1061.68	-0.456861	0.193247	-2.36413	0.0180727	0.0482576
DIP1766	rpsT	30S ribosomal protein S20	1812042	1812305	264	Fwd	5986.43	0.574812	0.261622	2.19711	0.0280123	0.0684746
DIP1767		putative LysE type translocator	1812992	1812354	639	Rev	346.53	-0.370248	0.225178	-1.64425	0.100125	0.189153
DIP1768		hypothetical protein	1813383	1812982	402	Rev	280.338	-0.514082	0.209084	-2.45874	0.0139426	0.0396089
DIP1769		hypothetical protein	1814368	1813394	975	Rev	341.963	-0.61514	0.204983	-3.00092	0.00269162	0.0105205
DIP1770		putative membrane protein	1815995	1814322	1674	Rev	67.7402	0.156528	0.264335	0.59216	0.553744	0.676367
DIP1771		putative secreted protein	1816621	1815992	630	Rev	40.6026	1.20129	0.352045	3.4123	0.000644165	0.00324516
DIP1772		hypothetical protein	1817549	1816728	822	Rev	819.858	0.0778068	0.257953	0.301632	0.762933	0.831765
DIP1773		phosphoglycerate mutase family protein	1818276	1817554	723	Rev	1670.57	-0.305767	0.175357	-1.74368	0.0812149	0.158856
DIP1774		hypothetical protein	1818750	1818283	468	Rev	1733.85	-0.608843	0.180149	-3.37966	0.000725756	0.00356123
DIP1775	nadD	nicotinic acid mononucleotide adenylyltransferase	1819459	1818773	687	Rev	412.899	0.0956311	0.176548	0.541672	0.588045	0.698508
DIP1776	proA	gamma-glutamyl phosphate reductase	1820775	1819483	1293	Rev	648.38	0.00404742	0.185453	0.0218245	0.982588	0.986504
DIP1777	proB	gamma-glutamyl kinase	1821923	1820793	1131	Rev	513.938	0.595078	0.177734	3.34814	0.000813546	0.00389094
DIP1778		putative membrane protein	1822195	1821944	252	Rev	142.801	0.601927	0.215076	2.79866	0.00513147	0.0177875
DIP1779	obgE	GTPase ObgE	1823725	1822199	1527	Rev	1849.42	0.737923	0.175334	4.20867	2.56881e-05	0.000205053
DIP1780	rpmA	50S ribosomal protein L27	1824152	1823886	267	Rev	6423.24	0.0852709	0.264671	0.322177	0.747319	0.819628
DIP1781	rplU	50S ribosomal protein L21	1824498	1824193	306	Rev	9776.83	0.106937	0.201365	0.531057	0.595379	0.704817
DIP1782		putative RNA-associated protein	1827561	1824673	2889	Rev	4899.58	-0.374968	0.154217	-2.43143	0.0150392	0.0418581
DIP1783	ndk	nucleoside diphosphate kinase	1828277	1827843	435	Rev	2421.64	-0.22592	0.160788	-1.40508	0.159997	0.270278
DIP1784		putative membrane protein	1828858	1828445	414	Rev	577.944	-0.0602597	0.239873	-0.251215	0.801648	0.860888
DIP1785		Mur ligase family protein	1830351	1828855	1497	Rev	1788.5	0.030533	0.237571	0.128522	0.897736	0.928477
DIP1786	valS	valyl-tRNA synthetase	1833107	1830348	2760	Rev	4378.98	-0.248719	0.200626	-1.23971	0.215082	0.339834
DIP1787	mdh	malate dehydrogenase	1834131	1833151	981	Rev	8608.37	-1.09252	0.394369	-2.77029	0.00560067	0.0190641
DIP1788		TetR family regulatory protein	1834614	1835366	753	Fwd	207.63	0.536062	0.239205	2.24102	0.0250251	0.0622059
DIP1789	clpX	ATP-dependent protease ATP-binding subunit ClpX	1836695	1835403	1293	Rev	1018.33	0.497181	0.16556	3.00301	0.0026732	0.0104666
DIP1790		glutamine amidotransferase protein	1839373	1836842	2532	Rev	856.208	0.447944	0.177812	2.51919	0.0117625	0.0343186
DIP1791	clpP2	ATP-dependent Clp protease proteolytic subunit	1840091	1839462	630	Rev	2151.54	0.220391	0.235566	0.935579	0.34949	0.493949
DIP1792	clpP	ATP-dependent Clp protease proteolytic subunit	1840708	1840109	600	Rev	2700.34	0.111042	0.272668	0.407241	0.683831	0.773189
DIP1793	tig	trigger factor	1842220	1840874	1347	Rev	7708.25	0.605224	0.190855	3.17113	0.00151848	0.00658202
DIP1794		hypothetical protein	1843047	1843283	237	Fwd	1119.29	0.132856	0.196623	0.67569	0.499237	0.632321
DIP1795		putative secreted protein	1843430	1844212	783	Fwd	658.736	0.197745	0.219837	0.899509	0.368382	0.512344
DIP1796		ribose-5-phosphate isomerase B	1844762	1844289	474	Rev	1695.48	-0.597142	0.191345	-3.12075	0.00180388	0.00754503
DIP1797		hypothetical protein	1845414	1844794	621	Rev	342.305	-0.743065	0.286239	-2.59596	0.00943284	0.0288658
DIP1798		putative aminopeptidase	1845536	1848154	2619	Fwd	2067.46	-0.232582	0.189784	-1.22551	0.220383	0.345989
DIP1799		putative mechanosensitive ion channel protein	1848410	1849426	1017	Fwd	498.659	0.309328	0.169473	1.82524	0.0679648	0.138018
DIP1800		putative hemoglobin	1849438	1849830	393	Fwd	161.067	0.280476	0.214112	1.30995	0.190213	0.308207
DIP1801		hypothetical protein	1850447	1849827	621	Rev	684.389	-0.129003	0.218838	-0.589489	0.555533	0.676438
DIP1802		hypothetical protein	1850900	1850457	444	Rev	300.044	0.188927	0.252215	0.749072	0.453814	0.594015
DIP1803		putative ABC transporter ATP-binding protein	1852697	1851027	1671	Rev	3549.75	0.262679	0.157517	1.66762	0.0953913	0.182184
DIP1804		putative single-strand binding protein	1853283	1852795	489	Rev	15.3526	1.09087	0.517109	2.10955	0.0348971	0.0810572
DIP1805		putative membrane protein	1855503	1853467	2037	Rev	576.16	0.590972	0.177639	3.32681	0.000878462	0.00418377
DIP1806		carbon starvation protein	1855730	1858015	2286	Fwd	5699.82	-1.48054	0.434075	-3.41079	0.000647759	0.003255
DIP1807		hypothetical protein	1858036	1858236	201	Fwd	1300.01	-1.30112	0.287712	-4.5223	6.1172e-06	5.82676e-05
DIP1808		putative insertion element DNA-binding protein	1858313	1858795	483	Fwd	96.6221	0.363854	0.251186	1.44854	0.147466	0.255781
DIP1809		transposase or inactivated derivative	1858843	1859655	813	Fwd	155.108	0.0307569	0.234742	0.131024	0.895756	0.927482
DIP1810		putative membrane protein	1860913	1859708	1206	Rev	183.947	0.326756	0.204242	1.59985	0.109632	0.202391
DIP1811		putative zinc-binding dehydrogenase	1861303	1862349	1047	Fwd	2702.16	-1.58752	0.384199	-4.13202	3.59592e-05	0.000278223
DIP1812		putative short chain dehydrogenase	1862409	1863209	801	Fwd	966.482	-1.07584	0.338412	-3.17908	0.00147743	0.00645586
DIP1813	orn	oligoribonuclease	1863228	1863860	633	Fwd	1370.29	-0.764749	0.156291	-4.8931	9.92597e-07	1.19491e-05
DIP1814		dihydrodipicolinate synthase family protein	1864038	1864868	831	Fwd	443.706	0.71947	0.236637	3.0404	0.00236264	0.00942977
DIP1815		putative lipoprotein	1866038	1864869	1170	Rev	412.612	1.36694	0.195869	6.97885	2.97603e-12	8.43333e-11
DIP1816		hypothetical protein	1866317	1866129	189	Rev	55.5394	-0.347496	0.439244	-0.791123	0.428872	0.569902
DIP1817		hypothetical protein	1866723	1866953	231	Fwd	1.99264	-0.563657	0.681619	-0.826938	0.408272	0.550925
DIP1818		hypothetical protein	1866950	1867234	285	Fwd	3.13706	-0.333791	0.700829	-0.47628	0.633875	0.737069
DIP1819		hypothetical protein	1867227	1867556	330	Fwd	1.85023	-0.00555548	0.702958	-0.007903	0.993694	0.994852
DIP1820		hypothetical protein	1867754	1867873	120	Fwd	2.00995	1.79824	0.700149	2.56838	0.0102176	0.0307207
DIP1821		hypothetical protein	1867939	1868061	123	Fwd	0.913109	0.618313	0.659984	0.93686	0.34883	0.493324
DIP1822		hypothetical protein	1868441	1868842	402	Fwd	2.10939	0.242678	0.703739	0.34484	0.730214	0.80633
DIP1823		HNH endonuclease family protein	1868835	1869113	279	Fwd	3.52932	0.794531	0.702677	1.13072	0.258173	0.388373
DIP1824		putative phage terminase protein	1869496	1870953	1458	Fwd	19.529	1.10025	0.545495	2.01698	0.0436973	0.0964574
DIP1825		hypothetical protein	1871192	1872241	1050	Fwd	7.40809	1.02646	0.569389	1.80273	0.0714299	0.143556
DIP1826		hypothetical protein	1872225	1872776	552	Fwd	4.81002	1.10003	0.665665	1.65253	0.0984275	0.186815
DIP1827		putative secreted protein	1873118	1872831	288	Rev	3.41021	1.68594	0.697682	2.41649	0.0156711	0.0432195
DIP1828		putative secreted protein	1873196	1874599	1404	Fwd	27.6096	1.20145	0.382094	3.14438	0.00166438	0.00707909
DIP1829		hypothetical protein	1874599	1874910	312	Fwd	12.0214	1.07605	0.517997	2.07733	0.0377712	0.0860577
DIP1830		hypothetical protein	1874955	1875281	327	Fwd	6.70805	1.29108	0.600935	2.14846	0.0316775	0.0746876
DIP1831		hypothetical protein	1875281	1875703	423	Fwd	17.2202	0.368827	0.463336	0.796025	0.426018	0.568107
DIP1832		hypothetical protein	1875706	1876119	414	Fwd	5.26775	0.997876	0.67524	1.47781	0.139459	0.24508
DIP1833		hypothetical protein	1876119	1876430	312	Fwd	11.2479	0.165465	0.502942	0.328994	0.74216	0.817459
DIP1834		hypothetical protein	1876508	1878073	1566	Fwd	88.2076	1.56934	0.289079	5.42875	5.67502e-08	8.93422e-07
DIP1835		hypothetical protein	1878067	1879254	1188	Fwd	208.017	0.0983311	0.200438	0.490581	0.623723	0.728439
DIP1836		triple helix repeat-containing collagen	1879255	1880043	789	Fwd	220.288	0.495198	0.26776	1.84941	0.0643992	0.1326
DIP1837		putative phage integrase	1880855	1880040	816	Rev	25.9584	1.17986	0.530953	2.22215	0.0262732	0.0650794
DIP1838		hypothetical protein	1881508	1881329	180	Rev	19.3158	0.666844	0.472955	1.40995	0.158554	0.26844
DIP1840		hypothetical protein	1881693	1882151	459	Fwd	121.502	-0.373889	0.264027	-1.4161	0.156746	0.266373
DIP1841		hypothetical protein	1882460	1882155	306	Rev	958.415	-0.597029	0.176615	-3.3804	0.000723809	0.00355938
DIP1842		hypothetical protein	1882748	1882473	276	Rev	1399.59	-0.8796	0.227613	-3.86446	0.000111336	0.000733719
DIP1843	bcp	bacterioferritin comigratory protein	1882837	1883310	474	Fwd	243.209	-0.386294	0.268846	-1.43686	0.150758	0.259309
DIP1844		TetR family regulatory protein	1883311	1883955	645	Fwd	233.169	-0.536323	0.26179	-2.04868	0.0404935	0.0908
DIP1845	acpS	4'-phosphopantetheinyl transferase	1884335	1883952	384	Rev	443.272	-0.177331	0.23015	-0.770502	0.441002	0.582606
DIP1846	fas	putative fatty acid synthase	1893303	1884370	8934	Rev	44104.6	0.115733	0.211795	0.546441	0.584763	0.695727
DIP1847		hypothetical protein	1893859	1893482	378	Rev	240.793	-0.317402	0.224366	-1.41466	0.157167	0.266889
DIP1848		hypothetical protein	1894158	1894535	378	Fwd	1301.9	-0.407301	0.19585	-2.07966	0.0375569	0.0857418
DIP1849		putative membrane protein	1894563	1894919	357	Fwd	829.888	-0.318652	0.177376	-1.79647	0.0724193	0.144647
DIP1850		putative deoxyribonucleotide triphosphate pyrophosphatase	1895539	1894916	624	Rev	367.988	-0.0964949	0.23451	-0.411475	0.680724	0.771834
DIP1851	rph	ribonuclease PH	1896261	1895536	726	Rev	972.011	0.0864579	0.247591	0.349197	0.726941	0.804676
DIP1852		putative secreted protein	1897090	1896272	819	Rev	906.554	0.402598	0.180532	2.23007	0.025743	0.0638504
DIP1853	murI	glutamate racemase	1897889	1897092	798	Rev	557.533	-0.519791	0.202932	-2.5614	0.0104251	0.0311791
DIP1854		putative membrane protein	1898458	1897886	573	Rev	365.768	-0.523516	0.199876	-2.6192	0.00881362	0.0273331
DIP1855		hypothetical protein	1899387	1898455	933	Rev	573.543	-0.2995	0.193141	-1.55068	0.120978	0.218706
DIP1856		hypothetical protein	1899923	1899387	537	Rev	876.513	-0.64612	0.22773	-2.83722	0.00455079	0.016145
DIP1857	clpS	ATP-dependent Clp protease adaptor protein ClpS	1900281	1899940	342	Rev	785.755	-0.87066	0.181841	-4.78803	1.6843e-06	1.94812e-05
DIP1858		nicotinate phosphoribosyltransferase	1900343	1901656	1314	Fwd	1395.68	-0.495247	0.16594	-2.98449	0.00284054	0.0108775
DIP1859		DeaD/DeaH family helicase	1901706	1903655	1950	Fwd	1154.21	-0.39988	0.164812	-2.42627	0.0152548	0.042277
DIP1860		acetyltransferase (GNAT) family protein	1903657	1904184	528	Fwd	118.989	-0.586184	0.268477	-2.18337	0.0290087	0.0701095
DIP1861		hypothetical protein	1904274	1905374	1101	Fwd	166.076	1.545	0.283307	5.45345	4.94029e-08	7.94301e-07
DIP1862		hypothetical protein	1906065	1905358	708	Rev	188.559	-0.00530239	0.221955	-0.0238895	0.980941	0.986161
DIP1863		putative hydrolase	1907290	1906058	1233	Rev	596.849	-0.117045	0.171858	-0.681054	0.495837	0.630079
DIP1864	ctaD	cytochrome C oxidase polypeptide I	1909142	1907448	1695	Rev	6305.73	-0.0108391	0.203065	-0.0533776	0.957431	0.969544
DIP1865	nrdF	ribonucleotide-diphosphate reductase subunit beta	1910490	1909504	987	Rev	92.1166	0.140667	0.285846	0.492107	0.622644	0.72828
DIP1865	nrdF	ribonucleotide-diphosphate reductase subunit beta	1910490	1909504	987	Rev	3002.27	-0.0478143	0.260695	-0.183411	0.854476	0.897635
DIP1866	ftn	putative ferritin	1910803	1911288	486	Fwd	1551.48	-5.96575	0.410512	-14.5325	7.54529e-48	1.90057e-45
DIP1867	nrdE	ribonucleotide-diphosphate reductase subunit alpha	1913499	1911340	2160	Rev	5992.5	0.890087	0.25032	3.55579	0.000376843	0.00208367
DIP1868	nrdI	ribonucleotide reductase stimulatory protein	1913974	1913549	426	Rev	543.815	0.398648	0.217317	1.83441	0.0665927	0.136128
DIP1868	nrdI	ribonucleotide reductase stimulatory protein	1913974	1913549	426	Rev	8.13151	-0.234601	0.585931	-0.40039	0.688869	0.777722
DIP1869		hypothetical protein	1914301	1914068	234	Rev	1833.49	0.141068	0.345221	0.40863	0.682811	0.772807
DIP1870		putative phytoene synthase	1914603	1915475	873	Fwd	104.493	0.244458	0.238102	1.0267	0.304564	0.443027
DIP1871		phytoene dehydrogenase related enzyme	1915468	1916994	1527	Fwd	147.403	0.324518	0.278037	1.16718	0.243139	0.370616
DIP1872	rpmJ	50S ribosomal protein L36	1917185	1917063	123	Rev	8798.78	-0.0483041	0.235434	-0.205171	0.837439	0.888383
DIP1873	nadE	NAD synthetase	1917354	1918172	819	Fwd	137.749	-0.535292	0.277357	-1.92997	0.0536103	0.115089
DIP1874		hypothetical protein	1918606	1918169	438	Rev	357.463	0.675113	0.220714	3.05877	0.00222247	0.0089491
DIP1875		hypothetical protein	1918961	1918653	309	Rev	225.146	0.688314	0.241023	2.8558	0.00429281	0.0154228
DIP1876		putative multicopper oxidase	1920353	1918965	1389	Rev	483.932	0.597734	0.231109	2.58637	0.00969923	0.0294353
DIP1877		putative membrane protein	1921635	1920343	1293	Rev	328.704	-0.360447	0.27089	-1.3306	0.18332	0.29963
DIP1878		putative membrane protein	1922748	1921639	1110	Rev	401.546	-1.07878	0.474286	-2.27453	0.0229344	0.0577098
DIP1879		putative DNA-biding protein	1922840	1923505	666	Fwd	68.9309	-1.13279	0.687522	-1.64764	0.0994256	0.187988
DIP1880		putative secreted protein	1924440	1923706	735	Rev	2296.96	-0.250425	0.17347	-1.44362	0.148846	0.25735
DIP1881		putative membrane protein	1924942	1924490	453	Rev	1146.44	-0.61119	0.215644	-2.83426	0.00459323	0.0162502
DIP1882	pgm	phosphoglucomutase	1926618	1924981	1638	Rev	1313.99	-0.877293	0.243213	-3.6071	0.000309637	0.00176813
DIP1883	ccrB	camphor resistance protein CrcB	1926684	1926971	288	Fwd	37.294	0.503364	0.419907	1.19875	0.230624	0.35761
DIP1884		putative membrane protein	1926968	1927282	315	Fwd	39.2638	0.665393	0.349143	1.90579	0.0566773	0.120461
DIP1885		ABC transporter permease	1929843	1927279	2565	Rev	5096.34	-0.377618	0.205908	-1.83391	0.0666671	0.136157
DIP1886		ABC transporter ATP-binding protein	1930593	1929844	750	Rev	2205.16	-0.217399	0.195295	-1.11319	0.265629	0.395651
DIP1887	murA	UDP-N-acetylglucosamine 1-carboxyvinyltransferase	1938363	1937107	1257	Rev	3402.47	-0.744988	0.182439	-4.08349	4.43636e-05	0.000333021
DIP1888		hypothetical protein	1938402	1938977	576	Fwd	1107.81	-0.793747	0.218339	-3.63539	0.000277563	0.0016093
DIP1889		putative transcriptional regulator	1939875	1939030	846	Rev	1967.77	-0.593976	0.252742	-2.35013	0.0187669	0.0495856
DIP1890		putative cysteine synthase	1940558	1941493	936	Fwd	1188.9	1.65422	0.352547	4.6922	2.70285e-06	2.90396e-05
DIP1891	cysE	serine acetyltransferase	1941600	1942166	567	Fwd	203.304	0.289161	0.244163	1.18429	0.236297	0.362847
DIP1892		hypothetical protein	1942489	1942208	282	Rev	311.054	-0.172968	0.265226	-0.652152	0.514303	0.645942
DIP1893		hypothetical protein	1943947	1942871	1077	Rev	371.48	0.677657	0.197279	3.43502	0.000592513	0.0029995
DIP1894		hypothetical protein	1947027	1944430	2598	Rev	967.517	-0.433081	0.163325	-2.65165	0.00800991	0.0252552
DIP1895	modA2	putative DNA restriction-modification system; DNA methylase	1948868	1947027	1842	Rev	816.627	-0.221452	0.164675	-1.34478	0.178697	0.294466
DIP1896		transposase or inactivated derivative	1949307	1949477	171	Fwd	3.69921	1.05608	0.673792	1.56736	0.117029	0.21344
DIP1897		transposase or inactivated derivative	1949524	1949853	330	Fwd	16.865	0.368472	0.461141	0.799044	0.424265	0.56677
DIP1898		putative cytochrome ubiquinol oxidase subunit	1950742	1952253	1512	Fwd	222.368	-2.62681	0.246389	-10.6612	1.54537e-26	1.06162e-24
DIP1899		putative cytochrome ubiquinol oxidase subunit	1952261	1953235	975	Fwd	127.68	-1.82642	0.231546	-7.88793	3.07243e-15	1.10559e-13
DIP1900		ABC transporter ATP-binding protein	1953232	1954803	1572	Fwd	80.9635	-1.41186	0.340351	-4.14824	3.35043e-05	0.000260117
DIP1901		ABC transporter ATP-binding protein	1954800	1956347	1548	Fwd	98.3701	0.665212	0.273654	2.43085	0.0150635	0.0418581
DIP1902	cat1	succinyl-CoA:coenzyme A transferase	1957979	1956426	1554	Rev	1080.28	-1.02638	0.35959	-2.85432	0.00431297	0.0154707
DIP1903		hypothetical protein	1958274	1959425	1152	Fwd	314.09	-0.00750712	0.202262	-0.0371158	0.970393	0.980288
DIP1904		hypothetical protein	1959444	1960196	753	Fwd	333.501	0.16155	0.199928	0.80804	0.419068	0.562146
DIP1905		hypothetical protein	1960558	1960346	213	Rev	492.927	0.636506	0.276325	2.30347	0.0212526	0.0545476
DIP1908	pstA	phosphate transport system permease protein pstA 1	1962369	1961506	864	Rev	17.0658	0.221767	0.428825	0.51715	0.605051	0.712916
DIP1909	pstC	phosphate transport system permease protein pstC 2	1963408	1962383	1026	Rev	7.77255	0.390777	0.642144	0.60855	0.542823	0.669156
DIP1910	pstS	phosphate-binding protein pstS	1964506	1963421	1086	Rev	26.0766	1.03031	0.425753	2.41997	0.0155216	0.0429115
DIP1911		putative acetyltransferase	1965689	1964778	912	Rev	492.817	-0.948735	0.27296	-3.47573	0.000509469	0.00265308
DIP1912		putative secreted protein	1965728	1966531	804	Fwd	241.025	-0.116572	0.202808	-0.574791	0.565433	0.683213
DIP1913		hypothetical protein	1967583	1966561	1023	Rev	926.634	0.174648	0.197591	0.883887	0.376757	0.521446
DIP1915		hypothetical protein	1967623	1968300	678	Fwd	1395.59	-0.391462	0.16693	-2.34507	0.0190237	0.050065
DIP1916		4-amino-4-deoxychorismate lyase	1969203	1968307	897	Rev	519.267	-0.282107	0.233831	-1.20645	0.227642	0.353712
DIP1917		hypothetical protein	1969299	1970360	1062	Fwd	372.906	0.17483	0.199802	0.875015	0.381566	0.525182
DIP1918		hypothetical protein	1970581	1970787	207	Fwd	2413.49	0.117842	0.310837	0.379111	0.704605	0.78998
DIP1919		phosphoribosylaminoimidazole synthetase	1971982	1970918	1065	Rev	781.644	-0.305804	0.19992	-1.52964	0.126107	0.225996
DIP1920	purF	amidophosphoribosyltransferase	1973523	1972042	1482	Rev	1732.53	-0.0190314	0.145565	-0.130741	0.89598	0.927482
DIP1921		hypothetical protein	1974052	1973657	396	Rev	325.883	-0.327871	0.266182	-1.23176	0.21804	0.343548
DIP1922		putative membrane protein	1975179	1974391	789	Rev	423.417	-0.656405	0.400227	-1.64008	0.100988	0.189834
DIP1925		putative glutathione peroxidase	1978933	1978463	471	Rev	460.312	-0.374922	0.176397	-2.12544	0.03355	0.078491
DIP1926		putative prolyl oligopeptidase	1981064	1978935	2130	Rev	1877.03	-0.0944831	0.200131	-0.472106	0.636851	0.738487
DIP1928	purB	adenylosuccinate lyase	1983773	1982334	1440	Rev	2356.11	-0.415696	0.149067	-2.78866	0.00529272	0.0182349
DIP1929		putative aspartate aminotransferase	1984909	1983773	1137	Rev	162.943	0.425762	0.224975	1.89249	0.0584263	0.123556
DIP1930		hypothetical protein	1985576	1984920	657	Rev	308.022	0.0806309	0.223391	0.360941	0.718144	0.799534
DIP1931		sodium transport protein	1986903	1985569	1335	Rev	330.648	0.649281	0.191511	3.39032	0.000698123	0.00345556
DIP1932	purD	phosphoribosylamine--glycine ligase	1988273	1986987	1287	Rev	1617.81	0.0310495	0.156112	0.198892	0.842347	0.890672
DIP1933		HIT family protein	1988352	1988777	426	Fwd	567.263	-0.880858	0.287438	-3.06451	0.00218024	0.00884576
DIP1934		hypothetical protein	1988794	1989459	666	Fwd	467.576	-0.621633	0.25519	-2.43596	0.0148523	0.0415168
DIP1935		putative two somponent system sensor kinase protein	1991032	1989473	1560	Rev	1403.64	-0.203382	0.174297	-1.16687	0.243263	0.370616
DIP1936		putative two component system response regulator protein	1991778	1991068	711	Rev	1095.94	-0.450599	0.193913	-2.32372	0.0201405	0.0522409
DIP1937		putative secreted protein	1992160	1992726	567	Fwd	9.92601	0.893808	0.562264	1.58966	0.111912	0.205928
DIP1938		putative secreted protein	1992696	1992968	273	Fwd	5.07698	1.11758	0.670728	1.66622	0.0956688	0.18256
DIP1939		hypothetical protein	1992968	1993156	189	Fwd	3.13978	0.0355017	0.702836	0.050512	0.959714	0.971282
DIP1940		hypothetical protein	1993265	1993411	147	Fwd	2.73772	1.0496	0.698041	1.50363	0.132676	0.236089
DIP1941		putative membrane protein	1993436	1994935	1500	Fwd	1349.09	-0.754257	0.299133	-2.52147	0.0116864	0.0342731
DIP1942		TetR family regulatory protein	1994922	1995542	621	Fwd	359.306	-0.835211	0.265814	-3.14209	0.00167748	0.00712145
DIP1943		xanthine/uracil permeases family protein	1995598	1997511	1914	Fwd	1265.55	-0.0599648	0.163494	-0.366771	0.71379	0.796732
DIP1944		transposase or inactivated derivative	1998063	1998857	795	Fwd	233.476	0.835744	0.261889	3.19122	0.00141675	0.00626074
DIP1947		integrase	1999494	1998829	666	Rev	669.21	0.84085	0.242785	3.46335	0.000533502	0.00275501
DIP1948		dihydropteroate synthase	1999595	2000446	852	Fwd	453.541	1.02017	0.215473	4.73454	2.19548e-06	2.46394e-05
DIP1949		putative acetyltransferase	2000574	2001074	501	Fwd	48.5742	1.58699	0.401619	3.95148	7.7668e-05	0.000535177
DIP1950		hypothetical protein	2001098	2001385	288	Fwd	6.4343	1.93632	0.643072	3.01105	0.00260346	0.0102823
DIP1951	tnpA3	transposase	2001551	2002345	795	Fwd	249.949	0.748215	0.203745	3.67232	0.000240358	0.00143393
DIP1952		pyruvate dehydrogenase	2004193	2002457	1737	Rev	860.265	1.10271	0.359068	3.07102	0.00213326	0.00868723
DIP1953		putative amino acid export carrier protein	2004306	2005757	1452	Fwd	167.521	0.00261235	0.255566	0.0102218	0.991844	0.994037
DIP1955		putative transposase	2007007	2006198	810	Rev	59.5485	1.6366	0.325871	5.02223	5.10738e-07	6.54149e-06
DIP1956		hypothetical protein	2007495	2007058	438	Rev	61.7051	2.6244	0.382212	6.86637	6.58578e-12	1.79879e-10
DIP1957		hypothetical protein	2007888	2007631	258	Rev	313.465	2.30217	0.271887	8.46736	2.51027e-17	1.07373e-15
DIP1958		putative DNA-binding protein	2008028	2008507	480	Fwd	647.733	0.307017	0.183349	1.6745	0.0940328	0.180502
DIP1959		hypothetical protein	2008563	2008877	315	Fwd	544.589	0.479313	0.197186	2.43077	0.0150667	0.0418581
DIP1960		putative secreted protein	2009016	2009465	450	Fwd	1906.64	-0.228427	0.146564	-1.55855	0.119103	0.216352
DIP1961		hypothetical protein	2009462	2009800	339	Fwd	1632.75	-0.215511	0.146805	-1.46801	0.142101	0.249116
DIP1962		hypothetical protein	2010234	2009896	339	Rev	90.8133	0.236098	0.266547	0.885766	0.375744	0.520667
DIP1963		transposase or inactivated derivative	2010331	2011782	1452	Fwd	228.537	-0.0864003	0.265564	-0.325347	0.744919	0.81858
DIP1964		putative amino acid export carrier protein	2012164	2013708	1545	Fwd	412.273	-0.0310717	0.290371	-0.107007	0.914784	0.938802
DIP1965		hypothetical protein	2013769	2014113	345	Fwd	1082.81	0.168745	0.16348	1.03221	0.301974	0.439958
DIP1966		putative glycosyltransferase	2014122	2015561	1440	Fwd	1650.16	0.237584	0.216412	1.09783	0.272278	0.403171
DIP1967		putative secreted protein	2015595	2016071	477	Fwd	478.163	0.224984	0.189411	1.18781	0.234908	0.361532
DIP1968		putative trehalose-phosphatase	2016061	2016819	759	Fwd	412.75	0.119487	0.230249	0.518947	0.603798	0.711809
DIP1969		LacI family transcriptional regulator	2017921	2016782	1140	Rev	407.801	0.076759	0.216625	0.35434	0.723084	0.80158
DIP1970		SpoU rRNA methylase family protein	2018872	2017931	942	Rev	699.651	0.116974	0.24875	0.470246	0.63818	0.739271
DIP1972	ispF	2-C-methyl-D-erythritol 2;4-cyclodiphosphate synthase	2020792	2020310	483	Rev	338.876	-0.0277698	0.284127	-0.0977374	0.922141	0.944642
DIP1973	ispD	2-C-methyl-D-erythritol 4-phosphate cytidylyltransferase	2021519	2020785	735	Rev	707.611	0.606658	0.180599	3.35914	0.000781865	0.00377929
DIP1974		putative CarD-like transcriptional factor	2022110	2021529	582	Rev	1808.2	0.469492	0.168983	2.77834	0.00546383	0.0187674
DIP1975		hypothetical protein	2022944	2022342	603	Rev	27.9777	0.777594	0.401413	1.93714	0.0527277	0.113733
DIP1976		putative secreted protein	2024442	2023051	1392	Rev	775.498	1.43656	0.242284	5.92924	3.04348e-09	5.64879e-08
DIP1977		DNA repair protein RadA	2024799	2026190	1392	Fwd	599.877	1.57871	0.219234	7.20104	5.97538e-13	1.88142e-11
DIP1978		putative secreted protein	2026934	2026218	717	Rev	1073.03	-0.32296	0.171724	-1.88068	0.0600148	0.125701
DIP1979		putative carbonic anhydrase	2027633	2027004	630	Rev	241.02	0.068389	0.239424	0.28564	0.775154	0.838794
DIP1980		putative DNA repair protein	2027764	2028651	888	Fwd	233.408	0.511928	0.218324	2.34481	0.0190366	0.050065
DIP1981		putative membrane protein	2029901	2028648	1254	Rev	213.912	0.825959	0.235936	3.50077	0.000463911	0.00247206
DIP1982		putative secreted protein	2030202	2030032	171	Rev	787.947	0.614836	0.294483	2.08785	0.0368115	0.0844652
DIP1983	clpC	ATP-dependent Clp protease ATP-binding subunit	2032884	2030233	2652	Rev	6142.13	0.338206	0.282807	1.19589	0.23174	0.358117
DIP1984		hypothetical protein	2033772	2033317	456	Rev	2020.32	-0.453412	0.170133	-2.66503	0.00769805	0.0244419
DIP1985		putative membrane protein	2033808	2034446	639	Fwd	279.868	0.155177	0.26129	0.593888	0.552587	0.675318
DIP1986		hypothetical protein	2034499	2035347	849	Fwd	685.308	0.169409	0.170188	0.995428	0.319528	0.460503
DIP1987	lysS	lysyl-tRNA synthetase	2037435	2035873	1563	Rev	1655.21	0.148496	0.178342	0.832648	0.405043	0.547872
DIP1987	lysS	lysyl-tRNA synthetase	2037435	2035873	1563	Rev	2343.62	0.0707374	0.190845	0.370653	0.710896	0.795067
DIP1988		transposase or inactivated derivative	2037819	2038799	981	Fwd	37.8288	0.48312	0.375982	1.28496	0.198808	0.320141
DIP1989		putative membrane protein	2039577	2038819	759	Rev	336.187	-0.731559	0.210094	-3.48207	0.000497562	0.00260502
DIP1990		ABC transporter ATP-binding protein	2040497	2039574	924	Rev	553.709	-0.790248	0.227634	-3.47157	0.00051743	0.00268424
DIP1991		hypothetical protein	2040971	2041939	969	Fwd	63.8413	0.683167	0.302622	2.25749	0.0239775	0.0599966
DIP1992		sodium/dicarboxylate symporter family protein	2042051	2043478	1428	Fwd	502.428	2.16583	0.357248	6.06253	1.33994e-09	2.76149e-08
DIP1993	panC	pantoate--beta-alanine ligase	2044274	2043495	780	Rev	91.7528	1.45863	0.316043	4.6153	3.92525e-06	3.97257e-05
DIP1993	panC	pantoate--beta-alanine ligase	2044274	2043495	780	Rev	305.509	-0.31009	0.358036	-0.866086	0.386443	0.529025
DIP1994		hypothetical protein	2044910	2044287	624	Rev	320.681	-0.128461	0.231892	-0.553972	0.579598	0.693845
DIP1995		putative secreted protein	2045824	2044907	918	Rev	838.113	-0.310657	0.207319	-1.49845	0.134017	0.237728
DIP1996		putative secreted protein	2046293	2045826	468	Rev	253.021	-0.134413	0.222812	-0.603255	0.546339	0.670787
DIP1997	folK	putative 7;8-dihydro-6-hydroxymethylpterin-pyrophosphokinase	2046769	2046290	480	Rev	232.791	0.169372	0.281593	0.601477	0.547522	0.67131
DIP1998		putative dihydroneopterin aldolase	2047144	2046779	366	Rev	140.421	-0.202412	0.262042	-0.772442	0.439853	0.581426
DIP1999		putative dihydropteroate synthase	2047986	2047150	837	Rev	163.076	0.100846	0.252313	0.399685	0.689388	0.777921
DIP2000		hypothetical protein	2048424	2048110	315	Rev	67.1106	0.3865	0.323192	1.19588	0.231742	0.358117
DIP2001	folE	GTP cyclohydrolase I	2048999	2048427	573	Rev	309.798	0.348821	0.265841	1.31214	0.189473	0.30747
DIP2002	ftsH	cell division protein	2051481	2049007	2475	Rev	1259.2	0.220711	0.186407	1.18403	0.236403	0.362847
DIP2003	hpt	hypoxanthine-guanine phosphoribosyltransferase	2052176	2051613	564	Rev	1196.24	-0.568714	0.161277	-3.52633	0.000421364	0.00229623
DIP2004		hypothetical protein	2053063	2052221	843	Rev	74.7232	-0.254975	0.288475	-0.88387	0.376766	0.521446
DIP2005		putative D-Ala D-Ala carboxypeptidase	2054372	2053092	1281	Rev	230.205	-0.0731538	0.207547	-0.352468	0.724487	0.802743
DIP2006	ppa	inorganic pyrophosphatase	2054407	2054883	477	Fwd	3705.78	-0.22743	0.227351	-1.00035	0.317141	0.457644
DIP2007		hypothetical protein	2055040	2055336	297	Fwd	624.669	0.0348329	0.225144	0.154714	0.877047	0.914986
DIP2008		MarR family regulatory protein	2055410	2055871	462	Fwd	154.505	-0.169383	0.242765	-0.697725	0.485349	0.62128
DIP2009		putative peptide synthase	2055872	2059675	3804	Fwd	314.3	-0.209574	0.257114	-0.815103	0.415014	0.557698
DIP2010	spaC	putative surface-anchored fimbrial subunit	2065290	2059672	5619	Rev	17421.9	-0.434703	0.141558	-3.07086	0.00213444	0.00868723
DIP2011	spaB	putative surface-anchored fimbrial subunit	2065911	2065294	618	Rev	424.48	-0.161626	0.251361	-0.643005	0.520221	0.65085
DIP2012	srtA	putative fimbrial associated sortase-like protein	2066770	2065901	870	Rev	619.386	0.446479	0.177388	2.51696	0.0118372	0.0344921
DIP2013	spaA	putative surface-anchored fimbrial subunit	2068348	2066771	1578	Rev	5419.55	0.0151239	0.135843	0.111333	0.911352	0.93761
DIP2014		putative membrane-anchored protein	2068581	2069309	729	Fwd	2592.08	-0.551506	0.175821	-3.13676	0.00170828	0.00721167
DIP2015		putative exported lipase	2069482	2070753	1272	Fwd	963.534	0.527379	0.230076	2.2922	0.0218942	0.0557687
DIP2016		hypothetical protein	2071666	2070770	897	Rev	2040.93	-0.848242	0.252462	-3.35989	0.000779744	0.0037771
DIP2017		putative secreted protein	2073029	2071758	1272	Rev	1503.3	-0.190069	0.167382	-1.13554	0.25615	0.386098
DIP2018		hypothetical protein	2073252	2073112	141	Rev	38326.5	-0.78626	0.297	-2.64734	0.00811276	0.0254732
DIP2019		transposase or inactivated derivative	2073647	2073342	306	Rev	70782.4	-1.0093	0.246754	-4.09031	4.30801e-05	0.000325542
DIP2021		hypothetical protein	2076036	2075866	171	Rev	70.8097	0.250841	0.398439	0.629561	0.528982	0.659259
DIP2022		hypothetical protein	2076546	2076283	264	Rev	9.14361	1.55052	0.547765	2.83062	0.00464572	0.0164047
DIP2023		hypothetical protein	2076614	2077324	711	Fwd	8.58377	1.48465	0.608646	2.43926	0.0147174	0.0412924
DIP2024		hypothetical protein	2077544	2077317	228	Rev	19.4153	1.47775	0.430144	3.43547	0.000591525	0.0029995
DIP2025		hypothetical protein	2078898	2077594	1305	Rev	593.313	1.11558	0.25524	4.3707	1.23847e-05	0.000107161
DIP2030		putative NAD(P)H-dependent reductase	2081561	2080479	1083	Rev	812.906	-0.0397008	0.167166	-0.237493	0.812274	0.868597
DIP2031	uvrA2	excinuclease ABC subunit A	2081863	2084454	2592	Fwd	1669.25	-0.268808	0.16943	-1.58654	0.112616	0.206721
DIP2032		putative protease	2084696	2085232	537	Fwd	2630.88	0.0365336	0.240712	0.151773	0.879366	0.91572
DIP2033		putative transposase	2085481	2085350	132	Rev	2.87996	0.503045	0.69685	0.721884	0.470366	0.608085
DIP2036		putative secreted protein	2086286	2086948	663	Fwd	6306.8	0.234055	0.282434	0.828705	0.407272	0.549926
DIP2037		hypothetical protein	2087440	2088801	1362	Fwd	505.836	-0.703313	0.262742	-2.67683	0.00743233	0.0239674
DIP2038		hypothetical protein	2088814	2089029	216	Fwd	107.714	-0.349111	0.347192	-1.00553	0.314644	0.4552
DIP2039		hypothetical protein	2089037	2089327	291	Fwd	19.3824	-0.170558	0.520779	-0.327506	0.743285	0.817676
DIP2040		putative membrane protein	2089327	2090487	1161	Fwd	141.441	0.468537	0.368154	1.27267	0.203136	0.325219
DIP2042		carboxylate-amine ligase	2091509	2090430	1080	Rev	1107.86	-0.41727	0.239037	-1.74563	0.0808749	0.158328
DIP2043		putative secreted protein	2092039	2091506	534	Rev	613.222	-0.304226	0.220547	-1.37942	0.167766	0.279762
DIP2044		hypothetical protein	2092245	2092042	204	Rev	81.6887	-0.255454	0.278845	-0.916115	0.359607	0.503861
DIP2046		hypothetical protein	2092824	2093711	888	Fwd	522.749	-0.315571	0.278671	-1.13241	0.25746	0.387816
DIP2047		putative exonuclease	2093716	2094423	708	Fwd	594.205	0.0427344	0.241857	0.176693	0.85975	0.901921
DIP2048		putative cardiolipin synthase	2094420	2095853	1434	Fwd	277.259	-0.193869	0.211928	-0.914789	0.360303	0.504513
DIP2049		ABC transporter	2097183	2096446	738	Rev	467.635	0.0439268	0.183996	0.238738	0.811309	0.868384
DIP2050		ABC transporter ATP-binding protein	2098096	2097167	930	Rev	434.647	0.171587	0.193195	0.888157	0.374456	0.51954
DIP2051		putative membrane protein	2098098	2099354	1257	Fwd	156.6	0.741079	0.272753	2.71703	0.00658705	0.0215792
DIP2052		ABC transporter	2099351	2100298	948	Fwd	196.613	0.085189	0.190948	0.446139	0.655497	0.752316
DIP2053		putative protein kinase	2100295	2102457	2163	Fwd	434.081	0.613375	0.235175	2.60817	0.00910281	0.0280382
DIP2054	ackA	acetate kinase	2103676	2102477	1200	Rev	6287.22	-1.06085	0.314724	-3.37072	0.00074972	0.00367087
DIP2055	eutD	phosphotransacetylase	2105128	2103677	1452	Rev	9859.23	-0.989474	0.306665	-3.22656	0.00125287	0.00565787
DIP2056		putative ferredoxin/ferredoxin-NADP reductase	2105308	2106666	1359	Fwd	328.076	0.734619	0.290264	2.53086	0.0113782	0.0335864
DIP2057		putative phosphoribosylglycinamide formyltransferase	2107574	2106678	897	Rev	552.5	-0.634494	0.395448	-1.60449	0.108605	0.200659
DIP2058		putative purine phosphoribosyltransferase	2107606	2108106	501	Fwd	1392.14	-0.589572	0.167321	-3.5236	0.000425724	0.00230338
DIP2059		hypothetical protein	2108231	2109025	795	Fwd	525.939	0.331898	0.163513	2.02979	0.0423777	0.0941866
DIP2060		putative membrane protein	2110452	2109022	1431	Rev	12392.2	-1.27577	0.375212	-3.40013	0.000673546	0.00334853
DIP2061		putative secreted protein	2110620	2110453	168	Rev	2097.95	-1.34692	0.407641	-3.30417	0.000952571	0.00446173
DIP2062		putative surface anchored protein	2112964	2111093	1872	Rev	7835.3	-0.522168	0.176674	-2.95555	0.00312117	0.0117928
DIP2063	purA	adenylosuccinate synthetase	2114669	2113380	1290	Rev	2243.28	-0.168053	0.181434	-0.92625	0.354316	0.499524
DIP2064		putative beta-ketoacyl-ACP synthase gene remnant	2114764	2114973	210	Fwd	0.946037	0.0145791	0.624767	0.0233352	0.981383	0.986168
DIP2065		putative hydrolase gene remnant	2115398	2115535	138	Fwd	1.46514	0.0410229	0.65193	0.0629254	0.949826	0.965413
DIP2066		putative surface-anchored fimbrial associated protein	2115840	2119082	3243	Fwd	765.34	0.146338	0.2476	0.591025	0.554504	0.676438
DIP2067		hypothetical protein	2119377	2120108	732	Fwd	168.999	0.575239	0.327712	1.75532	0.0792048	0.156001
DIP2068		putative membrane protein	2121232	2120105	1128	Rev	203.429	0.332229	0.225281	1.47473	0.140285	0.246341
DIP2069		putative secreted protein	2121346	2122479	1134	Fwd	13167.4	-0.339227	0.235474	-1.44062	0.149693	0.257868
DIP2070		putative membrane protein	2123752	2122571	1182	Rev	606.627	-0.0929982	0.16478	-0.564377	0.572498	0.687786
DIP2071		hypothetical protein	2124164	2125075	912	Fwd	118.687	0.572786	0.247922	2.31034	0.0208691	0.0537006
DIP2072		hypothetical protein	2125361	2126473	1113	Fwd	304.209	0.766171	0.234892	3.2618	0.00110708	0.00505997
DIP2073		hypothetical protein	2126517	2127308	792	Fwd	345.918	-0.0704615	0.298835	-0.235788	0.813597	0.869192
DIP2074		transposase or inactivated derivative	2127573	2127881	309	Fwd	952.896	0.0580462	0.277842	0.208918	0.834512	0.885692
DIP2075		hypothetical protein	2128273	2127929	345	Rev	10.3608	0.486481	0.560383	0.868123	0.385327	0.527816
DIP2076		hypothetical protein	2128362	2128724	363	Fwd	166.295	0.628061	0.269758	2.32823	0.0198997	0.0518536
DIP2077		hypothetical protein	2128744	2128917	174	Fwd	20.7499	1.94742	0.485679	4.00969	6.0799e-05	0.000438954
DIP2077A		hypothetical protein	2129182	2128919	264	Rev	111.229	2.04133	0.34051	5.99492	2.03592e-09	4.08304e-08
DIP2078		inner membrane permease YgbN	2130531	2129194	1338	Rev	478.946	1.69306	0.279034	6.06755	1.29872e-09	2.70111e-08
DIP2079		putative oxidoreductase	2131430	2130534	897	Rev	351.132	1.36511	0.303571	4.49684	6.89712e-06	6.33028e-05
DIP2080		hypothetical protein	2132950	2131499	1452	Rev	419.158	1.21812	0.323258	3.76825	0.000164395	0.00101826
DIP2081		putative transcriptional regulator	2133851	2133153	699	Rev	170.353	0.519471	0.340874	1.52394	0.127524	0.227815
DIP2083		transposase or inactivated derivative	2135858	2137066	1209	Fwd	61.3492	0.210542	0.284144	0.74097	0.458712	0.599711
DIP2085		transposase or inactivated derivative	2138047	2138529	483	Fwd	160.697	-0.463691	0.24901	-1.86214	0.0625838	0.129806
DIP2093		Sdr family related adhesin	2141760	2144615	2856	Fwd	13370.9	-0.979503	0.189069	-5.18065	2.21111e-07	3.05645e-06
DIP2094	fba	fructose-bisphosphate aldolase	2145867	2144833	1035	Rev	19852.3	-1.10293	0.276688	-3.98618	6.7146e-05	0.000478679
DIP2095		hypothetical protein	2147113	2145986	1128	Rev	587.23	0.685159	0.223627	3.06385	0.0021851	0.00884576
[truncated: 268 more rows]

## Sheet: Raw_counts
Feature	Wild type Rep1	Wild type Rep2	Wild type Rep3	delta-dtxR Rep1	delta-dtxR Rep2	delta-dtxR Rep3
DIP0001	1243	681	997	1276	1243	989
DIP0002	1613	811	1186	1683	1493	1338
DIP0003	765	538	648	970	1190	903
DIP0004	120	129	164	220	304	168
DIP0005	5078	3224	4478	5795	5092	5563
DIP0006	856	304	372	1126	1103	589
DIP0007	12	5	6	25	11	12
DIP0008	12	4	15	24	22	17
DIP0009	4297	1924	2964	3722	2063	2434
DIP0010	989	443	586	678	415	554
DIP0011	104	18	59	163	132	96
DIP0012	417	83	140	1003	1027	599
DIP0013	301	184	254	1099	3259	584
DIP0014	228	75	118	1244	1079	988
DIP0015	244	51	87	1481	1200	1105
DIP0017	17	3	5	60	50	51
DIP0018	5	6	10	24	23	26
DIP0019	4	3	7	5	2	1
DIP0020	14	5	5	13	11	14
DIP0021	151	154	204	183	310	283
DIP0022	92	211	313	132	341	277
DIP0023	176	182	208	288	394	306
DIP0024	3880	2127	3270	1458	1142	1211
DIP0025	10877	5389	7818	7145	6645	4804
DIP0027	199	199	238	218	288	231
DIP0028	0	3	0	2	10	12
DIP0029	40	30	33	138	145	167
DIP0030	7	6	5	38	37	44
DIP0031	6	12	7	42	31	29
DIP0032	0	2	1	0	5	4
DIP0033	2	2	10	2	25	22
DIP0034	6	2	11	10	30	20
DIP0035	1	6	1	7	10	24
DIP0036	626	426	639	813	798	533
DIP0037	120	79	106	155	171	106
DIP0038	26	15	19	33	36	23
DIP0039	268	129	139	341	238	326
DIP0040	162	55	52	164	70	120
DIP0046	9	5	6	13	11	7
DIP0047	23	12	16	29	43	34
DIP0047	18	9	8	18	22	24
DIP0047	4	2	5	8	12	5
DIP0050	6	4	2	8	5	9
DIP0051	3	0	2	2	3	3
DIP0052	987	370	627	731	624	642
DIP0053	1514	479	754	1792	990	941
DIP0054	903	396	534	1294	722	717
DIP0055	1268	498	789	1534	876	794
DIP0056	895	520	833	1134	966	689
DIP0057	1079	507	752	1247	1191	859
DIP0058	775	691	861	834	938	689
DIP0059	2288	1855	2309	2223	2271	1785
DIP0061	183	98	108	220	118	113
DIP0062	34	19	15	27	20	21
DIP0063	123	47	51	174	72	92
DIP0064	104	38	72	151	98	85
DIP0066	51	35	60	80	32	74
DIP0067	93	41	57	125	76	78
DIP0068	69	48	61	145	97	110
DIP0071	93	54	51	85	117	107
DIP0072	58	47	71	77	125	52
DIP0073	61	31	68	73	81	29
DIP0074	35	20	28	43	39	38
DIP0075	525	320	436	834	1009	739
DIP0076	55	29	34	113	140	74
DIP0077	4	12	10	48	69	63
DIP0078	1	8	14	25	22	38
DIP0079	18	6	21	43	25	40
DIP0080	12	1	6	3	7	18
DIP0081	0	5	0	0	3	14
DIP0082	2	3	4	0	10	8
DIP0083	6	0	2	0	4	6
DIP0084	115	83	59	69	81	74
DIP0085	65	35	42	155	134	90
DIP0086	32	19	28	139	127	101
DIP0089	14	5	6	26	16	28
DIP0090	13	7	19	28	31	17
DIP0091	21	9	19	40	39	33
DIP0092	37	28	22	77	75	40
DIP0093	49	11	13	39	12	13
DIP0094	18	11	35	23	18	16
DIP0095	134	120	153	159	123	121
DIP0096	247	106	171	305	211	226
DIP0097	725	275	381	737	588	472
DIP0098	564	357	520	645	592	565
DIP0099	504	330	428	536	521	496
DIP0100	119	90	115	120	112	90
DIP0101	70	36	59	110	102	95
DIP0102	2193	1188	1819	1337	1169	1285
DIP0103	1155	510	663	553	415	547
DIP0104	45	30	40	78	61	66
DIP0105	74	13	33	38	52	30
DIP0106	9	1	2	7	4	11
DIP0108	9032	1102	3075	35194	33288	28585
DIP0109	2615	420	899	13757	11521	10015
DIP0110	1986	278	634	9547	6778	5942
DIP0111	629	273	380	1883	1555	1270
DIP0112	424	230	334	389	394	347
DIP0113	460	205	345	600	453	380
DIP0114	601	277	447	480	365	343
DIP0115	54	62	80	30	42	69
DIP0116	73	324	329	35	35	37
DIP0117	125	62	64	138	95	88
DIP0118	337	172	251	514	493	276
DIP0119	377	385	556	381	535	424
DIP0122	141	197	214	92	127	104
DIP0123	85	40	49	449	463	130
DIP0124	62	20	39	76	94	78
DIP0125	1214	997	1498	1164	1370	1030
DIP0126	437	324	569	567	575	413
DIP0127	461	200	336	546	380	329
DIP0128	166	97	158	131	88	104
DIP0129	591	333	409	358	200	349
DIP0130	82	25	46	105	48	76
DIP0131	181	106	130	186	184	134
DIP0132	63	30	35	85	58	62
DIP0133	35	41	57	86	81	72
DIP0134	24	49	74	251	329	223
DIP0135	264	159	188	815	781	468
DIP0136	215	88	139	215	225	215
DIP0137	89	53	40	198	323	182
DIP0138	190	78	74	197	222	231
DIP0139	150	144	141	304	610	442
DIP0141	12	22	21	99	83	52
DIP0142	48	16	28	245	180	245
DIP0145	13	16	9	48	34	27
DIP0146	11	5	11	33	35	24
DIP0147	13	2	8	20	19	15
DIP0149	476	221	237	338	182	210
DIP0150	1185	572	905	902	638	667
DIP0151	139	47	62	104	53	76
DIP0152	445	257	383	369	251	247
DIP0153	83	22	27	147	102	72
DIP0154	3378	786	1584	4864	3217	3326
DIP0155	493	181	308	713	543	515
DIP0156	426	173	315	651	476	423
DIP0157	414	157	302	535	389	394
DIP0158	346	433	503	417	420	584
DIP0159	2521	1031	1521	2931	1713	1527
DIP0160	3341	1599	2350	3813	2656	2566
DIP0161	7839	3377	4731	3852	2249	3338
DIP0162	13685	6702	9823	7790	4673	6872
DIP0163	390	237	343	300	158	203
DIP0164	260	69	123	476	293	275
DIP0165	295	180	331	517	423	314
DIP0166	396	219	334	570	537	378
DIP0167	46	48	77	102	196	134
DIP0168	196	100	118	297	143	153
DIP0169	1138	279	577	1641	1355	1065
DIP0170	162	109	150	247	430	313
DIP0171	67	65	142	163	391	206
DIP0172	127	57	121	311	362	245
DIP0173	751	849	913	343	296	240
DIP0174	609	305	573	609	308	368
DIP0175	1016	515	824	956	574	641
DIP0176	429	238	348	870	869	680
DIP0177	519	238	292	562	395	348
DIP0178	522	227	363	527	383	335
DIP0179	52	38	44	93	181	117
DIP0180	614	578	651	435	580	466
DIP0181	136	136	153	87	117	125
DIP0182	46	47	83	474	548	276
DIP0183	190	116	213	1366	1348	953
DIP0184	172	118	141	1769	1486	1232
DIP0185	135	60	65	502	363	296
DIP0186	93	29	45	295	215	132
DIP0187	0	4	2	7	6	9
DIP0188	227	88	142	236	157	139
DIP0189	5	3	2	12	15	15
DIP0190	1	4	4	7	10	37
DIP0191	4	0	1	6	6	7
DIP0192	1	4	3	3	14	7
DIP0193	3	0	3	3	3	2
DIP0194	4	2	1	1	8	6
DIP0195	0	0	1	0	9	2
DIP0196	4	11	9	6	11	10
DIP0197	10	3	7	1	11	4
DIP0197A	3	5	0	21	12	6
DIP0198	60	17	34	36	38	32
DIP0199	26	20	42	75	92	68
DIP0200	10	5	12	47	39	34
DIP0203	39	24	38	121	167	72
DIP0204	40	25	28	88	113	54
DIP0205	44	16	35	123	97	74
DIP0206	12	6	8	14	17	16
DIP0207	17	15	8	45	45	24
DIP0208	9	8	12	50	40	21
DIP0208A	7	1	6	23	21	10
DIP0209	10	14	13	31	19	41
DIP0210	61	14	44	128	104	86
DIP0211	46	26	25	77	52	38
DIP0211A	4	2	22	16	12	20
DIP0212	298	203	266	621	608	499
DIP0213	29	33	41	64	97	89
DIP0214	32	28	63	49	70	64
DIP0215	65	32	81	90	115	71
DIP0216	88	54	99	153	169	140
DIP0217	117	49	65	209	134	110
DIP0218	18	15	17	97	101	73
DIP0219	1	1	5	19	19	14
DIP0220	1	6	1	28	30	37
DIP0221	18	10	11	41	76	67
DIP0222	788	301	474	2489	3263	2026
DIP0223	0	6	1	7	19	13
DIP0224	0	2	0	3	5	5
DIP0225	284	220	301	287	310	259
DIP0226	0	1	20	4	25	11
DIP0227	444	377	527	776	1061	531
DIP0228	199	233	220	407	527	284
DIP0229	4	0	5	13	12	6
DIP0232	1	0	1	1	4	1
DIP0233	37	10	14	32	22	29
DIP0234	178	102	125	214	226	214
DIP0235	1127	547	776	1242	1232	986
DIP0236	110	30	71	245	203	147
DIP0237	75	25	36	91	75	56
DIP0238	1085	327	448	1202	1210	768
DIP0240	5	19	6	176	172	99
DIP0241	11	6	14	111	103	57
DIP0242	216	107	106	911	787	253
DIP0243	40	22	30	285	384	97
DIP0244	192	109	167	877	978	491
DIP0245	177	231	334	206	382	276
DIP0246	162	74	104	157	107	91
DIP0247	106	44	59	171	99	93
DIP0248	210	104	150	333	245	232
DIP0249	74	19	30	75	58	59
DIP0250	1035	589	771	961	849	813
DIP0251	571	283	474	726	456	397
DIP0252	223	128	137	375	271	244
DIP0253	293	102	169	317	168	167
DIP0254	238	345	364	204	209	267
DIP0255	4	0	6	14	13	24
DIP0256	59	79	59	65	183	113
DIP0257	1042	658	830	1095	972	925
DIP0258	409	220	351	467	410	321
DIP0259	758	472	680	913	778	646
DIP0260	1508	612	843	1564	1329	946
DIP0261	711	355	502	830	1064	639
DIP0262	617	204	394	487	272	374
DIP0263	735	270	394	678	366	437
DIP0264	632	470	516	611	519	546
DIP0265	366	178	272	275	225	226
DIP0266	76	41	67	119	165	160
DIP0267	256	214	298	368	277	237
DIP0268	22	6	24	70	91	67
DIP0271	294	115	218	460	269	130
DIP0272	362	163	313	470	345	289
DIP0273	174	110	146	176	160	120
DIP0274	160	62	73	272	156	140
DIP0275	53	25	21	57	55	63
DIP0276	125	90	101	157	140	146
DIP0277	1849	733	1111	1728	1673	1040
DIP0278	2104	1340	1825	2456	3109	1902
DIP0279	2866	1010	1411	3096	1897	2030
DIP0280	160	76	88	183	189	172
DIP0281	401	296	509	661	754	557
DIP0282	91	55	72	99	83	101
DIP0283	75	72	64	112	126	131
DIP0284	32	55	70	37	83	80
DIP0285	137	49	83	154	135	134
DIP0286	49	110	106	106	140	154
DIP0287	115	85	144	122	155	161
DIP0288	564	242	331	451	340	387
DIP0289	531	203	295	273	214	231
DIP0290	774	270	388	319	283	324
DIP0291	2401	915	1435	1297	840	1206
DIP0292	940	349	472	438	303	457
DIP0293	7011	4585	5777	3860	3481	4063
DIP0294	513	265	404	743	496	472
DIP0295	20	19	30	54	63	54
DIP0296	1109	633	1084	991	727	711
DIP0297	1087	845	934	730	801	789
DIP0298	1037	454	771	1571	957	812
DIP0299	1160	434	607	640	151	280
DIP0300	1295	590	786	891	581	631
DIP0301	1378	739	885	960	876	856
DIP0302	1917	1174	1573	1813	1459	1272
DIP0303	4514	2808	4071	4090	2466	6292
DIP0304	292	167	322	219	201	233
DIP0305	203	110	159	155	102	114
DIP0306	332	194	273	242	219	229
DIP0307	573	376	440	587	564	462
DIP0308	259	85	179	303	274	235
DIP0309	3369	1430	1716	2680	1261	1274
DIP0310	80	20	62	98	74	83
DIP0311	187	69	69	164	147	121
DIP0312	28	11	25	77	70	73
DIP0313	5	8	14	16	16	16
DIP0314	10	4	7	22	14	27
DIP0315	4	2	8	6	1	14
DIP0316	5	0	5	10	6	4
DIP0317	6	0	2	9	7	4
DIP0318	4	10	2	33	7	10
DIP0319	133	56	79	230	197	152
DIP0320	19629	6443	8308	8847	6216	7539
DIP0321	260	94	119	322	252	266
DIP0322	177	73	111	326	235	260
DIP0323	290	113	196	469	397	356
DIP0324	746	260	476	1105	727	692
DIP0325	578	218	321	1166	686	661
DIP0326	638	351	546	442	627	513
DIP0327	1611	670	1048	1834	1750	1311
DIP0328	109	47	52	98	93	78
DIP0329	2537	920	1291	1821	1031	1191
DIP0330	101	23	67	61	60	73
DIP0331	630	235	339	397	104	129
DIP0332	1037	604	871	1098	907	949
DIP0333	64	40	59	115	116	94
DIP0334	176	62	118	224	81	87
DIP0335	20	18	21	30	40	26
DIP0336	0	5	5	2	4	7
DIP0337	2	1	3	3	1	7
DIP0338	2	1	1	3	1	2
DIP0339	2	6	9	5	6	6
DIP0343	1328	793	934	654	809	599
DIP0344	126	94	118	108	149	112
DIP0345	148	117	138	180	200	163
DIP0346	84	92	105	104	125	111
DIP0347	48	34	31	101	70	66
DIP0348	96	49	57	149	171	122
DIP0349	95	46	50	80	46	78
DIP0350	793	286	316	1435	1119	895
DIP0351	14	17	11	51	51	49
DIP0352	1739	1022	1236	2295	1991	2192
DIP0353	33	28	25	57	57	48
DIP0356	4	1	4	0	3	5
DIP0357	4854	4647	6436	1361	1017	2399
DIP0358	334	145	241	1258	998	732
DIP0359	258	109	215	299	271	221
DIP0360	443	230	397	365	295	267
DIP0361	482	308	440	566	545	556
DIP0362	319	217	298	350	411	365
DIP0363	235	180	324	369	285	256
DIP0364	516	424	664	595	597	574
DIP0365	5777	3178	4557	5737	6054	5129
DIP0366	412	151	301	291	297	244
DIP0367	8	3	4	5	10	7
DIP0368	8922	5438	7654	6530	5779	5454
DIP0369	379	258	373	344	297	313
DIP0370	11913	7616	10719	1335	562	880
DIP0371	24782	14313	21090	2473	1228	2104
DIP0372	8747	5841	8857	779	540	910
DIP0373	7317	4417	6400	2372	1563	1476
DIP0374	67	16	36	73	42	36
DIP0375	750	315	403	875	648	568
DIP0376	260	114	141	360	323	198
DIP0377	306	110	159	466	351	339
DIP0378	917	375	567	771	691	676
DIP0379	5879	2295	3624	2782	2082	3393
DIP0382	849	345	560	860	649	645
DIP0383	4071	1885	2810	3366	2251	1962
DIP0384	419	252	299	649	427	389
DIP0385	2582	991	1450	1759	1173	1040
DIP0386	5232	2075	3531	4264	2873	2654
DIP0387	2998	1184	1940	2022	1019	1582
DIP0388	1176	796	1057	1211	655	709
DIP0389	12924	8685	11235	6252	3884	6925
DIP0390	2246	2259	3385	1560	1750	2627
DIP0391	1011	925	1319	842	814	982
DIP0392	154	88	110	175	146	136
DIP0393	1326	538	680	1255	1323	1073
DIP0394	708	443	637	977	1451	896
DIP0395	3368	1104	1543	3019	1852	1578
DIP0396	9514	3232	3817	8776	4844	3881
DIP0397	611	269	357	655	753	468
DIP0398	585	326	486	649	380	441
DIP0399	66	60	78	65	75	63
DIP0400	1692	1824	2735	1450	1231	1124
DIP0401	887	874	1203	647	665	603
DIP0402	2132	1473	1987	2556	2194	1899
DIP0403	2449	1581	1973	2077	1796	1538
DIP0404	2	0	2	1	2	2
DIP0405	3748	2803	3679	3358	3614	2999
DIP0406	406	187	272	538	526	371
DIP0407	2004	2828	3722	551	730	573
DIP0408	1255	2070	2568	506	717	397
DIP0409	3131	2307	3194	2486	2428	2153
DIP0410	1539	1070	1461	1158	1120	940
DIP0411	1250	927	1375	1096	1083	934
DIP0412	642	694	995	563	793	556
DIP0413	1422	1348	1819	1389	1670	1170
DIP0414	1308	743	863	1254	1181	830
DIP0415	138	53	77	488	355	306
DIP0416	218	125	154	237	242	178
DIP0417	210	127	161	226	321	269
DIP0418	537	274	476	3029	2582	1895
DIP0419	111	69	108	954	906	798
DIP0420	426	214	307	348	348	289
DIP0421	786	279	457	651	367	413
DIP0422	220	134	182	276	281	267
DIP0423	534	558	851	463	737	661
DIP0424	133	155	182	171	201	159
DIP0425	206	188	307	248	292	232
DIP0426	551	425	621	525	794	614
DIP0427	2703	1184	1911	2190	852	979
DIP0428	598	304	478	752	573	540
DIP0429	1990	1492	1897	2195	2106	1900
DIP0430	1101	384	403	1391	1036	819
DIP0431	2470	1184	1723	2066	2537	1601
DIP0432	5930	2038	3325	6267	8586	4596
DIP0433	9043	3193	4874	8747	12029	6969
DIP0434	130	118	168	90	133	103
DIP0435	106	80	125	108	110	97
DIP0436	39299	23452	34391	38817	41977	27343
DIP0437	28913	15378	19949	29532	23011	17461
DIP0438	195	96	204	426	588	292
DIP0439	54	32	70	145	197	133
DIP0440	45	28	40	109	138	95
DIP0441	53	39	44	104	123	75
DIP0442	337	227	307	509	714	512
DIP0443	268	170	280	431	500	330
DIP0444	155	140	201	284	428	249
DIP0445	763	376	509	1158	915	836
DIP0446	22105	8061	12832	28141	19244	17980
DIP0447	31615	11463	18293	35687	23092	23074
DIP0448	197	157	255	188	254	133
DIP0449	425	187	239	416	363	257
DIP0450	701	491	714	544	602	494
DIP0451	451	266	424	301	370	301
DIP0452	23	32	24	34	49	37
DIP0455	33	10	21	39	36	33
DIP0456	78	36	46	56	104	91
DIP0457	83	25	65	47	120	68
DIP0458	354	255	349	398	351	330
DIP0459	280	167	219	303	260	236
DIP0460	55	29	30	85	93	73
DIP0461	39	26	17	66	56	73
DIP0462	85	35	32	154	178	100
DIP0463	43	15	26	73	128	83
DIP0464	810	518	723	467	250	313
DIP0465	5447	2673	3781	2297	862	1162
DIP0466	830	533	674	730	930	720
DIP0467	6103	2534	3953	9729	8670	5682
DIP0468	7382	2691	4529	11035	9595	6353
DIP0469	53044	23673	37739	72728	54970	40044
DIP0470	122110	57681	89836	107741	81200	74066
DIP0471	191	85	148	217	214	131
DIP0472	8784	3211	5185	12964	12675	9026
DIP0473	9099	2638	4863	13632	13219	9617
DIP0474	8713	2108	3697	12724	10445	6979
DIP0475	3723	1148	1777	4954	4591	2969
DIP0476	10666	2863	4688	14462	10965	8285
DIP0477	4107	1259	2039	5773	4696	3772
DIP0478	4676	1031	1710	6303	4123	3472
DIP0479	9305	2046	3211	13537	7610	7506
DIP0480	8109	2103	3550	10962	7057	6484
DIP0481	5381	1679	2531	7489	5084	4530
DIP0482	6564	1524	2117	7685	4446	4080
DIP0483	2721	2551	2957	2153	2381	2247
DIP0484	803	881	1043	607	775	645
DIP0485	1718	1714	2368	1354	1661	1261
DIP0486	15670	6791	9086	19240	16344	12687
DIP0487	9995	5025	7518	14290	12876	9213
DIP0488	14104	6739	10769	19297	18619	12882
DIP0489	43573	20717	24146	16997	780	16961
DIP0490	27231	13005	14154	4418	482	11513
DIP0491	1342	656	1091	170	111	441
DIP0492	397	193	340	826	738	439
DIP0493	566	225	440	907	1092	562
DIP0494	719	403	454	534	512	351
DIP0495	2326	1190	1862	921	1381	850
DIP0496	2670	1251	1606	679	940	826
DIP0497	5502	2283	2780	1017	913	1087
DIP0498	4117	1913	2409	548	465	857
DIP0499	12898	5956	8429	1610	1256	2962
DIP0500	37504	18506	28788	4355	3092	8592
DIP0501	14716	7687	12316	2199	1084	3963
DIP0502	1504	927	1264	797	953	977
DIP0503	578	402	478	427	442	483
DIP0504	418	222	349	470	550	269
DIP0505	573	312	515	645	623	314
DIP0506	608	413	670	710	1032	539
DIP0507	699	306	490	720	784	498
DIP0511	1316	1129	1747	483	385	381
DIP0512	864	871	1408	397	250	268
DIP0513	2868	2280	3658	940	646	954
DIP0514	2287	1290	1951	817	417	766
DIP0515	16122	6208	9465	6719	2186	3490
DIP0516	422	71	79	160	31	57
DIP0517	569	110	185	336	91	117
DIP0518	257	99	138	181	79	95
DIP0519	247	155	220	134	90	89
DIP0520	375	338	507	244	167	180
DIP0521	665	739	1084	325	304	252
DIP0522	478	158	355	18437	18355	11229
DIP0523	117	42	62	3399	4236	2768
DIP0524	11376	3762	6074	16705	14426	10716
DIP0525	11711	3458	5540	15814	12752	9606
DIP0526	6689	2194	3674	10307	8339	6397
DIP0527	10923	3434	5693	15627	13335	10668
DIP0528	4284	1519	2549	5997	5359	3800
DIP0529	8137	2867	3705	13016	8218	7379
DIP0530	1066	571	829	829	297	857
DIP0531	505	290	358	417	257	307
DIP0532	1609	815	1104	1214	664	800
DIP0533	1520	891	1228	1177	722	813
DIP0534	34313	23136	26470	11532	5258	15472
DIP0535	11509	7294	8755	2656	1762	4504
DIP0536	3982	2544	3362	909	711	1361
DIP0537	237	170	178	128	179	110
DIP0538	138	59	100	181	176	129
DIP0539	1437	567	765	1366	791	1146
DIP0540	4913	2650	4209	5971	7844	4847
DIP0541	2703	1538	2388	2954	3391	2018
DIP0542	981	350	590	968	817	630
DIP0543	577	335	443	445	835	545
DIP0544	1155	624	883	726	512	658
DIP0545	11139	4846	6990	18183	12690	13278
DIP0546	4843	1749	3103	7810	7953	5477
DIP0547	4368	1363	2638	7054	6834	4468
DIP0548	6892	2208	3886	10534	9456	6751
DIP0549	18169	5682	9442	29037	22852	15336
DIP0550	8895	2936	4344	12068	9807	6987
DIP0551	148	52	54	244	189	160
DIP0552	32	15	34	62	89	64
DIP0553	185	52	105	207	132	135
DIP0554	43	12	20	181	123	156
DIP0555	64	33	32	145	111	129
DIP0556	45	21	70	136	189	154
DIP0557	10	7	13	28	15	14
DIP0558	5	6	2	18	32	12
DIP0559	16	8	6	22	33	22
DIP0560	15	6	2	18	26	18
DIP0561	16932	5301	7844	17514	15597	12420
DIP0562	11215	3962	5879	14071	12041	9939
DIP0563	1931	1076	1256	1440	1365	1173
DIP0564	31	15	29	33	38	52
DIP0565	12	20	31	30	45	35
DIP0566	0	3	0	8	6	10
DIP0567	2114	1124	1584	1367	1292	1183
DIP0568	513	301	476	545	485	372
DIP0569	177	97	149	119	129	91
DIP0570	830	341	592	3090	3608	1428
DIP0571	781	270	421	845	929	615
DIP0572	415	342	468	431	424	445
DIP0573	86	124	139	60	152	135
DIP0574	140	170	148	193	246	235
DIP0575	2561	1104	1454	3778	1986	1748
DIP0576	8217	3688	6069	14620	8691	7321
DIP0577	2121	1036	1364	2523	2768	2413
DIP0578	4010	2535	3158	8556	8330	6740
DIP0579	337	132	164	447	352	278
DIP0580	2065	911	1330	2355	2147	1519
DIP0581	2756	1300	1947	3080	2698	1882
DIP0582	3049	728	1437	7252	8565	5610
DIP0583	324	83	216	929	1177	797
DIP0584	226	68	142	753	637	342
DIP0585	231	47	133	687	517	316
DIP0586	223	53	126	3116	2700	1585
DIP0587	101	49	68	830	679	561
DIP0588	155	60	118	401	361	308
DIP0589	10	2	17	29	19	29
DIP0592	63	20	19	39	40	27
DIP0593	126	42	72	115	148	98
DIP0594	55	11	24	108	114	101
DIP0595	4185	1966	2852	3392	2348	2190
DIP0596	53	40	31	60	35	45
DIP0597	87	20	28	48	55	53
DIP0598	327	143	174	329	295	237
DIP0599	101	51	69	98	118	95
DIP0600	816	530	792	536	373	326
DIP0601	96	138	164	103	104	113
DIP0602	38	31	36	301	264	201
DIP0603	259	187	213	2645	2408	1884
DIP0604	270	246	324	3201	3738	2559
DIP0605	1046	527	631	1049	420	527
DIP0606	1826	1151	1531	1334	785	895
DIP0607	307	107	173	251	157	143
DIP0608	119	25	71	316	319	124
DIP0609	525	186	313	1180	1032	644
DIP0610	363	185	271	795	1112	558
DIP0611	56	12	42	339	482	204
DIP0612	170	137	213	1416	1853	1129
DIP0613	112	91	93	238	226	157
DIP0614	149	181	178	218	404	287
DIP0615	3455	419	892	437	422	340
DIP0616	409	88	206	72	86	58
DIP0617	293	126	245	91	104	76
DIP0618	344	178	304	230	187	149
DIP0619	977	689	866	987	906	678
DIP0620	2419	1703	2202	2116	2616	1738
DIP0621	503	525	634	429	666	366
DIP0622	5	8	14	18	76	32
DIP0623	39	22	30	492	840	500
DIP0624	89	2	14	757	798	563
DIP0625	876	108	285	10767	16735	8423
DIP0626	496	91	232	6198	10896	5451
DIP0627	419	108	209	4556	7746	3886
DIP0628	360	63	97	3306	4491	2312
DIP0629	486	164	249	4985	7157	3724
DIP0630	81	32	72	170	188	61
DIP0631	1578	518	921	2377	2125	1301
DIP0632	178	98	143	251	299	171
DIP0633	535	262	394	552	621	364
DIP0634	774	296	327	952	887	609
DIP0635	4468	3127	4137	3520	3249	2880
DIP0636	719	396	687	601	582	503
DIP0637	350	187	330	358	180	242
DIP0638	524	304	396	443	550	366
DIP0639	951	418	803	1316	1170	831
DIP0640	1	8	3	4	8	13
DIP0641	0	2	2	0	5	2
DIP0642	2419	1274	1980	1508	786	952
DIP0643	70	34	51	215	268	192
DIP0644	301	145	273	489	521	440
DIP0645	1506	793	1329	1386	1898	1398
DIP0646	7121	3342	5089	4227	2556	3963
DIP0647	137	52	80	137	131	65
DIP0648	11	15	28	27	50	24
DIP0649	3818	1502	2366	3335	4220	2230
DIP0650	2038	706	1127	1515	1345	1081
DIP0651	1880	1265	1683	1612	1967	1812
DIP0652	568	373	498	697	789	506
DIP0653	650	283	534	395	285	271
DIP0654	296	119	158	247	286	212
DIP0655	1782	943	1332	1851	1835	1342
DIP0656	2424	1553	2146	2427	3091	2101
DIP0657	1893	804	1205	1161	1176	989
DIP0658	1872	785	1197	2276	1711	1236
DIP0659	1836	791	1086	3260	6044	3070
DIP0660	4395	1831	3055	5714	3502	3135
DIP0661	816	487	773	897	662	616
DIP0662	237	155	220	263	275	233
DIP0663	345	218	294	596	620	395
DIP0664	207	112	177	288	281	152
DIP0665	57	35	71	125	109	90
DIP0666	196	128	168	382	462	321
DIP0667	180	101	111	200	287	223
DIP0668	213	110	124	251	234	222
DIP0669	157	99	136	161	165	130
DIP0670	165	85	139	129	100	78
DIP0671	196	166	186	277	295	158
DIP0672	292	106	133	118	44	75
DIP0673	246	194	220	131	115	159
DIP0674	112	96	194	48	53	32
DIP0675	31	24	54	26	15	15
DIP0676	32	15	32	71	36	33
DIP0677	32	51	86	58	79	54
DIP0678	12	17	29	17	22	26
DIP0679	169	90	105	80	70	52
DIP0680	1087	456	798	988	1021	875
DIP0681	2467	1551	2113	2376	1962	1853
DIP0682	3321	2469	3600	3074	3684	2582
DIP0683	49	22	28	22	29	29
DIP0684	1883	705	916	1837	1483	960
DIP0685	157	61	102	209	181	113
DIP0686	661	366	476	639	602	591
DIP0687	3505	1967	2985	2886	3200	2487
DIP0688	1036	892	1196	854	1093	986
DIP0689	1184	984	1233	1200	1423	1097
DIP0690	1195	642	1072	1164	1044	948
DIP0691	1488	809	1133	1336	1147	782
DIP0692	3719	2139	3111	3813	3966	2831
DIP0693	789	584	1018	992	1431	746
DIP0694	1759	1169	1672	1681	2012	1281
DIP0695	1370	1169	1548	1369	2286	1319
DIP0696	1295	1103	1784	1430	1708	1152
DIP0697	43	19	32	69	52	42
DIP0698	42380	13745	17097	29684	6093	11672
DIP0699	9667	5629	8451	10323	11674	7869
DIP0700	23	12	18	56	59	39
DIP0701	559	405	637	557	874	651
DIP0702	527	470	602	627	900	593
DIP0703	4946	2247	3998	3144	2689	3736
DIP0704	4404	3456	6098	2548	3139	3760
DIP0705	391	243	366	362	284	253
DIP0706	1306	614	1010	1284	798	810
DIP0707	79	20	27	40	45	31
DIP0708	498	223	233	271	178	173
DIP0709	1085	600	714	555	317	377
DIP0710	307	157	177	121	109	108
DIP0711	1192	307	418	1131	732	600
DIP0712	92	48	108	1091	786	1001
DIP0713	4	5	9	2	7	18
DIP0715	170	82	96	211	254	164
DIP0716	457	404	655	332	484	392
DIP0717	876	425	616	686	579	521
DIP0718	5	1	0	4	2	4
DIP0719	1113	427	613	738	583	503
DIP0720	1122	591	1022	938	1118	866
DIP0721	693	502	769	565	824	503
DIP0722	1714	1390	1943	6341	4932	3991
DIP0723	1547	1073	1669	3867	3644	3181
DIP0724	579	429	602	1221	1436	1051
DIP0725	165	186	277	358	781	444
DIP0726	606	531	919	866	1484	804
DIP0727	23	8	28	40	44	72
DIP0728	169	61	72	111	90	100
DIP0729	2651	1124	1707	2628	2367	1845
DIP0730	667	469	791	812	1486	818
DIP0731	640	352	458	590	467	392
DIP0732	484	155	261	283	193	215
DIP0733	11130	6416	9152	9520	8517	6212
DIP0734	16	7	16	48	42	43
DIP0735	37	5	15	47	29	22
DIP0736	1517	584	855	2851	1764	1476
DIP0737	3608	1488	2057	6133	4407	2971
DIP0738	67	45	95	68	32	67
DIP0739	49840	31907	42475	20322	4569	19291
DIP0740	42150	25733	34381	10657	3122	16807
DIP0741	5416	3914	4962	1121	600	2337
DIP0742	7840	4256	5368	1312	579	2707
DIP0743	558	396	588	570	945	504
DIP0744	396	249	289	336	248	226
DIP0745	417	266	378	360	317	236
DIP0746	1217	842	1265	1075	1238	911
DIP0747	370	129	190	168	124	191
DIP0748	1757	1157	1842	1123	1970	1349
DIP0749	1566	1120	1812	1334	1831	1263
DIP0750	691	294	467	585	722	525
DIP0751	113339	41194	53299	90392	43999	48716
DIP0752	17	4	10	21	16	8
DIP0753	1738	957	1031	1625	1467	1374
DIP0754	1048	813	1102	877	1117	738
DIP0755	517	442	619	556	686	471
DIP0756	625	347	409	617	454	408
DIP0757	0	3	5	14	10	6
DIP0758	6	10	10	24	15	16
DIP0761	500	151	179	2943	1756	1609
DIP0762	617	98	243	6703	4682	4197
DIP0764	203	126	219	259	232	210
DIP0766	160	107	104	134	105	71
DIP0771	220	125	156	183	193	145
DIP0772	122	64	118	200	201	158
DIP0773	252	105	189	321	240	160
DIP0774	3208	2092	2247	2263	1508	1481
DIP0775	4024	924	1473	2178	2343	1439
DIP0776	1076	568	640	1507	1572	979
DIP0777	1034	773	1160	990	1194	822
DIP0778	198	79	153	150	145	116
DIP0779	197	202	199	172	243	228
DIP0780	944	473	662	1196	1462	962
DIP0781	534	285	513	649	500	427
DIP0782	573	394	547	428	380	482
DIP0783	1637	1010	1574	1304	862	1043
DIP0784	466	245	376	577	636	353
DIP0785	1062	325	632	1184	1290	959
DIP0786	5426	2995	4447	3422	3406	2423
DIP0787	86	47	78	100	99	76
DIP0788	252	173	183	259	204	164
DIP0789	288	120	149	310	249	279
DIP0790	25	14	11	19	21	11
DIP0791	99	50	79	159	156	124
DIP0792	167	82	117	241	239	135
DIP0793	1742	867	1215	1931	1357	1419
DIP0794	123	53	81	195	305	206
DIP0795	274	134	216	345	350	334
DIP0796	2226	831	1322	1853	1378	1450
DIP0797	12	5	3	26	17	25
DIP0798	31	11	11	88	67	66
DIP0799	16	3	3	26	21	22
DIP0800	7	5	0	2	3	15
DIP0801	5	6	2	0	6	6
DIP0802	2584	1263	1811	2053	1007	1055
DIP0803	27	7	13	27	27	16
DIP0804	169	98	132	246	169	168
DIP0805	202	112	163	196	191	191
DIP0806	1120	818	998	993	585	548
DIP0807	587	423	574	626	484	501
DIP0808	0	0	3	0	2	13
DIP0809	4	0	1	3	2	8
DIP0810	0	0	1	14	9	0
DIP0811	2	3	4	5	4	2
DIP0812	0	1	2	7	8	16
DIP0813	2	1	0	6	8	5
DIP0816	0	5	0	10	2	9
DIP0817	0	3	2	9	10	7
DIP0818	71	27	49	111	61	56
DIP0819	2	0	4	4	9	14
DIP0820	20	10	12	52	32	40
DIP0821	2056	840	1059	935	533	536
DIP0822	978	541	611	546	461	416
DIP0823	371	171	343	227	324	276
DIP0824	650	484	668	547	474	604
DIP0825	2254	1295	1988	1603	1315	1301
DIP0826	4045	2319	3241	3263	1748	2118
DIP0827	940	637	913	942	627	599
DIP0828	79	45	63	65	62	48
DIP0829	157	58	81	202	181	122
DIP0830	733	500	591	647	565	473
DIP0831	424	175	282	293	175	194
DIP0832	15872	7854	11267	9494	4512	6322
DIP0833	904	436	677	847	365	440
DIP0834	204	112	134	152	120	114
DIP0835	1590	1043	1525	1710	1529	1285
DIP0836	1637	665	887	2227	3186	2038
DIP0837	844	618	885	644	678	697
DIP0838	3344	2130	2626	2524	1641	2010
DIP0839	2455	1788	2592	2209	1990	2104
DIP0840	14	10	14	9	30	27
DIP0841	9	2	14	6	13	15
DIP0842	14	14	7	15	11	21
DIP0843	26	5	11	10	14	18
DIP0844	13	8	20	13	19	19
DIP0845	445	230	289	285	173	208
DIP0846	1193	452	610	823	899	850
DIP0847	1552	521	620	1123	881	822
DIP0848	5138	2144	3516	7464	6749	4823
DIP0849	6758	3306	5275	9938	9744	6822
DIP0850	4131	2472	3603	6678	6598	4403
DIP0851	8875	4312	7047	11763	13308	8599
DIP0852	8531	3841	5604	10728	12098	6582
DIP0853	2570	726	874	2299	1967	1399
DIP0854	1342	852	1178	1445	1770	1123
DIP0855	714	717	1077	676	1648	835
DIP0856	2830	1801	2642	2621	2327	2074
DIP0857	2072	1004	1219	1738	1224	1146
DIP0858	687	318	321	650	378	405
DIP0859	5488	2779	3812	4123	3087	2309
DIP0860	9	7	15	5	14	18
DIP0861	26	23	46	55	51	46
DIP0862	3113	2775	3715	2223	2026	1957
DIP0863	2246	1833	2428	2011	1778	1621
DIP0864	536	440	648	455	497	398
DIP0865	3098	2481	3349	2473	2522	2486
DIP0866	392	261	331	337	387	333
DIP0867	303	227	435	317	561	420
DIP0868	278	156	256	292	288	196
DIP0869	1561	1041	1426	1705	1195	1349
DIP0870	1399	860	1107	1344	1028	1136
DIP0871	680	517	711	622	418	488
DIP0872	4761	3247	4615	3838	3407	3174
DIP0873	1325	1022	1355	1240	1382	941
DIP0874	2671	1950	2554	2030	2785	2228
DIP0875	899	638	918	830	1064	836
DIP0876	407	251	398	418	375	330
DIP0877	811	501	764	785	680	589
DIP0878	3764	1469	1861	1965	1426	1224
DIP0879	1068	395	710	565	362	423
DIP0880	533	207	376	516	249	263
DIP0881	913	621	1015	442	572	570
DIP0882	1053	702	1186	643	557	604
DIP0883	432	271	335	272	234	270
DIP0884	692	423	602	529	338	395
DIP0885	613	251	466	341	131	438
DIP0886	536	206	368	350	372	264
DIP0887	47	12	18	21	23	17
DIP0888	74	28	36	120	73	31
DIP0889	2	4	1	4	7	2
DIP0890	14	4	6	7	6	9
DIP0892	285	83	134	269	288	222
DIP0893	167	83	98	214	142	158
DIP0894	370	86	139	487	322	425
DIP0895	1603	1013	1452	1720	1827	1407
DIP0896	262	172	287	316	387	260
DIP0897	51	155	160	58	131	90
DIP0898	6	4	6	8	7	11
DIP0899	0	0	0	0	6	6
DIP0900	200	162	149	321	330	203
DIP0901	12545	5698	8465	11809	10191	7493
DIP0902	264	114	200	296	196	175
DIP0903	2457	936	1661	1891	1185	1107
DIP0904	1888	933	1420	1795	1311	1129
DIP0905	21	28	33	78	74	57
DIP0906	63	35	43	97	99	56
DIP0907	314	253	255	286	243	248
DIP0908	666	444	636	721	651	495
DIP0909	719	521	712	639	610	523
DIP0910	522	479	588	520	507	384
DIP0911	2699	1782	2611	2374	2263	1821
DIP0912	139	93	153	131	170	119
DIP0913	117	57	81	113	107	116
DIP0914	635	187	265	660	539	428
DIP0915	520	220	404	539	558	371
DIP0916	304	208	311	287	509	388
DIP0917	21313	14517	17756	11483	9128	12427
DIP0918	885	528	653	786	506	617
DIP0919	793	481	637	620	719	642
DIP0920	889	582	891	845	838	716
DIP0921	353	138	123	213	168	238
DIP0922	544	42	56	3175	3089	2662
DIP0923	10043	3648	4552	7834	5691	5017
DIP0924	261	142	245	457	620	280
DIP0925	645	265	451	677	870	498
DIP0926	1254	635	794	1160	1079	767
DIP0927	660	348	500	482	403	372
DIP0928	538	306	417	323	443	350
DIP0929	588	367	536	624	721	489
DIP0930	519	264	384	404	294	233
DIP0931	1318	778	1241	1004	860	885
DIP0932	3626	1638	2594	4306	4854	2638
DIP0933	1170	918	1308	1039	1153	851
DIP0934	686	531	759	424	423	426
DIP0935	1353	970	1318	986	935	693
DIP0936	300	121	238	510	399	243
DIP0937	107	70	139	193	188	108
DIP0938	11192	5293	8280	4797	1689	5564
DIP0939	637	232	456	544	513	271
DIP0940	427	233	330	402	494	317
DIP0941	218	116	194	146	143	114
DIP0942	667	348	532	548	550	528
DIP0943	2041	1311	2004	1243	1178	1243
DIP0944	654	473	604	859	686	591
DIP0945	1110	545	853	975	577	617
DIP0946	8	2	5	5	11	5
DIP0947	37	17	26	52	33	47
DIP0948	2005	1454	1950	2041	2751	1499
DIP0949	997	531	766	640	367	406
DIP0950	174	114	155	191	170	174
DIP0951	476	289	317	593	580	535
DIP0952	55	30	41	59	38	55
DIP0953	111	53	107	346	400	211
DIP0954	21	13	36	78	132	39
DIP0955	13	6	27	41	79	72
DIP0956	8486	4133	6355	2987	2199	4347
DIP0957	1309	720	1175	515	416	705
DIP0958	732	391	745	302	230	482
DIP0959	1392	942	1671	668	537	924
DIP0960	55	45	48	29	47	45
DIP0961	146	145	160	165	260	156
DIP0962	895	492	630	757	984	678
DIP0963	188	172	268	158	326	159
DIP0964	557	357	525	560	621	506
DIP0965	388	243	308	240	287	229
DIP0966	798	465	733	612	680	653
DIP0967	1017	649	913	944	992	942
DIP0969	5189	2557	4027	6224	6179	4558
DIP0970	2209	1217	1908	2208	1750	1432
DIP0971	606	267	393	483	347	332
DIP0972	347	178	226	282	183	212
DIP0973	1685	742	935	1041	733	720
DIP0974	1601	833	1233	1655	1176	1163
DIP0975	122	63	87	113	134	112
DIP0976	881	520	619	678	527	517
DIP0977	8	3	9	6	12	12
DIP0978	338	150	173	318	210	145
DIP0979	956	358	531	914	569	535
DIP0980	495	186	318	611	388	327
DIP0981	595	406	524	730	470	479
DIP0982	828	401	614	595	577	495
DIP0983	648	404	595	402	402	352
DIP0984	352	216	403	326	307	261
DIP0985	189	164	183	165	150	104
DIP0986	27	66	47	29	60	43
DIP0987	3268	1581	1966	2005	1189	1350
DIP0988	5584	1970	2806	3689	2246	2161
DIP0989	1392	694	1074	1061	835	707
DIP0990	1487	916	1320	875	751	797
DIP0991	973	388	646	519	226	269
DIP0992	1213	706	960	750	604	649
DIP0993	973	450	685	680	482	473
DIP0994	1343	1196	1748	1656	1489	1718
DIP0995	556	326	390	581	428	489
DIP0996	740	461	516	769	500	545
DIP0997	1274	696	934	717	563	568
DIP0998	769	315	442	428	225	273
DIP0999	1506	745	1143	1083	567	607
DIP1000	1267	872	1184	1204	757	1026
DIP1001	1148	804	1070	1066	867	827
DIP1002	4602	1973	3334	4431	3319	2482
DIP1003	966	524	911	1055	1094	812
DIP1004	910	481	563	918	769	723
DIP1005	59	63	51	50	71	47
DIP1006	1164	785	1124	1023	829	637
DIP1007	271	199	250	219	243	167
DIP1008	197	101	133	203	126	123
DIP1009	868	488	554	472	673	563
DIP1010	199	89	133	2730	1601	1368
DIP1011	1247	433	623	880	159	190
DIP1012	979	598	741	579	235	431
DIP1013	121	81	131	51	44	66
DIP1014	321	298	556	229	203	252
DIP1015	293	308	533	312	223	234
DIP1016	521	374	644	446	747	403
DIP1017	91	54	82	82	104	59
DIP1018	27534	11876	17709	19235	14248	16387
DIP1019	763	255	464	585	381	376
DIP1020	340	116	180	296	206	204
DIP1021	20	12	7	22	25	31
DIP1022	942	489	732	1187	1245	849
DIP1023	1163	915	1485	1294	2102	1270
DIP1024	380	332	441	413	471	291
DIP1025	547	466	628	1820	1642	1096
DIP1026	1404	1120	1385	2698	2996	2120
DIP1027	564	203	272	673	650	425
DIP1028	255	167	212	293	209	187
DIP1029	332	101	147	536	247	183
DIP1030	12204	6618	9990	1984	1101	2745
DIP1031	27385	14859	22610	5116	2487	7043
DIP1032	12762	6362	9856	2764	1031	3197
DIP1033	15600	7683	10020	7868	3045	6203
DIP1034	4398	3368	4571	3154	3824	3326
DIP1035	1866	1694	2295	1702	2110	1455
DIP1036	1403	598	871	1206	1336	927
DIP1037	876	450	610	984	1112	657
DIP1038	422	415	517	628	711	442
DIP1040	3188	1325	2050	3657	5284	2613
DIP1041	2974	921	1368	3766	3486	2102
DIP1042	581	306	379	756	1051	450
DIP1043	1697	812	1127	1552	1631	980
DIP1044	812	651	907	923	1841	919
DIP1045	256	206	395	343	635	283
DIP1046	20507	8263	12592	19325	14465	10439
DIP1047	6065	2698	3499	5733	4227	3052
DIP1048	7202	3997	5648	6359	6424	4721
DIP1049	12557	6566	9694	11240	9881	7790
DIP1050	32593	15854	25308	29759	23876	19401
DIP1051	17886	8291	12741	16894	12018	11471
DIP1052	22012	10012	16334	22870	15459	14567
DIP1053	6058	2146	3018	5996	3214	3223
DIP1054	604	243	273	325	193	245
DIP1055	823	598	894	460	631	536
DIP1056	164	137	195	87	192	95
DIP1057	6185	4276	4718	1850	1588	1614
DIP1058	319	323	352	160	210	142
DIP1059	851	284	522	1504	1321	1062
DIP1060	860	240	565	1598	1388	1290
DIP1061	1271	268	656	2184	2042	1713
DIP1062	8322	1607	3128	25014	20573	16928
DIP1063	191	53	75	112	43	44
DIP1064	1453	774	1042	1726	1874	1484
DIP1065	2803	1893	2913	1826	1280	1394
DIP1066	1850	1047	1624	1181	734	850
DIP1067	1172	944	1413	719	599	702
DIP1068	573	419	584	526	426	375
DIP1069	399	430	622	244	484	313
DIP1070	2581	1656	2388	2776	3299	1765
DIP1071	2888	1592	2229	3400	3381	1917
DIP1072	416	325	340	391	523	351
DIP1073	195	98	174	137	105	111
DIP1074	228	104	216	378	494	322
DIP1075	84	77	174	234	398	180
DIP1076	408	223	277	465	336	345
DIP1077	3338	2464	3400	2743	2186	2398
DIP1078	514	304	349	414	328	259
DIP1079	1738	969	1424	1069	1259	871
DIP1080	5635	2798	3970	3814	3798	2960
DIP1081	592	281	427	371	217	255
DIP1082	427	228	366	577	713	411
DIP1083	352	136	248	301	256	230
DIP1084	705	389	493	716	728	639
DIP1085	1226	582	716	809	965	769
DIP1086	3014	1497	1856	2249	1969	1645
DIP1087	325	130	189	295	329	248
DIP1088	9542	9214	11526	5804	4720	6446
DIP1089	6095	4315	6302	5228	5709	4208
DIP1090	1511	973	1264	1008	856	757
DIP1091	141	34	56	322	242	282
DIP1092	258	142	165	367	351	260
DIP1093	304	201	360	253	272	238
DIP1094	496	309	388	465	729	458
DIP1095	3882	2426	3422	1967	2063	1956
DIP1096	394	223	449	277	441	275
DIP1097	310	220	353	297	391	288
DIP1098	420	225	295	263	465	256
DIP1099	96	45	70	108	172	70
DIP1100	1501	632	848	1313	1293	850
DIP1101	336	176	258	301	358	208
DIP1102	4987	3644	4929	4373	4816	2516
DIP1103	1002	879	1199	1087	1843	884
DIP1104	705	334	548	966	1511	627
DIP1105	405	314	324	260	326	308
DIP1110	68	21	26	49	35	53
DIP1111	82	46	63	76	125	118
DIP1112	1228	868	1142	823	1074	922
DIP1113	393	251	326	334	406	298
DIP1114	476	307	503	372	436	435
DIP1115	6181	3806	4860	4173	3347	3323
DIP1116	760	645	923	735	802	741
DIP1117	55	28	30	58	36	34
DIP1118	125	77	153	102	148	97
DIP1119	324	110	161	296	153	148
DIP1120	12576	5823	5474	8631	1391	3235
DIP1121	4033	1699	1455	2761	441	1070
DIP1122	94	67	91	173	186	209
DIP1123	48	53	92	81	238	68
DIP1124	103	45	76	34	19	12
DIP1125	99	39	88	99	102	69
DIP1126	162	115	186	194	184	124
DIP1127	139	82	86	89	41	58
DIP1128	87	45	75	53	55	36
DIP1129	833	462	599	406	390	276
DIP1130	1493	800	1020	1015	648	623
DIP1131	1846	1450	2228	1428	1891	1383
DIP1132	536	316	376	469	308	306
DIP1133	235	125	240	261	148	122
DIP1134	79	25	62	51	57	43
DIP1135	352	136	263	279	224	180
DIP1136	172	134	181	173	162	93
DIP1137	419	242	379	324	222	195
DIP1138	829	433	631	584	414	467
DIP1139	545	328	458	406	315	313
DIP1140	300	146	185	278	226	183
DIP1141	98	54	53	148	91	91
DIP1142	753	384	546	696	642	625
DIP1143	792	441	553	875	741	659
DIP1144	545	314	439	856	733	585
DIP1145	533	185	289	651	1084	536
DIP1146	2713	1948	2828	2756	2948	2272
DIP1147	69	36	52	79	63	62
DIP1148	30837	17394	25152	38154	34185	28155
DIP1149	2464	854	1171	853	211	617
DIP1150	911	439	619	430	435	385
DIP1151	71929	32999	46613	29679	12643	23818
DIP1152	330	274	343	223	254	253
DIP1153	2523	3336	3956	971	504	654
DIP1154	2307	2156	2923	1564	1654	1621
DIP1155	7869	4361	5224	7848	5513	2658
DIP1156	632	397	696	652	1175	576
DIP1157	7810	3403	4470	5050	3772	3495
DIP1158	1037	583	751	1001	740	723
DIP1159	2125	1695	2279	4719	5009	3893
DIP1160	9371	3537	5182	9922	10636	6046
DIP1161	3252	1227	1919	3404	3748	1985
DIP1162	7868	2276	3188	6929	6187	3638
DIP1163	524	269	367	341	202	229
DIP1164	1109	857	1188	674	722	707
DIP1165	2936	2086	2807	2148	2827	1975
DIP1166	7674	5027	6406	6040	6096	4589
DIP1167	116	53	62	74	66	143
DIP1168	244	202	296	193	300	280
DIP1169	162	172	200	209	206	168
DIP1170	309	279	407	276	423	249
DIP1171	910	634	838	531	590	483
DIP1172	1022	576	705	718	774	507
DIP1173	4702	2879	3443	4711	4003	3069
DIP1174	4449	3197	3705	4105	4393	3354
DIP1175	636	392	498	372	378	290
DIP1176	3247	2463	3002	2575	2340	1738
DIP1177	4994	3194	4162	5259	5589	4778
DIP1178	2914	2142	2890	2300	3387	2334
DIP1179	303	345	533	222	567	336
DIP1180	1375	1252	1819	1167	1995	1311
DIP1181	1107	1003	1505	1033	1535	976
DIP1182	1110	972	1175	4483	6120	4387
DIP1183	3477	2639	3839	2926	4665	3166
DIP1184	1766	1549	2178	1265	2125	1416
DIP1185	815	894	1113	619	962	612
DIP1186	396	532	671	400	647	429
DIP1187	731	376	473	900	868	606
DIP1188	192	130	216	242	426	331
DIP1189	68	62	67	112	234	117
DIP1190	34	8	13	28	26	23
DIP1191	72	27	58	75	140	91
DIP1192	62	37	45	51	74	64
DIP1193	1605	1221	1511	1105	1081	1083
DIP1194	360	333	424	294	305	268
DIP1195	1472	884	1032	2061	2825	1763
DIP1196	825	486	661	1192	1592	939
DIP1197	2477	1492	2001	3698	4729	2456
DIP1198	6071	3613	3461	2553	1472	1785
DIP1199	160	95	148	195	172	140
DIP1200	973	719	946	823	1021	836
DIP1201	112	93	125	164	342	104
DIP1202	1096	579	932	1054	2082	575
DIP1203	1424	1163	1429	964	1394	970
DIP1204	3185	1597	1930	2354	2037	1633
DIP1205	3220	1845	2267	2475	2959	2320
DIP1206	698	519	723	523	1174	795
DIP1207	1666	612	788	726	855	598
DIP1208	1844	1007	1176	1182	895	862
DIP1209	1390	975	1225	910	760	705
DIP1210	1725	1357	1998	1380	1193	929
DIP1211	2475	2291	3112	1825	2074	1733
DIP1212	2726	2774	4081	2341	2739	2451
DIP1213	12496	7671	10076	9790	7738	6742
DIP1214	1127	676	915	635	486	488
DIP1215	400	183	301	265	247	186
DIP1216	2033	1568	1833	1511	1138	1092
DIP1217	2462	1167	1865	2245	2430	1547
DIP1218	870	538	757	633	474	521
DIP1221	40	28	37	49	65	81
DIP1222	72	21	40	53	54	46
DIP1223	399	277	356	287	706	397
DIP1224	247	144	175	237	323	188
DIP1225	2205	1206	1613	1674	1668	1511
DIP1226	1814	1089	1341	1371	1633	966
DIP1227	1857	1528	2083	1182	1490	1258
DIP1228	1160	882	1203	829	897	785
DIP1229	4213	1997	3128	4405	3923	2767
DIP1230	3	2	7	4	3	6
DIP1231	6235	5163	5611	1063	886	1256
DIP1232	2521	2150	2307	771	933	811
DIP1233	4138	4239	5254	1679	2152	1598
DIP1234	841	549	852	740	768	530
DIP1235	979	701	916	712	734	572
DIP1236	1029	696	1022	866	893	613
DIP1237	257	232	326	185	248	168
DIP1238	495	446	659	453	534	406
DIP1239	2604	1930	2444	1680	1461	1558
DIP1240	288	148	190	271	167	120
DIP1241	3924	2051	2607	2221	1653	1665
DIP1242	3147	1671	2059	1805	987	1192
DIP1243	1705	614	768	1272	824	681
DIP1244	445	282	357	641	770	514
DIP1245	1293	661	961	1655	1809	1340
DIP1246	532	229	345	646	543	390
DIP1247	922	513	765	1176	1372	853
DIP1248	927	520	808	1056	1734	958
DIP1249	2013	1192	1490	1619	2145	1351
DIP1250	1396	996	1334	1236	1147	891
DIP1251	259	223	327	285	502	299
DIP1252	685	1072	1037	430	287	212
DIP1253	3024	2567	2955	1319	1319	1720
DIP1254	43473	35071	41061	18530	7338	15112
DIP1255	17905	9220	10857	5159	1530	3785
DIP1256	992	535	725	939	918	581
DIP1257	200	104	188	139	178	129
DIP1258	359	180	213	249	207	207
DIP1259	906	678	997	1126	1681	763
DIP1260	485	427	597	386	440	361
DIP1261	2367	2247	2998	1951	2134	1684
DIP1262	475	273	381	448	814	397
DIP1263	942	767	1110	869	1199	832
DIP1264	1057	837	1291	1119	1173	802
DIP1265	930	346	471	613	542	371
DIP1266	19	8	11	12	18	9
DIP1270	495	516	701	113	109	294
DIP1271	1521	1698	2258	433	360	855
DIP1272	20636	17917	23721	5959	3606	10277
DIP1273	24706	17705	22155	10493	3837	9926
DIP1274	273	161	225	211	241	194
DIP1275	353	165	233	203	226	207
DIP1276	3601	2274	2936	2456	1902	2104
DIP1277	1902	1229	1460	1366	879	915
DIP1278	439	365	485	323	386	300
DIP1279	125	78	106	149	143	99
DIP1280	1500	1172	1595	1042	1485	1366
DIP1281	2330	1506	2109	2232	3799	2545
DIP1282	1868	622	1014	498	621	379
DIP1283	23440	12467	18487	8503	9180	6684
DIP1284	535	361	465	222	339	200
DIP1285	628	515	564	380	529	437
DIP1286	864	520	696	778	838	516
DIP1287	2584	1992	2422	2738	3079	1969
DIP1288	429	250	261	247	219	186
DIP1289	828	717	911	1016	1710	998
DIP1290	836	539	688	1282	1066	592
DIP1291	766	512	741	1193	1225	588
DIP1292	1401	971	1270	2310	2582	1185
DIP1293	1041	601	840	1879	1797	692
DIP1294	1208	754	1103	2273	2581	850
DIP1295	1349	876	1151	2510	3401	889
DIP1296	742	380	556	1151	1700	437
DIP1296A	4	6	5	2	4	9
DIP1297	451	299	447	472	522	355
DIP1298	364	379	483	526	873	430
DIP1299	337	245	399	385	615	290
DIP1300	2373	1604	2080	1958	1972	1315
DIP1301	1152	709	956	934	1147	1032
DIP1302	10511	6039	8275	7496	6278	5741
DIP1303	5603	3324	4764	3778	3305	3056
DIP1304	5540	4237	5629	4944	5567	3750
DIP1305	2473	1488	2336	2153	2389	1467
DIP1306	1458	851	1196	1229	1250	740
DIP1307	3659	1505	1868	1803	1449	1490
DIP1308	18542	11613	13746	8893	6517	8568
DIP1309	27946	17258	20718	13153	9108	13003
DIP1310	73311	43449	56662	34416	20218	33313
DIP1311	1137	978	1236	1063	1198	951
DIP1312	1680	1337	1787	1309	1268	1229
DIP1313	3002	2063	2522	2251	1734	1633
DIP1314	703	885	1236	554	1565	699
DIP1315	1374	947	1471	1177	1603	1120
DIP1316	1242	1216	1382	852	1103	900
DIP1317	4975	4928	6647	4069	4934	4189
DIP1318	1049	966	1211	881	1061	720
DIP1319	872	1023	1364	746	939	702
DIP1320	1532	1143	1614	1050	1065	917
DIP1321	1794	1491	1810	1672	1857	1320
DIP1322	1191	933	1280	1028	1317	912
DIP1323	564	366	543	538	658	352
DIP1324	1446	1266	1629	1316	2062	1271
DIP1325	1406	1009	1360	1997	2685	1534
DIP1326	594	400	542	568	726	489
DIP1327	2947	1821	2603	2939	4367	2577
DIP1328	3740	2900	3931	3663	5892	3555
DIP1329	4062	2535	2930	3451	4139	2894
DIP1330	589	353	398	1220	989	502
DIP1331	2264	1420	1835	4101	4571	1841
DIP1332	593	410	531	895	1340	401
DIP1333	569	486	737	724	1459	535
DIP1334	496	355	528	603	1311	554
DIP1335	1519	653	893	1313	1636	1212
DIP1336	1397	942	1290	651	1226	885
DIP1337	420	337	563	276	387	285
DIP1338	379	281	447	307	321	186
DIP1339	2907	2030	2384	3479	4264	2820
DIP1340	4626	3122	3522	4843	5262	3671
DIP1341	960	608	750	1037	1095	686
DIP1342	377	273	378	368	429	186
DIP1343	555	530	773	524	919	435
DIP1344	214	246	304	143	337	213
DIP1345	1096	684	1052	783	1410	825
DIP1347	192	86	166	147	162	131
DIP1348	4908	2749	3581	3259	2905	2477
DIP1349	1302	912	1168	1022	1130	906
DIP1350	8809	5843	7719	6855	6931	5364
DIP1351	1585	932	1391	1349	1512	968
DIP1352	2597	1655	2293	2533	2362	1651
DIP1353	7404	3286	4440	7338	5869	4379
DIP1354	1493	860	1329	905	790	761
DIP1355	311	222	383	268	359	286
DIP1356	620	363	539	1030	1316	500
DIP1357	164	120	237	364	532	204
DIP1358	45	22	24	116	108	72
DIP1359	726	392	759	600	1050	717
DIP1360	3932	2686	3886	4303	4721	3396
DIP1361	2595	1843	2504	1565	1379	1527
DIP1362	4446	2250	2793	2514	1484	1751
DIP1363	2336	1954	2847	1604	2599	1780
DIP1364	5482	2188	2705	4457	3964	2892
DIP1365	265	162	241	243	299	265
DIP1366	121	57	115	81	125	80
DIP1368	1344	1096	1495	1076	1936	1053
DIP1369	451	313	461	305	563	330
DIP1370	877	664	856	813	1472	786
DIP1371	3073	1668	2125	2881	2712	1721
DIP1372	4246	2726	3738	3918	4842	2604
DIP1373	398	235	301	420	433	250
DIP1374	545	385	499	603	795	470
DIP1375	829	618	818	1764	2083	1320
DIP1376	432	441	581	1096	1341	921
DIP1377	673	464	676	1390	1573	1316
DIP1378	4960	2542	3252	4133	5691	3496
DIP1379	381	155	194	198	336	202
DIP1380	377	236	406	339	477	319
DIP1381	49	58	65	51	133	66
DIP1382	52	46	81	49	79	61
DIP1383	216	150	200	195	219	156
DIP1384	909	693	975	805	1312	640
DIP1385	847	874	1162	764	1385	708
DIP1386	658	620	701	587	888	609
DIP1387	1533	1002	1389	1212	1553	1005
DIP1388	10440	6256	8436	8413	7704	6479
DIP1389	4305	3101	4242	3511	3813	2853
DIP1390	3476	2257	2819	1841	2078	1400
DIP1391	3791	2141	2907	1781	2074	1244
DIP1392	332	251	368	283	283	242
DIP1393	385	201	265	364	386	251
DIP1394	5360	3105	3967	3395	2471	2862
DIP1395	1528	751	1117	1055	1170	1055
DIP1396	698	747	1279	683	1323	962
DIP1397	4287	2939	3680	3054	3077	2564
DIP1398	980	687	1136	904	1433	730
DIP1399	1076	620	936	924	1273	841
DIP1400	802	415	660	741	1048	676
DIP1401	528	334	389	675	797	559
DIP1402	183	63	85	357	293	155
DIP1403	131	81	106	135	199	124
DIP1404	2099	1320	1615	1402	968	794
DIP1405	968	492	635	746	687	571
DIP1406	3411	2723	3783	3012	6267	4014
DIP1407	3023	1811	2048	1844	1744	1417
DIP1408	2340	2363	3096	2852	3719	2002
DIP1409	661	550	717	823	704	477
DIP1410	163	77	81	113	132	75
DIP1411	1150	773	1015	1059	1306	933
DIP1412	232	179	295	184	334	208
DIP1413	2605	1419	1734	2559	3045	2238
DIP1414	3285	1886	2628	864	996	631
DIP1415	3810	2090	3088	4215	5305	2915
DIP1416	13	25	15	20	41	37
DIP1417	1226	546	680	988	995	796
DIP1418	3063	2029	2681	1839	1460	1443
DIP1419	3795	2205	2661	6405	5988	3799
DIP1420	5931	3492	4168	11427	8541	5319
DIP1421	494	447	709	515	792	638
DIP1422	1296	498	624	1028	694	703
DIP1423	1170	1122	1384	1054	1469	772
DIP1424	278	114	150	1634	1725	1205
DIP1425	186	122	114	1649	1964	1357
DIP1426	1782	960	1462	2246	2456	1890
DIP1427	4379	3376	4029	1919	2394	1947
DIP1428	23700	15597	20405	10929	5886	13542
DIP1429	1361	1247	1842	1050	717	1039
DIP1430	976	952	1389	760	574	1014
DIP1435	6497	2858	3322	4224	2853	2846
DIP1436	316	148	211	245	238	171
DIP1437	326	162	182	315	223	203
DIP1438	1177	1031	1347	1516	2054	1214
DIP1439	2271	1813	2488	2021	3278	2432
DIP1440	4882	3014	4330	2966	2180	2085
DIP1441	1145	736	1071	780	476	668
DIP1442	614	385	530	611	900	488
DIP1443	297	173	239	238	519	271
DIP1444	266	127	130	166	251	156
DIP1445	4270	2169	2966	2626	2562	2342
DIP1446	497	334	444	309	465	361
DIP1447	842	499	708	851	1108	590
DIP1448	1400	1233	1844	2625	4520	2261
DIP1449	332	252	355	1663	2462	1428
DIP1450	1644	955	1190	8246	8071	5029
DIP1451	192	74	116	144	218	149
DIP1452	1204	640	775	1107	1014	685
DIP1453	368	271	339	282	364	243
DIP1454	241	131	169	214	234	161
DIP1455	3064	2188	2658	2692	3898	2708
DIP1456	1327	762	984	817	1227	1119
DIP1457	613	642	859	428	926	673
DIP1458	1061	873	1051	819	1012	848
DIP1459	1367	662	918	928	700	617
DIP1460	674	375	445	724	992	557
DIP1461	4151	2986	4239	2904	2733	2794
DIP1462	570	434	480	442	448	425
DIP1463	18257	9686	11872	20497	17674	12393
DIP1464	8431	5314	6481	8642	7936	5897
DIP1465	1289	977	1251	922	1031	882
DIP1466	2063	1265	1671	1461	1300	1149
DIP1467	13308	9232	12527	13990	16138	10915
DIP1468	8674	2295	2700	11148	8601	5217
DIP1469	1574	1122	1523	1069	980	870
DIP1470	1516	1072	1471	1178	930	899
DIP1471	656	411	558	507	397	415
DIP1472	537	199	307	292	282	296
DIP1473	979	426	553	698	404	358
DIP1474	139	150	239	155	283	200
DIP1475	973	377	573	710	588	532
DIP1476	2107	874	1161	1230	674	687
DIP1477	12581	4524	6971	14177	10170	7941
DIP1478	1961	747	1104	2177	1746	1553
DIP1479	1113	682	867	1324	2464	1364
DIP1480	763	482	708	685	1041	628
DIP1481	292	189	365	395	501	378
DIP1482	8572	5662	7188	7008	6026	4861
DIP1483	316	193	292	267	203	204
DIP1484	1584	1011	1117	1054	821	822
DIP1485	508	259	335	501	515	474
DIP1486	53	52	121	68	230	94
DIP1487	78	70	147	74	178	125
DIP1488	539	571	784	504	1048	637
DIP1489	364	315	384	257	528	351
DIP1492	2458	1375	1788	1561	1830	1282
DIP1493	282	155	275	233	259	189
DIP1494	1874	1029	1417	1899	2021	1125
DIP1495	1983	826	1267	1972	1766	1511
DIP1496	3361	1286	1859	2665	1938	1889
DIP1497	1098	981	1445	660	960	760
DIP1498	3893	2977	3947	3209	3363	2936
DIP1499	1046	655	926	880	983	737
DIP1500	1820	1144	1597	1350	915	866
DIP1501	2507	912	1311	1692	939	771
DIP1502	859	722	1003	347	502	509
DIP1503	1238	868	977	577	471	581
DIP1504	2486	1387	1740	2062	2107	1488
DIP1505	6492	3369	4236	4483	3969	3162
DIP1506	2918	1670	2229	2331	2168	1722
DIP1507	16810	8096	10531	15820	12825	10016
DIP1508	24133	13947	19909	24846	28027	19341
DIP1509	6	4	4	10	10	7
DIP1510	275	134	164	1520	1757	1523
DIP1511	26	14	34	45	66	43
DIP1512	12	10	26	21	26	32
DIP1513	3	11	4	11	12	21
DIP1514	469	271	373	283	382	188
DIP1515	465	370	678	372	824	436
DIP1516	895	745	1038	583	1228	637
DIP1517	2	5	6	2	5	7
DIP1518	6	1	3	34	40	34
DIP1519	506	65	151	6614	10388	7143
DIP1520	1037	252	432	21624	20809	16882
DIP1521	0	4	1	7	7	4
DIP1522	10	15	7	11	17	17
DIP1525	0	0	4	0	0	0
DIP1526	8	1	2	3	6	3
DIP1527	14348	5565	7375	18679	13255	9297
DIP1528	2234	1674	2261	1763	2140	1528
DIP1529	464	366	419	263	455	373
DIP1530	1007	854	1217	701	974	769
DIP1531	894	654	902	540	717	597
DIP1532	6126	2412	2997	6669	8139	4663
DIP1533	3510	2309	3072	2589	3092	2139
DIP1534	2533	2225	3058	1722	2626	1962
DIP1535	1644	806	1101	869	919	742
DIP1538	2905	1949	2393	1972	1680	1487
DIP1539	3086	2133	3009	4388	5639	3154
DIP1540	1216	1206	1658	1530	3113	1403
DIP1541	303	164	211	214	163	240
DIP1542	2737	1841	2364	1847	1767	1893
DIP1543	433	520	711	374	805	502
DIP1544	1196	1377	1739	1107	1693	1227
DIP1545	1850	1602	2024	1563	1698	1438
DIP1546	3444	2619	3372	2170	2478	2073
DIP1547	1844	827	1442	3322	5032	2038
DIP1548	743	525	727	516	674	562
DIP1549	416	146	254	490	286	286
DIP1550	789	414	609	567	561	385
DIP1551	556	352	443	395	397	296
DIP1552	12068	6593	10087	6740	5650	5583
DIP1553	36622	22125	29475	14653	9726	16345
DIP1554	432	262	370	292	369	355
DIP1555	1724	852	1194	1459	928	1145
DIP1556	177	138	225	246	293	207
DIP1557	202	194	253	155	274	145
DIP1558	546	474	680	496	739	437
DIP1559	390	400	483	370	758	486
DIP1560	1113	710	925	980	1128	908
DIP1561	378	281	392	233	420	278
DIP1562	429	193	291	360	401	359
DIP1563	60	53	102	92	167	63
DIP1564	351	246	284	328	433	275
DIP1565	569	298	485	589	708	429
DIP1566	739	316	454	772	724	511
DIP1567	272	91	94	240	195	156
DIP1568	24	14	13	6	33	22
DIP1569	4	0	0	0	1	0
DIP1570	2863	1256	1706	2118	2464	1879
DIP1571	499	334	463	423	466	320
DIP1572	6259	3877	5821	3727	3415	3307
DIP1573	856	455	793	1218	1028	781
DIP1574	49	26	70	53	112	68
DIP1575	85	65	82	279	279	167
DIP1576	262	153	263	277	315	224
DIP1577	239	130	157	229	227	221
DIP1578	294	269	372	456	714	388
DIP1579	1516	1042	1283	1480	1905	1264
DIP1580	3325	2462	3659	3739	4310	2526
DIP1581	26	17	15	78	66	53
DIP1582	193	183	379	390	521	298
DIP1583	603	507	725	732	978	772
DIP1584	908	509	668	721	792	611
DIP1585	395	252	479	324	383	346
DIP1586	3149	1515	1619	1472	1119	905
DIP1587	496	290	449	267	298	289
DIP1588	79	73	83	321	344	300
DIP1589	6257	3302	4436	6440	5555	3912
DIP1590	9284	5455	6402	6015	6186	5484
DIP1591	476	326	422	299	414	314
DIP1592	220	131	160	141	162	138
DIP1593	3042	1491	2075	2033	1909	1493
DIP1594	2024	1423	1870	1601	1839	1438
DIP1595	5952	3170	4667	3812	3875	3269
DIP1596	1673	1228	1596	1481	1430	1032
DIP1597	4093	3191	4528	3432	3418	2523
DIP1598	1953	1276	1942	1311	1338	1061
DIP1599	3302	1902	2551	2626	2206	2001
DIP1600	3244	1667	2265	2584	2695	1934
DIP1601	2827	1254	1612	2281	2224	1574
DIP1602	4662	2308	2880	3809	3728	2705
DIP1603	4628	2835	3496	3891	4320	2992
DIP1604	3699	3220	4427	3136	4519	2593
DIP1605	2380	2023	2719	1806	2532	1935
DIP1606	3817	2609	3731	3012	3610	3401
DIP1607	6911	4842	5403	4973	4447	5212
DIP1608	1268	984	1247	1624	1377	1100
DIP1609	163	176	210	1210	1151	1003
DIP1610	181	105	82	154	137	107
DIP1611	165	71	90	181	324	184
DIP1612	884	591	795	757	857	631
DIP1613	677	623	871	625	984	631
DIP1614	976	538	753	730	520	529
DIP1615	1772	1157	1789	1619	1526	1347
DIP1616	4315	2882	3596	3805	3697	2782
DIP1617	634	386	505	403	422	410
DIP1618	2083	1179	1474	1480	1179	1204
DIP1619	2653	1625	2209	2466	2199	1940
DIP1620	158	137	178	237	453	236
DIP1621	198	100	150	330	530	363
DIP1622	9146	3488	4177	6356	8249	5253
DIP1623	19	20	7	6	10	21
DIP1624	16494	5674	7251	10265	7566	6433
DIP1625	11568	4433	5426	7693	5829	4682
DIP1626	9023	4611	5908	6737	6286	4286
DIP1627	4693	2601	3236	4176	3872	2733
DIP1628	3021	1324	1708	2225	1871	1256
DIP1629	6633	3788	5147	4219	5288	3035
DIP1630	5153	2901	3901	3933	3618	2710
DIP1631	3705	1691	2006	2910	1705	1413
DIP1632	1242	894	1173	1105	960	815
DIP1633	612	529	759	356	714	583
DIP1634	1865	1216	1639	1227	1407	1110
DIP1635	554	372	489	496	573	401
DIP1636	2259	1067	1495	1838	1418	1197
DIP1637	3766	2411	3211	3546	2933	2537
DIP1638	354	241	302	270	371	232
DIP1639	11044	6220	9083	6051	6248	5813
DIP1640	500	319	409	477	399	358
DIP1641	1298	995	1504	1509	1370	1141
DIP1642	3668	2376	2806	2525	2195	2060
DIP1643	449	316	415	431	291	323
DIP1644	2027	917	1656	2605	3256	1652
DIP1645	29	13	23	30	69	23
DIP1646	898	291	349	606	715	567
DIP1647	670	296	355	692	669	688
DIP1650	23	13	21	37	40	29
DIP1651	418	194	327	468	454	324
DIP1652	368	182	313	423	487	305
DIP1653	23	24	39	43	63	43
DIP1654	72	43	77	88	109	75
DIP1655	124	46	73	107	97	81
DIP1656	2033	1364	1685	1278	981	1101
DIP1657	111	55	98	65	67	56
DIP1658	561	557	742	649	777	581
DIP1659	447	320	452	485	251	254
DIP1660	3434	1573	1840	2299	1072	1143
DIP1661	511	235	329	764	646	486
DIP1662	63	38	24	65	76	141
DIP1663	25	13	34	24	28	65
DIP1664	1225	822	1000	828	664	592
DIP1665	506	313	375	319	237	193
DIP1666	1194	628	1059	898	1103	806
DIP1667	312	148	157	275	211	207
DIP1668	101	24	30	159	105	69
DIP1669	122	63	105	887	1213	740
DIP1670	1143	797	1050	1335	1084	1114
DIP1671	495	331	510	905	469	469
DIP1672	299	225	296	529	660	420
DIP1673	465	203	261	222	136	136
DIP1674	197	86	131	303	523	285
DIP1677	2075	451	432	1303	536	763
DIP1678	764	488	642	617	928	569
DIP1679	579	357	484	586	735	454
DIP1680	628	499	624	643	716	507
DIP1681	419	298	454	449	408	326
DIP1682	462	313	439	377	370	360
DIP1683	604	331	435	431	384	347
DIP1684	586	464	671	580	579	470
DIP1685	359	244	352	444	437	369
DIP1686	1105	812	915	931	1430	863
DIP1687	16126	6558	10857	8322	5511	5874
DIP1688	1170	549	701	824	726	550
DIP1689	1039	710	1097	584	788	632
DIP1690	196	64	140	384	515	262
DIP1691	748	383	565	539	225	264
DIP1692	412	188	204	273	143	181
DIP1693	1067	501	822	726	536	548
DIP1694	726	285	307	588	520	450
DIP1695	932	632	1001	728	500	545
DIP1696	195	109	173	542	710	399
DIP1697	683	329	383	509	380	385
DIP1698	1320	632	1142	1115	1396	1049
DIP1699	2675	2126	3386	2454	2687	2212
DIP1700	7148	4386	6634	5742	5492	4577
DIP1701	191	160	229	202	214	198
DIP1702	58	45	54	54	58	46
DIP1703	901	555	758	583	487	518
DIP1704	713	431	501	514	359	372
DIP1705	1654	1042	1358	1332	700	915
DIP1706	111	99	128	145	159	97
DIP1707	2370	1571	2022	2817	2534	1602
DIP1708	6042	3473	5779	4550	4578	3697
DIP1709	29	17	20	22	23	47
DIP1710	3844	2790	3570	2334	1481	1444
DIP1711	1172	755	934	929	942	731
DIP1712	1108	671	1034	902	1008	759
DIP1713	396	357	603	399	961	582
DIP1714	2945	1799	2334	2501	2934	2080
DIP1715	1535	952	1326	1247	1307	932
DIP1716	2093	1768	2073	2689	3299	2679
DIP1717	1027	696	1143	1060	1212	754
DIP1718	1151	937	1424	1065	1587	903
DIP1719	393	422	683	520	1015	553
DIP1720	1333	689	1192	1557	1864	1186
DIP1721	844	399	587	905	801	574
DIP1722	919	674	910	1170	1180	1081
DIP1723	1476	684	890	1200	983	949
DIP1724	559	521	708	404	602	499
DIP1725	2804	1633	2449	1960	1890	1544
DIP1726	5694	2898	4323	4183	2068	2757
DIP1727	114	57	143	118	106	98
DIP1728	1478	970	1263	1301	1462	980
DIP1729	309	204	330	402	272	264
DIP1730	887	442	524	784	687	545
DIP1731	95	77	92	296	379	258
DIP1732	487	249	321	741	684	831
DIP1733	60	76	92	644	941	619
DIP1734	530	346	383	319	322	309
DIP1735	485	283	520	820	1081	778
DIP1736	233	125	232	376	472	298
DIP1737	933	393	635	617	696	540
DIP1738	120	68	81	139	128	106
DIP1739	1457	806	991	1453	1106	892
DIP1740	1373	987	1430	1655	2038	960
DIP1741	946	612	984	1007	1186	597
DIP1742	709	453	702	868	862	415
DIP1743	1076	588	862	1329	1085	682
DIP1744	473	193	306	365	332	292
DIP1745	775	583	757	589	490	622
DIP1746	1095	751	997	812	744	812
DIP1747	38	34	31	26	48	33
DIP1748	368	82	134	322	179	162
DIP1749	449	138	202	266	216	177
DIP1750	146	87	114	193	141	165
DIP1751	93	28	80	69	59	65
DIP1752	423	218	361	734	646	437
DIP1753	388	229	326	666	577	331
DIP1754	134	43	97	274	207	155
DIP1755	87	51	74	168	183	118
DIP1756	505	457	663	406	561	448
DIP1757	137	166	209	128	172	139
DIP1758	19	4	7	6	40	14
DIP1759	159	84	112	215	217	129
DIP1760	10	1	3	5	16	19
DIP1761	47	35	43	48	69	46
DIP1762	36	24	26	71	57	53
DIP1763	733	373	496	577	694	536
DIP1764	3166	1635	2458	3095	2394	2420
DIP1765	1318	872	1258	1079	875	959
DIP1766	7799	2648	3682	8655	9807	5669
DIP1767	314	300	350	346	294	266
DIP1768	335	220	276	274	194	206
DIP1769	392	273	422	314	258	256
DIP1770	39	24	36	68	50	51
DIP1771	20	15	31	75	56	56
DIP1772	493	516	691	665	887	743
DIP1773	1664	1151	1584	1376	1505	1415
DIP1774	2725	1360	1851	1614	1383	1413
DIP1775	401	288	367	486	481	385
DIP1776	692	417	676	732	662	670
DIP1777	487	265	374	800	653	543
DIP1778	86	37	68	132	140	124
DIP1779	1540	919	1438	2965	2358	2312
DIP1780	8565	2681	3515	7752	5815	4198
DIP1781	13348	5840	8071	12922	12853	8168
DIP1782	6413	3880	5327	5390	4501	4153
DIP1783	3273	1750	2420	2895	2378	2107
DIP1784	700	321	425	762	462	437
DIP1785	2266	1024	1499	2551	1500	1558
DIP1786	5800	3174	4544	5651	3707	3823
DIP1787	13590	8833	11114	6403	2173	7950
DIP1788	215	111	149	275	364	188
DIP1789	1017	538	846	1284	1464	1185
DIP1790	909	418	750	1176	1148	945
DIP1791	2756	1029	1579	2907	2133	2018
DIP1792	4220	1430	2037	4162	2708	2463
DIP1793	7670	3982	5730	11327	12831	7142
DIP1794	1369	748	914	1398	1603	926
DIP1795	560	484	636	728	900	687
DIP1796	2591	1256	1957	1746	1299	1319
DIP1797	710	234	341	368	237	232
DIP1798	2851	1517	1996	2475	1839	1931
DIP1799	493	311	445	709	639	486
DIP1800	127	90	135	191	184	142
DIP1801	859	482	593	899	574	566
DIP1802	400	135	290	398	417	259
DIP1803	3810	2076	3275	4576	4985	3332
DIP1804	4	10	9	17	27	26
DIP1805	613	283	425	827	846	626
DIP1806	11580	5394	7960	3259	897	4435
DIP1807	1827	912	1559	569	485	785
DIP1808	8	8	16	8	12	11
DIP1809	24	24	37	35	42	24
DIP1810	191	106	163	271	219	189
DIP1811	4263	3163	4059	1461	575	1917
DIP1812	983	1110	1395	451	593	838
DIP1813	2022	1170	1557	1178	1071	1000
DIP1814	508	212	247	624	702	511
DIP1815	308	146	200	785	658	541
DIP1816	35	59	70	30	82	46
DIP1817	3	0	6	0	0	3
DIP1818	0	3	4	5	0	3
DIP1819	0	1	4	1	2	1
DIP1820	0	0	0	5	3	5
DIP1821	0	0	1	1	3	1
DIP1822	2	1	2	0	5	3
DIP1823	0	2	2	0	2	11
DIP1824	10	16	2	37	24	30
DIP1825	4	3	5	11	15	9
DIP1826	0	1	3	5	10	7
DIP1827	2	0	0	12	4	4
DIP1828	18	11	16	59	43	30
DIP1829	4	5	8	19	16	12
DIP1830	4	1	3	11	15	6
DIP1831	10	11	17	29	16	17
DIP1832	0	1	4	4	12	7
DIP1833	9	10	8	12	13	9
DIP1834	64	27	31	154	144	140
DIP1835	222	147	187	271	223	201
DIP1836	202	83	100	297	186	192
DIP1837	6	13	18	16	56	49
DIP1838	9	11	19	21	41	19
DIP1840	205	77	122	146	102	93
DIP1841	1288	593	875	774	663	566
DIP1842	2533	1199	1522	1447	950	843
DIP1843	373	178	243	326	171	195
DIP1844	252	169	227	215	125	165
DIP1845	427	336	352	387	295	383
DIP1846	56645	26050	39300	64897	42622	44173
DIP1847	251	220	262	245	244	214
DIP1848	1740	1075	1369	1471	1050	1150
DIP1849	836	492	725	752	574	599
DIP1850	421	176	227	329	256	275
DIP1851	1234	527	794	1415	801	777
DIP1852	920	478	720	1379	1148	831
DIP1853	554	471	598	510	481	373
DIP1854	396	280	398	345	280	256
DIP1855	664	371	571	605	446	459
DIP1856	1156	627	837	870	508	569
DIP1857	1177	749	931	731	560	532
DIP1858	1875	1074	1670	1309	1269	1208
DIP1859	1432	889	1312	1056	1153	992
DIP1860	104	83	145	79	106	77
DIP1861	31	34	49	169	175	105
DIP1862	165	115	176	169	178	166
DIP1863	703	408	645	681	618	580
DIP1864	8831	3857	5658	7875	8246	4916
DIP1865	4684	1868	2373	3861	4066	2033
DIP1866	1346	3391	3007	46	31	28
DIP1867	4206	2823	4513	9956	11453	5010
DIP1868	612	288	446	915	637	520
DIP1869	3144	938	1133	3207	1513	1702
DIP1870	119	66	86	152	114	105
DIP1871	157	69	126	237	133	145
DIP1872	13980	5697	6463	10853	10003	7841
DIP1873	223	109	136	177	104	92
DIP1874	273	174	278	538	538	312
DIP1875	198	99	141	374	314	174
DIP1876	395	265	362	590	860	436
DIP1877	530	213	269	313	405	200
DIP1878	1413	171	233	251	376	175
DIP1879	316	12	37	18	50	29
DIP1880	2708	1732	2162	2216	2705	1730
DIP1881	1330	1053	1383	859	1082	962
DIP1882	2250	1127	1531	1356	757	897
DIP1883	55	17	18	75	46	30
DIP1884	27	20	17	57	40	29
DIP1885	5140	4143	6238	4680	5527	4026
DIP1886	2457	1787	2343	2101	2814	1833
DIP1887	4681	3156	4087	3196	2497	2612
DIP1888	1561	976	1435	1166	719	772
DIP1889	3823	1420	1761	2077	1606	1467
DIP1890	823	329	420	2303	3178	839
DIP1891	240	90	202	294	245	206
DIP1892	465	241	235	285	318	344
DIP1893	384	174	261	534	596	396
DIP1894	1264	740	1084	958	1039	682
DIP1895	942	644	871	846	906	733
DIP1896	2	1	2	3	7	8
DIP1897	21	11	9	15	25	21
DIP1898	480	268	344	69	52	71
DIP1899	226	121	193	68	52	49
DIP1900	72	84	117	45	33	44
DIP1901	61	51	85	134	135	123
DIP1902	2327	815	1208	892	382	927
DIP1903	381	201	317	427	310	298
DIP1904	330	208	301	409	336	348
DIP1905	358	358	310	545	751	671
DIP1908	18	8	19	22	24	16
DIP1909	8	5	2	2	14	10
DIP1910	14	11	20	32	34	49
DIP1911	525	521	733	311	392	373
DIP1912	258	189	251	303	262	203
DIP1913	1186	595	705	1235	1024	984
DIP1915	1834	1067	1578	1321	1349	1280
DIP1916	665	458	463	561	434	529
DIP1917	426	256	300	407	472	418
DIP1918	4183	1238	1523	3656	2804	1983
DIP1919	1090	560	799	999	727	582
DIP1920	2060	1228	1637	2125	1928	1638
DIP1921	434	211	398	357	234	342
DIP1922	858	286	421	429	145	446
DIP1923	15	7	4	10	12	3
DIP1924	94	58	93	142	81	95
DIP1925	550	312	440	450	370	331
DIP1926	1865	1452	2041	1888	2360	1739
DIP1927	2426	1604	2028	3191	2506	2002
DIP1928	2927	1941	2663	2376	2321	1923
DIP1929	125	74	98	146	181	133
DIP1930	278	188	269	254	358	316
DIP1931	281	199	229	444	488	400
DIP1932	1715	1143	1618	1922	1881	1594
DIP1933	1070	447	642	573	286	426
DIP1934	618	332	498	394	272	405
DIP1935	1522	985	1478	1364	1661	1091
DIP1936	1345	986	1184	1007	1004	1008
DIP1937	8	3	7	10	11	22
DIP1938	3	0	4	3	8	8
DIP1939	5	0	1	1	1	2
DIP1940	0	1	2	6	3	5
DIP1941	1427	1259	1992	822	1040	1299
DIP1942	436	258	424	234	189	288
DIP1943	1421	835	1359	1429	1558	1096
DIP1944	3	0	1	1	5	1
DIP1947	620	322	384	1172	698	828
DIP1948	388	219	232	816	619	585
DIP1949	22	24	14	112	55	77
DIP1950	0	3	0	7	11	7
DIP1951	5	5	2	3	1	3
DIP1952	688	283	557	1576	2046	498
DIP1953	186	114	167	213	142	192
DIP1955	42	12	26	88	121	85
DIP1956	16	11	15	81	181	96
DIP1957	120	77	84	438	791	508
DIP1958	730	354	572	959	786	638
DIP1959	616	267	395	779	745	525
DIP1960	2323	1427	2037	2026	2185	1581
DIP1961	1815	991	1312	1565	1431	1121
DIP1962	115	49	77	104	140	85
DIP1963	53	24	41	29	55	34
DIP1964	381	323	440	304	589	438
DIP1965	1262	628	1006	1467	1320	1008
DIP1966	1220	1106	1365	1540	2074	1582
DIP1967	405	275	365	531	603	374
DIP1968	296	234	433	403	474	340
DIP1969	492	231	328	466	384	428
DIP1970	905	363	616	1048	635	661
DIP1971	2207	963	1558	2343	1562	1422
DIP1972	235	227	329	265	372	315
DIP1973	465	349	518	753	912	714
DIP1974	2038	977	1331	2468	2441	2029
DIP1975	15	18	21	39	54	27
DIP1976	403	336	379	1063	1669	1045
DIP1977	279	217	321	1201	898	889
DIP1978	1387	754	1254	1203	1006	929
DIP1979	278	146	247	263	242	297
DIP1980	247	143	151	307	307	290
DIP1981	221	80	146	356	317	243
DIP1982	788	255	329	1217	722	652
DIP1983	8824	3061	4034	10575	6474	5834
DIP1984	2604	1630	2342	2135	1735	1726
DIP1985	367	133	277	333	431	225
DIP1986	841	395	579	859	831	659
DIP1987	3031	1436	2100	3291	2437	2224
DIP1988	56	15	22	55	52	42
DIP1989	460	233	403	283	213	248
DIP1990	737	533	682	413	407	481
DIP1991	56	41	37	111	73	76
DIP1992	258	90	145	1172	1336	373
DIP1993	225	262	380	167	406	268
DIP1994	285	173	327	249	328	259
DIP1995	845	642	984	772	827	750
DIP1996	214	194	241	279	234	193
DIP1997	295	104	154	329	206	189
DIP1998	196	68	136	125	130	136
DIP1999	218	103	130	250	172	140
DIP2000	49	26	34	97	58	32
DIP2001	346	143	257	518	353	231
DIP2002	1329	743	1215	1867	1563	1099
DIP2003	1724	909	1422	1201	1165	812
DIP2004	88	60	74	53	77	71
DIP2005	285	138	254	293	258	195
DIP2006	5490	2542	3495	5193	3459	2736
DIP2007	899	427	450	792	758	555
DIP2008	150	134	160	163	162	148
DIP2009	268	245	374	296	312	303
DIP2010	24052	14140	18115	17986	16687	13919
DIP2011	370	355	457	422	538	318
DIP2012	422	286	441	618	772	560
DIP2013	6253	3812	5113	6473	6356	5176
DIP2014	3840	2010	2962	2216	2362	2268
DIP2015	1133	514	616	1202	1621	979
DIP2016	2990	1929	2483	2340	1226	1226
DIP2017	1929	1098	1515	1487	1862	1294
DIP2018	80896	29322	34394	43464	24010	24585
DIP2019	137601	62562	75253	69622	41747	42227
DIP2020	8973	4370	6223	16635	9470	7770
DIP2021	126	31	38	121	68	70
DIP2022	5	2	4	16	18	14
DIP2023	1	4	4	26	11	9
DIP2024	9	7	9	39	34	24
DIP2025	566	233	272	1038	780	867
DIP2030	1004	544	789	863	943	827
DIP2031	1948	1207	1994	1697	1835	1453
DIP2032	3903	1442	2291	3867	2680	2320
DIP2033	2	0	4	4	2	6
DIP2036	9341	3103	4677	10683	7261	5013
DIP2037	975	344	540	554	365	333
DIP2038	155	39	50	84	73	54
DIP2039	36	4	3	19	11	6
DIP2040	202	76	52	237	164	146
DIP2042	1262	838	1250	1335	745	853
DIP2043	810	394	672	692	458	537
DIP2044	136	52	73	91	82	73
DIP2045	930	426	566	774	398	483
DIP2046	650	293	514	662	329	352
DIP2047	715	349	455	821	488	537
DIP2048	338	158	318	312	264	243
DIP2049	458	270	433	578	482	376
DIP2050	527	228	413	559	555	407
DIP2051	153	63	116	307	201	154
DIP2052	214	124	180	246	213	172
DIP2053	400	205	296	785	532	379
DIP2054	9840	5395	7578	3770	2522	5338
DIP2055	15478	9220	12720	7737	4155	8737
DIP2056	364	111	243	646	429	316
DIP2057	370	583	855	276	511	559
DIP2058	1875	1169	1666	1398	1145	1104
DIP2059	508	333	463	687	701	553
DIP2060	17151	13472	15854	8701	3006	9092
DIP2061	3950	2358	2387	1806	407	1363
DIP2062	11809	6504	7970	7444	6781	6783
DIP2063	3266	1504	2087	2701	2307	1975
DIP2064	0	2	0	0	2	1
DIP2065	0	3	0	4	0	1
DIP2066	751	494	786	830	1272	597
DIP2067	199	94	92	314	147	210
DIP2068	239	126	143	252	240	245
DIP2069	20932	8524	13483	16622	10372	11213
DIP2070	758	422	598	639	744	554
DIP2071	131	66	74	191	160	123
DIP2072	288	147	199	351	551	368
DIP2073	311	250	396	317	555	231
DIP2074	1554	547	658	1317	937	957
DIP2075	13	8	2	17	11	13
DIP2076	154	102	105	200	205	252
DIP2077	2	1	5	13	17	17
DIP2077A	54	18	27	251	180	101
DIP2078	306	128	176	1082	893	450
DIP2079	263	122	159	730	740	277
DIP2080	390	137	192	842	860	325
DIP2081	253	67	96	312	217	154
DIP2083	73	31	60	86	68	65
DIP2085	186	167	156	162	149	131
DIP2093	16357	9909	14902	9019	7146	7840
DIP2094	30692	18593	27854	15167	8911	15677
DIP2095	377	313	465	706	893	667
DIP2096	355	223	331	408	400	384
DIP2097	668	539	729	642	614	675
[truncated: 268 more rows]
